# Supplementary material for: GDSCalc: A Web-Based Application for Evaluating Discrete Graph Dynamical Systems
Source: PLoS One. 2015 Aug 11;10(8):e0133660. doi: 10.1371/journal.pone.0133660 (PMC4532456; doi:10.1371/journal.pone.0133660)
Supplement: S2 File — (GZ) [file pone.0133660.s002.gz]

Archive with 21 entries (20 files):
- nor-functions
- nor-functions/nor.circ.4.blk.seq.01.gds.maxcyclelength.out
- nor-functions/nor.circ.4.blk.seq.01.out
- nor-functions/nor.circ.4.blk.seq.01.timing.out
- nor-functions/nor.circ.4.blk.seq.01.xml
- nor-functions/nor.circ.4.seq.01.gds.maxcyclelength.out
- nor-functions/nor.circ.4.seq.01.out
- nor-functions/nor.circ.4.seq.01.timing.out
- nor-functions/nor.circ.4.seq.01.xml
- nor-functions/nor.circ.4.syn.01.gds.maxcyclelength.out
- nor-functions/nor.circ.4.syn.01.out
- nor-functions/nor.circ.4.syn.01.timing.out
- nor-functions/nor.circ.4.syn.01.xml
- nor-functions/run.nor.blk.seq.01
- nor-functions/run.nor.seq.01
- nor-functions/run.nor.syn.01
- nor-functions/nor.circ.4.syn.01.inp
- nor-functions/nor.circ.4.seq.01.inp
- nor-functions/nor.circ.4.blk.seq.01.inp
- nor-functions/4.node.blocks.01.inp
- nor-functions/circ.4.uel
