# Supplementary material for: GDSCalc: A Web-Based Application for Evaluating Discrete Graph Dynamical Systems
Source: PLoS One. 2015 Aug 11;10(8):e0133660. doi: 10.1371/journal.pone.0133660 (PMC4532456; doi:10.1371/journal.pone.0133660)
Supplement: S2 File — (GZ) [file pone.0133660.s002.gz › nor-functions/nor.circ.4.blk.seq.01.xml]

<?xml version="1.0"?>
<gdsc>

<codeVersion>v0.00.00.01</codeVersion>

<updateScheme>blockSequential</updateScheme>

<graph>
    <numNodes>4</numNodes>
</graph>

<permutations>
    <numPermutations>5</numPermutations>
    <permutation id="0">
        <numblocks>3</numblocks>
        <block>0 1</block>
        <block>2</block>
        <block>3</block>
</permutation>
    <permutation id="1">
        <numblocks>3</numblocks>
        <block>0</block>
        <block>1 2</block>
        <block>3</block>
</permutation>
    <permutation id="2">
        <numblocks>3</numblocks>
        <block>0</block>
        <block>1</block>
        <block>2 3</block>
</permutation>
    <permutation id="3">
        <numblocks>2</numblocks>
        <block>0 1</block>
        <block>2 3</block>
</permutation>
    <permutation id="4">
        <numblocks>2</numblocks>
        <block>0 2</block>
        <block>1 3</block>
</permutation>
</permutations>

<systemStates>
    <stateId id="0">
        <states>0 0 0 0</states>
    </stateId>
    <stateId id="1">
        <states>0 0 0 1</states>
    </stateId>
    <stateId id="2">
        <states>0 0 1 0</states>
    </stateId>
    <stateId id="3">
        <states>0 0 1 1</states>
    </stateId>
    <stateId id="4">
        <states>0 1 0 0</states>
    </stateId>
    <stateId id="5">
        <states>0 1 0 1</states>
    </stateId>
    <stateId id="6">
        <states>0 1 1 0</states>
    </stateId>
    <stateId id="7">
        <states>0 1 1 1</states>
    </stateId>
    <stateId id="8">
        <states>1 0 0 0</states>
    </stateId>
    <stateId id="9">
        <states>1 0 0 1</states>
    </stateId>
    <stateId id="10">
        <states>1 0 1 0</states>
    </stateId>
    <stateId id="11">
        <states>1 0 1 1</states>
    </stateId>
    <stateId id="12">
        <states>1 1 0 0</states>
    </stateId>
    <stateId id="13">
        <states>1 1 0 1</states>
    </stateId>
    <stateId id="14">
        <states>1 1 1 0</states>
    </stateId>
    <stateId id="15">
        <states>1 1 1 1</states>
    </stateId>
</systemStates>

<functionalEquivalence>
    <numEquivClasses>5</numEquivClasses>
    <classId id="0">
        <numElements>1</numElements>
        <elements>0</elements>
    </classId>
    <classId id="1">
        <numElements>1</numElements>
        <elements>1</elements>
    </classId>
    <classId id="2">
        <numElements>1</numElements>
        <elements>2</elements>
    </classId>
    <classId id="3">
        <numElements>1</numElements>
        <elements>3</elements>
    </classId>
    <classId id="4">
        <numElements>1</numElements>
        <elements>4</elements>
    </classId>
</functionalEquivalence>

<systemStateTransitions>
    <numFunctionalEquivClasses>5</numFunctionalEquivClasses>
    <permutation id="0">
        <edge>0 12</edge>
        <edge>1 4</edge>
        <edge>2 8</edge>
        <edge>3 0</edge>
        <edge>4 2</edge>
        <edge>5 0</edge>
        <edge>6 1</edge>
        <edge>7 0</edge>
        <edge>8 2</edge>
        <edge>9 0</edge>
        <edge>10 1</edge>
        <edge>11 0</edge>
        <edge>12 2</edge>
        <edge>13 0</edge>
        <edge>14 1</edge>
        <edge>15 0</edge>
    </permutation>
    <permutation id="1">
        <edge>0 10</edge>
        <edge>1 4</edge>
        <edge>2 8</edge>
        <edge>3 0</edge>
        <edge>4 1</edge>
        <edge>5 0</edge>
        <edge>6 1</edge>
        <edge>7 0</edge>
        <edge>8 6</edge>
        <edge>9 4</edge>
        <edge>10 1</edge>
        <edge>11 0</edge>
        <edge>12 1</edge>
        <edge>13 0</edge>
        <edge>14 1</edge>
        <edge>15 0</edge>
    </permutation>
    <permutation id="2">
        <edge>0 10</edge>
        <edge>1 4</edge>
        <edge>2 8</edge>
        <edge>3 0</edge>
        <edge>4 3</edge>
        <edge>5 0</edge>
        <edge>6 0</edge>
        <edge>7 0</edge>
        <edge>8 5</edge>
        <edge>9 4</edge>
        <edge>10 0</edge>
        <edge>11 0</edge>
        <edge>12 3</edge>
        <edge>13 0</edge>
        <edge>14 0</edge>
        <edge>15 0</edge>
    </permutation>
    <permutation id="3">
        <edge>0 12</edge>
        <edge>1 4</edge>
        <edge>2 8</edge>
        <edge>3 0</edge>
        <edge>4 3</edge>
        <edge>5 0</edge>
        <edge>6 0</edge>
        <edge>7 0</edge>
        <edge>8 3</edge>
        <edge>9 0</edge>
        <edge>10 0</edge>
        <edge>11 0</edge>
        <edge>12 3</edge>
        <edge>13 0</edge>
        <edge>14 0</edge>
        <edge>15 0</edge>
    </permutation>
    <permutation id="4">
        <edge>0 10</edge>
        <edge>1 4</edge>
        <edge>2 8</edge>
        <edge>3 4</edge>
        <edge>4 1</edge>
        <edge>5 0</edge>
        <edge>6 1</edge>
        <edge>7 0</edge>
        <edge>8 2</edge>
        <edge>9 4</edge>
        <edge>10 5</edge>
        <edge>11 4</edge>
        <edge>12 1</edge>
        <edge>13 0</edge>
        <edge>14 1</edge>
        <edge>15 0</edge>
    </permutation>
</systemStateTransitions>

<cycleStructures>
    <permutationIdx id="0">
        <numDistinctCycleLengths num="1">
            <cycleLength length="2"   numLimitSets="1">
                <limitSet>2 8</limitSet>
            </cycleLength>
        </numDistinctCycleLengths>
    </permutationIdx>
    <permutationIdx id="1">
        <numDistinctCycleLengths num="1">
            <cycleLength length="2"   numLimitSets="1">
                <limitSet>1 4</limitSet>
            </cycleLength>
        </numDistinctCycleLengths>
    </permutationIdx>
    <permutationIdx id="2">
        <numDistinctCycleLengths num="1">
            <cycleLength length="2"   numLimitSets="1">
                <limitSet>0 10</limitSet>
            </cycleLength>
        </numDistinctCycleLengths>
    </permutationIdx>
    <permutationIdx id="3">
        <numDistinctCycleLengths num="1">
            <cycleLength length="3"   numLimitSets="1">
                <limitSet>0 12 3</limitSet>
            </cycleLength>
        </numDistinctCycleLengths>
    </permutationIdx>
    <permutationIdx id="4">
        <numDistinctCycleLengths num="2">
            <cycleLength length="2"   numLimitSets="2">
                <limitSet>1 4</limitSet>
                <limitSet>2 8</limitSet>
            </cycleLength>
            <cycleLength length="3"   numLimitSets="1">
                <limitSet>0 10 5</limitSet>
            </cycleLength>
        </numDistinctCycleLengths>
    </permutationIdx>
</cycleStructures>

<cycleEquivalence>
    <numEquivalenceClasses>3</numEquivalenceClasses>
    <permutation id="0">
        <numElements>3</numElements>
        <elements>0 1 2</elements>
    </permutation>
    <permutation id="3">
        <numElements>1</numElements>
        <elements>3</elements>
    </permutation>
    <permutation id="4">
        <numElements>1</numElements>
        <elements>4</elements>
    </permutation>
</cycleEquivalence>
</gdsc>
