# Supplementary material for: GDSCalc: A Web-Based Application for Evaluating Discrete Graph Dynamical Systems
Source: PLoS One. 2015 Aug 11;10(8):e0133660. doi: 10.1371/journal.pone.0133660 (PMC4532456; doi:10.1371/journal.pone.0133660)
Supplement: S2 File — (GZ) [file pone.0133660.s002.gz › nor-functions/nor.circ.4.seq.01.gds.maxcyclelength.out]

7
