# Supplementary material for: GDSCalc: A Web-Based Application for Evaluating Discrete Graph Dynamical Systems
Source: PLoS One. 2015 Aug 11;10(8):e0133660. doi: 10.1371/journal.pone.0133660 (PMC4532456; doi:10.1371/journal.pone.0133660)
Supplement: S2 File — (GZ) [file pone.0133660.s002.gz › nor-functions/nor.circ.4.seq.01.xml]

<?xml version="1.0"?>
<gdsc>

<codeVersion>v0.00.00.01</codeVersion>

<updateScheme>sequential</updateScheme>

<graph>
    <numNodes>4</numNodes>
</graph>

<permutations>
    <numPermutations>24</numPermutations>
    <permutation id="0">
        <individBlocks>0 1 2 3</individBlocks>
    </permutation>
    <permutation id="1">
        <individBlocks>0 1 3 2</individBlocks>
    </permutation>
    <permutation id="2">
        <individBlocks>0 2 1 3</individBlocks>
    </permutation>
    <permutation id="3">
        <individBlocks>0 2 3 1</individBlocks>
    </permutation>
    <permutation id="4">
        <individBlocks>0 3 1 2</individBlocks>
    </permutation>
    <permutation id="5">
        <individBlocks>0 3 2 1</individBlocks>
    </permutation>
    <permutation id="6">
        <individBlocks>1 0 2 3</individBlocks>
    </permutation>
    <permutation id="7">
        <individBlocks>1 0 3 2</individBlocks>
    </permutation>
    <permutation id="8">
        <individBlocks>1 2 0 3</individBlocks>
    </permutation>
    <permutation id="9">
        <individBlocks>1 2 3 0</individBlocks>
    </permutation>
    <permutation id="10">
        <individBlocks>1 3 0 2</individBlocks>
    </permutation>
    <permutation id="11">
        <individBlocks>1 3 2 0</individBlocks>
    </permutation>
    <permutation id="12">
        <individBlocks>2 0 1 3</individBlocks>
    </permutation>
    <permutation id="13">
        <individBlocks>2 0 3 1</individBlocks>
    </permutation>
    <permutation id="14">
        <individBlocks>2 1 0 3</individBlocks>
    </permutation>
    <permutation id="15">
        <individBlocks>2 1 3 0</individBlocks>
    </permutation>
    <permutation id="16">
        <individBlocks>2 3 0 1</individBlocks>
    </permutation>
    <permutation id="17">
        <individBlocks>2 3 1 0</individBlocks>
    </permutation>
    <permutation id="18">
        <individBlocks>3 0 1 2</individBlocks>
    </permutation>
    <permutation id="19">
        <individBlocks>3 0 2 1</individBlocks>
    </permutation>
    <permutation id="20">
        <individBlocks>3 1 0 2</individBlocks>
    </permutation>
    <permutation id="21">
        <individBlocks>3 1 2 0</individBlocks>
    </permutation>
    <permutation id="22">
        <individBlocks>3 2 0 1</individBlocks>
    </permutation>
    <permutation id="23">
        <individBlocks>3 2 1 0</individBlocks>
    </permutation>
</permutations>

<systemStates>
    <stateId id="0">
        <states>0 0 0 0</states>
    </stateId>
    <stateId id="1">
        <states>0 0 0 1</states>
    </stateId>
    <stateId id="2">
        <states>0 0 1 0</states>
    </stateId>
    <stateId id="3">
        <states>0 0 1 1</states>
    </stateId>
    <stateId id="4">
        <states>0 1 0 0</states>
    </stateId>
    <stateId id="5">
        <states>0 1 0 1</states>
    </stateId>
    <stateId id="6">
        <states>0 1 1 0</states>
    </stateId>
    <stateId id="7">
        <states>0 1 1 1</states>
    </stateId>
    <stateId id="8">
        <states>1 0 0 0</states>
    </stateId>
    <stateId id="9">
        <states>1 0 0 1</states>
    </stateId>
    <stateId id="10">
        <states>1 0 1 0</states>
    </stateId>
    <stateId id="11">
        <states>1 0 1 1</states>
    </stateId>
    <stateId id="12">
        <states>1 1 0 0</states>
    </stateId>
    <stateId id="13">
        <states>1 1 0 1</states>
    </stateId>
    <stateId id="14">
        <states>1 1 1 0</states>
    </stateId>
    <stateId id="15">
        <states>1 1 1 1</states>
    </stateId>
</systemStates>

<functionalEquivalence>
    <numEquivClasses>14</numEquivClasses>
    <classId id="0">
        <numElements>1</numElements>
        <elements>0</elements>
    </classId>
    <classId id="1">
        <numElements>2</numElements>
        <elements>1 4</elements>
    </classId>
    <classId id="2">
        <numElements>4</numElements>
        <elements>2 3 12 13</elements>
    </classId>
    <classId id="5">
        <numElements>1</numElements>
        <elements>5</elements>
    </classId>
    <classId id="6">
        <numElements>2</numElements>
        <elements>6 8</elements>
    </classId>
    <classId id="7">
        <numElements>1</numElements>
        <elements>7</elements>
    </classId>
    <classId id="9">
        <numElements>1</numElements>
        <elements>9</elements>
    </classId>
    <classId id="10">
        <numElements>4</numElements>
        <elements>10 11 20 21</elements>
    </classId>
    <classId id="14">
        <numElements>1</numElements>
        <elements>14</elements>
    </classId>
    <classId id="15">
        <numElements>2</numElements>
        <elements>15 17</elements>
    </classId>
    <classId id="16">
        <numElements>1</numElements>
        <elements>16</elements>
    </classId>
    <classId id="18">
        <numElements>1</numElements>
        <elements>18</elements>
    </classId>
    <classId id="19">
        <numElements>2</numElements>
        <elements>19 22</elements>
    </classId>
    <classId id="23">
        <numElements>1</numElements>
        <elements>23</elements>
    </classId>
</functionalEquivalence>

<systemStateTransitions>
    <numFunctionalEquivClasses>14</numFunctionalEquivClasses>
    <permutation id="0">
        <edge>0 10</edge>
        <edge>1 4</edge>
        <edge>2 8</edge>
        <edge>3 0</edge>
        <edge>4 2</edge>
        <edge>5 0</edge>
        <edge>6 1</edge>
        <edge>7 0</edge>
        <edge>8 5</edge>
        <edge>9 4</edge>
        <edge>10 1</edge>
        <edge>11 0</edge>
        <edge>12 2</edge>
        <edge>13 0</edge>
        <edge>14 1</edge>
        <edge>15 0</edge>
    </permutation>
    <permutation id="1">
        <edge>0 10</edge>
        <edge>1 4</edge>
        <edge>2 8</edge>
        <edge>3 0</edge>
        <edge>4 1</edge>
        <edge>5 2</edge>
        <edge>6 0</edge>
        <edge>7 0</edge>
        <edge>8 5</edge>
        <edge>9 4</edge>
        <edge>10 0</edge>
        <edge>11 0</edge>
        <edge>12 1</edge>
        <edge>13 2</edge>
        <edge>14 0</edge>
        <edge>15 0</edge>
    </permutation>
    <permutation id="2">
        <edge>0 10</edge>
        <edge>1 4</edge>
        <edge>2 8</edge>
        <edge>3 4</edge>
        <edge>4 1</edge>
        <edge>5 0</edge>
        <edge>6 1</edge>
        <edge>7 0</edge>
        <edge>8 2</edge>
        <edge>9 4</edge>
        <edge>10 5</edge>
        <edge>11 4</edge>
        <edge>12 1</edge>
        <edge>13 0</edge>
        <edge>14 1</edge>
        <edge>15 0</edge>
    </permutation>
    <permutation id="5">
        <edge>0 10</edge>
        <edge>1 2</edge>
        <edge>2 8</edge>
        <edge>3 4</edge>
        <edge>4 1</edge>
        <edge>5 0</edge>
        <edge>6 0</edge>
        <edge>7 0</edge>
        <edge>8 5</edge>
        <edge>9 2</edge>
        <edge>10 4</edge>
        <edge>11 4</edge>
        <edge>12 1</edge>
        <edge>13 0</edge>
        <edge>14 0</edge>
        <edge>15 0</edge>
    </permutation>
    <permutation id="6">
        <edge>0 5</edge>
        <edge>1 4</edge>
        <edge>2 8</edge>
        <edge>3 0</edge>
        <edge>4 10</edge>
        <edge>5 0</edge>
        <edge>6 8</edge>
        <edge>7 0</edge>
        <edge>8 2</edge>
        <edge>9 0</edge>
        <edge>10 1</edge>
        <edge>11 0</edge>
        <edge>12 2</edge>
        <edge>13 0</edge>
        <edge>14 1</edge>
        <edge>15 0</edge>
    </permutation>
    <permutation id="7">
        <edge>0 5</edge>
        <edge>1 4</edge>
        <edge>2 8</edge>
        <edge>3 0</edge>
        <edge>4 10</edge>
        <edge>5 2</edge>
        <edge>6 8</edge>
        <edge>7 0</edge>
        <edge>8 1</edge>
        <edge>9 2</edge>
        <edge>10 0</edge>
        <edge>11 0</edge>
        <edge>12 1</edge>
        <edge>13 2</edge>
        <edge>14 0</edge>
        <edge>15 0</edge>
    </permutation>
    <permutation id="9">
        <edge>0 5</edge>
        <edge>1 4</edge>
        <edge>2 1</edge>
        <edge>3 8</edge>
        <edge>4 10</edge>
        <edge>5 8</edge>
        <edge>6 1</edge>
        <edge>7 8</edge>
        <edge>8 2</edge>
        <edge>9 0</edge>
        <edge>10 0</edge>
        <edge>11 0</edge>
        <edge>12 2</edge>
        <edge>13 0</edge>
        <edge>14 0</edge>
        <edge>15 0</edge>
    </permutation>
    <permutation id="10">
        <edge>0 5</edge>
        <edge>1 4</edge>
        <edge>2 8</edge>
        <edge>3 8</edge>
        <edge>4 1</edge>
        <edge>5 10</edge>
        <edge>6 8</edge>
        <edge>7 8</edge>
        <edge>8 2</edge>
        <edge>9 2</edge>
        <edge>10 0</edge>
        <edge>11 0</edge>
        <edge>12 2</edge>
        <edge>13 2</edge>
        <edge>14 0</edge>
        <edge>15 0</edge>
    </permutation>
    <permutation id="14">
        <edge>0 10</edge>
        <edge>1 4</edge>
        <edge>2 5</edge>
        <edge>3 4</edge>
        <edge>4 8</edge>
        <edge>5 0</edge>
        <edge>6 8</edge>
        <edge>7 0</edge>
        <edge>8 2</edge>
        <edge>9 0</edge>
        <edge>10 1</edge>
        <edge>11 0</edge>
        <edge>12 1</edge>
        <edge>13 0</edge>
        <edge>14 1</edge>
        <edge>15 0</edge>
    </permutation>
    <permutation id="15">
        <edge>0 10</edge>
        <edge>1 4</edge>
        <edge>2 5</edge>
        <edge>3 4</edge>
        <edge>4 1</edge>
        <edge>5 8</edge>
        <edge>6 1</edge>
        <edge>7 8</edge>
        <edge>8 2</edge>
        <edge>9 0</edge>
        <edge>10 0</edge>
        <edge>11 0</edge>
        <edge>12 0</edge>
        <edge>13 0</edge>
        <edge>14 0</edge>
        <edge>15 0</edge>
    </permutation>
    <permutation id="16">
        <edge>0 10</edge>
        <edge>1 8</edge>
        <edge>2 5</edge>
        <edge>3 8</edge>
        <edge>4 1</edge>
        <edge>5 0</edge>
        <edge>6 1</edge>
        <edge>7 0</edge>
        <edge>8 2</edge>
        <edge>9 4</edge>
        <edge>10 4</edge>
        <edge>11 4</edge>
        <edge>12 0</edge>
        <edge>13 0</edge>
        <edge>14 0</edge>
        <edge>15 0</edge>
    </permutation>
    <permutation id="18">
        <edge>0 5</edge>
        <edge>1 10</edge>
        <edge>2 8</edge>
        <edge>3 8</edge>
        <edge>4 1</edge>
        <edge>5 2</edge>
        <edge>6 0</edge>
        <edge>7 0</edge>
        <edge>8 4</edge>
        <edge>9 4</edge>
        <edge>10 0</edge>
        <edge>11 0</edge>
        <edge>12 2</edge>
        <edge>13 2</edge>
        <edge>14 0</edge>
        <edge>15 0</edge>
    </permutation>
    <permutation id="19">
        <edge>0 5</edge>
        <edge>1 10</edge>
        <edge>2 8</edge>
        <edge>3 8</edge>
        <edge>4 1</edge>
        <edge>5 0</edge>
        <edge>6 0</edge>
        <edge>7 0</edge>
        <edge>8 2</edge>
        <edge>9 2</edge>
        <edge>10 4</edge>
        <edge>11 4</edge>
        <edge>12 0</edge>
        <edge>13 0</edge>
        <edge>14 0</edge>
        <edge>15 0</edge>
    </permutation>
    <permutation id="23">
        <edge>0 5</edge>
        <edge>1 10</edge>
        <edge>2 4</edge>
        <edge>3 4</edge>
        <edge>4 1</edge>
        <edge>5 8</edge>
        <edge>6 8</edge>
        <edge>7 8</edge>
        <edge>8 2</edge>
        <edge>9 2</edge>
        <edge>10 0</edge>
        <edge>11 0</edge>
        <edge>12 0</edge>
        <edge>13 0</edge>
        <edge>14 0</edge>
        <edge>15 0</edge>
    </permutation>
</systemStateTransitions>

<cycleStructures>
    <permutationIdx id="0">
        <numDistinctCycleLengths num="1">
            <cycleLength length="7"   numLimitSets="1">
                <limitSet>0 10 1 4 2 8 5</limitSet>
            </cycleLength>
        </numDistinctCycleLengths>
    </permutationIdx>
    <permutationIdx id="1">
        <numDistinctCycleLengths num="2">
            <cycleLength length="2"   numLimitSets="2">
                <limitSet>0 10</limitSet>
                <limitSet>1 4</limitSet>
            </cycleLength>
            <cycleLength length="3"   numLimitSets="1">
                <limitSet>2 8 5</limitSet>
            </cycleLength>
        </numDistinctCycleLengths>
    </permutationIdx>
    <permutationIdx id="2">
        <numDistinctCycleLengths num="2">
            <cycleLength length="2"   numLimitSets="2">
                <limitSet>1 4</limitSet>
                <limitSet>2 8</limitSet>
            </cycleLength>
            <cycleLength length="3"   numLimitSets="1">
                <limitSet>0 10 5</limitSet>
            </cycleLength>
        </numDistinctCycleLengths>
    </permutationIdx>
    <permutationIdx id="5">
        <numDistinctCycleLengths num="1">
            <cycleLength length="7"   numLimitSets="1">
                <limitSet>0 10 4 1 2 8 5</limitSet>
            </cycleLength>
        </numDistinctCycleLengths>
    </permutationIdx>
    <permutationIdx id="6">
        <numDistinctCycleLengths num="2">
            <cycleLength length="2"   numLimitSets="2">
                <limitSet>0 5</limitSet>
                <limitSet>2 8</limitSet>
            </cycleLength>
            <cycleLength length="3"   numLimitSets="1">
                <limitSet>1 4 10</limitSet>
            </cycleLength>
        </numDistinctCycleLengths>
    </permutationIdx>
    <permutationIdx id="7">
        <numDistinctCycleLengths num="1">
            <cycleLength length="7"   numLimitSets="1">
                <limitSet>0 5 2 8 1 4 10</limitSet>
            </cycleLength>
        </numDistinctCycleLengths>
    </permutationIdx>
    <permutationIdx id="9">
        <numDistinctCycleLengths num="1">
            <cycleLength length="7"   numLimitSets="1">
                <limitSet>0 5 8 2 1 4 10</limitSet>
            </cycleLength>
        </numDistinctCycleLengths>
    </permutationIdx>
    <permutationIdx id="10">
        <numDistinctCycleLengths num="2">
            <cycleLength length="2"   numLimitSets="2">
                <limitSet>1 4</limitSet>
                <limitSet>2 8</limitSet>
            </cycleLength>
            <cycleLength length="3"   numLimitSets="1">
                <limitSet>0 5 10</limitSet>
            </cycleLength>
        </numDistinctCycleLengths>
    </permutationIdx>
    <permutationIdx id="14">
        <numDistinctCycleLengths num="1">
            <cycleLength length="7"   numLimitSets="1">
                <limitSet>0 10 1 4 8 2 5</limitSet>
            </cycleLength>
        </numDistinctCycleLengths>
    </permutationIdx>
    <permutationIdx id="15">
        <numDistinctCycleLengths num="2">
            <cycleLength length="2"   numLimitSets="2">
                <limitSet>0 10</limitSet>
                <limitSet>1 4</limitSet>
            </cycleLength>
            <cycleLength length="3"   numLimitSets="1">
                <limitSet>2 5 8</limitSet>
            </cycleLength>
        </numDistinctCycleLengths>
    </permutationIdx>
    <permutationIdx id="16">
        <numDistinctCycleLengths num="1">
            <cycleLength length="7"   numLimitSets="1">
                <limitSet>0 10 4 1 8 2 5</limitSet>
            </cycleLength>
        </numDistinctCycleLengths>
    </permutationIdx>
    <permutationIdx id="18">
        <numDistinctCycleLengths num="1">
            <cycleLength length="7"   numLimitSets="1">
                <limitSet>0 5 2 8 4 1 10</limitSet>
            </cycleLength>
        </numDistinctCycleLengths>
    </permutationIdx>
    <permutationIdx id="19">
        <numDistinctCycleLengths num="2">
            <cycleLength length="2"   numLimitSets="2">
                <limitSet>0 5</limitSet>
                <limitSet>2 8</limitSet>
            </cycleLength>
            <cycleLength length="3"   numLimitSets="1">
                <limitSet>1 10 4</limitSet>
            </cycleLength>
        </numDistinctCycleLengths>
    </permutationIdx>
    <permutationIdx id="23">
        <numDistinctCycleLengths num="1">
            <cycleLength length="7"   numLimitSets="1">
                <limitSet>0 5 8 2 4 1 10</limitSet>
            </cycleLength>
        </numDistinctCycleLengths>
    </permutationIdx>
</cycleStructures>

<cycleEquivalence>
    <numEquivalenceClasses>2</numEquivalenceClasses>
    <permutation id="0">
        <numElements>8</numElements>
        <elements>0 5 7 9 14 16 18 23</elements>
    </permutation>
    <permutation id="1">
        <numElements>6</numElements>
        <elements>1 2 6 10 15 19</elements>
    </permutation>
</cycleEquivalence>
</gdsc>
