# Supplementary material for: GDSCalc: A Web-Based Application for Evaluating Discrete Graph Dynamical Systems
Source: PLoS One. 2015 Aug 11;10(8):e0133660. doi: 10.1371/journal.pone.0133660 (PMC4532456; doi:10.1371/journal.pone.0133660)
Supplement: S2 File — (GZ) [file pone.0133660.s002.gz › nor-functions/4.node.blocks.01.inp]

5
3
0  0 1
1  2
2  3
3
0  0 
1  1 2
2  3
3
0  0 
1  1 
2  2 3
2
0  0 1 
1  2 3
2
0  0 2 
1  1 3
