# Supplementary material for: GDSCalc: A Web-Based Application for Evaluating Discrete Graph Dynamical Systems
Source: PLoS One. 2015 Aug 11;10(8):e0133660. doi: 10.1371/journal.pone.0133660 (PMC4532456; doi:10.1371/journal.pone.0133660)
Supplement: S3 File — (GZ) [file pone.0133660.s003.gz]

Archive with 195 entries (191 files):
- trees
- trees/x-trees
- trees/x-trees/bit.bin.x.13.nodes.seq.01.out
- trees/x-trees/bit.bin.x.17.nodes.seq.01.out
- trees/x-trees/bit.bin.x.5.nodes.seq.01.out
- trees/x-trees/bit.bin.x.9.nodes.seq.01.out
- trees/x-trees/bit.bin.x.edges.seq.01.out
- trees/x-trees/bit.bin.x.edges.seq.03.out
- trees/x-trees/bit.bin.x.edges.seq.04.out
- trees/x-trees/thr.1.3.10.nodes.int.node.traits
- trees/x-trees/thr.1.3.11.nodes.int.node.traits
- trees/x-trees/thr.1.3.12.nodes.int.node.traits
- trees/x-trees/thr.1.3.13.nodes.int.node.traits
- trees/x-trees/thr.1.3.14.nodes.int.node.traits
- trees/x-trees/thr.1.3.16.nodes.int.node.traits
- trees/x-trees/thr.1.3.17.nodes.int.node.traits
- trees/x-trees/thr.1.3.18.nodes.int.node.traits
- trees/x-trees/thr.1.3.22.nodes.int.node.traits
- trees/x-trees/thr.1.3.2.4.5.nodes.int.node.traits
- trees/x-trees/thr.1.3.2.4.8.nodes.int.node.traits
- trees/x-trees/thr.1.3.4.nodes.int.node.traits
- trees/x-trees/thr.1.3.5.nodes.int.node.traits
- trees/x-trees/thr.1.3.6.nodes.int.node.traits
- trees/x-trees/thr.1.3.7.nodes.int.node.traits
- trees/x-trees/thr.1.3.8.nodes.int.node.traits
- trees/x-trees/thr.1.3.9.nodes.int.node.traits
- trees/x-trees/tree.10.nodes.perms
- trees/x-trees/tree.11.nodes.perms
- trees/x-trees/tree.12.nodes.perms
- trees/x-trees/tree.13.nodes.perms
- trees/x-trees/tree.14.nodes.perms
- trees/x-trees/tree.16.nodes.perms
- trees/x-trees/tree.17.nodes.perms
- trees/x-trees/tree.18.nodes.perms
- trees/x-trees/tree.22.nodes.perms
- trees/x-trees/tree.3.nodes.perms
- trees/x-trees/tree.4.nodes.perms
- trees/x-trees/tree.5.nodes.perms
- trees/x-trees/tree.6.nodes.perms
- trees/x-trees/tree.7.nodes.perms
- trees/x-trees/tree.9.nodes.perms
- trees/x-trees/x.13.uel
- trees/x-trees/x.17.uel
- trees/x-trees/x.5.uel
- trees/x-trees/x.9.uel
- trees/x-trees/bit.bin.x.13.nodes.seq.01.timing
- trees/x-trees/bit.bin.x.13.nodes.seq.01.gds.maxcyclelength.out
- trees/x-trees/bit.bin.x.17.nodes.seq.01.xml
- trees/x-trees/bit.bin.x.5.nodes.seq.01.inp
- trees/x-trees/bit.bin.x.5.nodes.seq.01.timing
- trees/x-trees/bit.bin.x.5.nodes.seq.01.xml
- trees/x-trees/bit.bin.x.13.nodes.seq.01.inp
- trees/x-trees/bit.bin.x.17.nodes.seq.01.inp
- trees/x-trees/bit.bin.x.9.nodes.seq.01.timing
- trees/x-trees/bit.bin.x.9.nodes.seq.01.xml
- trees/x-trees/bit.bin.x.13.nodes.seq.01.xml
- trees/x-trees/bit.bin.x.17.nodes.seq.01.timing
- trees/x-trees/bit.bin.x.17.nodes.seq.01.gds.maxcyclelength.out
- trees/x-trees/bit.bin.x.5.nodes.seq.01.gds.maxcyclelength.out
- trees/x-trees/bit.bin.x.9.nodes.seq.01.inp
- trees/x-trees/bit.bin.x.9.nodes.seq.01.gds.maxcyclelength.out
- trees/x-trees/run.all.x.trees
- trees/y-trees
- trees/y-trees/bit.bin.y.10.nodes.seq.01.out
- trees/y-trees/bit.bin.y.13.nodes.seq.01.out
- trees/y-trees/bit.bin.y.16.nodes.seq.01.out
- trees/y-trees/bit.bin.y.4.nodes.seq.01.out
- trees/y-trees/bit.bin.y.7.nodes.seq.01.out
- trees/y-trees/bit.bin.y.edges.seq.04.out
- trees/y-trees/bit.bin.y.edges.seq.05.inp
- trees/y-trees/bit.bin.y.edges.seq.05.out
- trees/y-trees/bit.bin.y.edges.synch.05.inp
- trees/y-trees/bit.bin.y.edges.synch.05.out
- trees/y-trees/thr.1.3.10.nodes.int.node.traits
- trees/y-trees/tree.10.nodes.perms
- trees/y-trees/tree.11.nodes.perms
- trees/y-trees/tree.12.nodes.perms
- trees/y-trees/tree.13.nodes.perms
- trees/y-trees/tree.14.nodes.perms
- trees/y-trees/tree.15.nodes.perms
- trees/y-trees/tree.16.nodes.perms
- trees/y-trees/tree.17.nodes.perms
- trees/y-trees/tree.18.nodes.perms
- trees/y-trees/tree.22.nodes.perms
- trees/y-trees/tree.3.nodes.perms
- trees/y-trees/tree.4.nodes.perms
- trees/y-trees/tree.5.nodes.perms
- trees/y-trees/tree.6.nodes.perms
- trees/y-trees/tree.7.nodes.perms
- trees/y-trees/tree.9.nodes.perms
- trees/y-trees/thr.1.3.11.nodes.int.node.traits
- trees/y-trees/thr.1.3.12.nodes.int.node.traits
- trees/y-trees/thr.1.3.13.nodes.int.node.traits
- trees/y-trees/thr.1.3.14.nodes.int.node.traits
- trees/y-trees/thr.1.3.15.nodes.int.node.traits
- trees/y-trees/thr.1.3.16.nodes.int.node.traits
- trees/y-trees/thr.1.3.17.nodes.int.node.traits
- trees/y-trees/thr.1.3.18.nodes.int.node.traits
- trees/y-trees/thr.1.3.22.nodes.int.node.traits
- trees/y-trees/thr.1.3.2.4.5.nodes.int.node.traits
- trees/y-trees/thr.1.3.2.4.8.nodes.int.node.traits
- trees/y-trees/thr.1.3.4.nodes.int.node.traits
- trees/y-trees/thr.1.3.5.nodes.int.node.traits
- trees/y-trees/thr.1.3.6.nodes.int.node.traits
- trees/y-trees/thr.1.3.7.nodes.int.node.traits
- trees/y-trees/thr.1.3.8.nodes.int.node.traits
- trees/y-trees/thr.1.3.9.nodes.int.node.traits
- trees/y-trees/y.10.uel
- trees/y-trees/y.13.uel
- trees/y-trees/y.16.uel
- trees/y-trees/y.4.uel
- trees/y-trees/y.7.uel
- trees/y-trees/bit.bin.y.10.nodes.seq.01.timing
- trees/y-trees/bit.bin.y.13.nodes.seq.01.inp
- trees/y-trees/bit.bin.y.13.nodes.seq.01.gds.maxcyclelength.out
- trees/y-trees/bit.bin.y.4.nodes.seq.01.inp
- trees/y-trees/bit.bin.y.16.nodes.seq.01.timing
- trees/y-trees/bit.bin.y.13.nodes.seq.01.xml
- trees/y-trees/bit.bin.y.16.nodes.seq.01.xml
- trees/y-trees/bit.bin.y.4.nodes.seq.01.timing
- trees/y-trees/bit.bin.y.4.nodes.seq.01.xml
- trees/y-trees/bit.bin.y.4.nodes.seq.01.gds.maxcyclelength.out
- trees/y-trees/bit.bin.y.7.nodes.seq.01.timing
- trees/y-trees/bit.bin.y.13.nodes.seq.01.timing
- trees/y-trees/bit.bin.y.10.nodes.seq.01.gds.maxcyclelength.out
- trees/y-trees/bit.bin.y.16.nodes.seq.01.gds.maxcyclelength.out
- trees/y-trees/run.all.y.trees
- trees/y-trees/bit.bin.y.7.nodes.seq.01.inp
- trees/y-trees/bit.bin.y.10.nodes.seq.01.inp
- trees/y-trees/bit.bin.y.16.nodes.seq.01.inp
- trees/y-trees/bit.bin.y.7.nodes.seq.01.xml
- trees/y-trees/bit.bin.y.7.nodes.seq.01.gds.maxcyclelength.out
- trees/y-trees/bit.bin.y.10.nodes.seq.01.xml
- trees/h-trees
- trees/h-trees/bit.bin.h.10.nodes.seq.01.out
- trees/h-trees/bit.bin.h.10.nodes.syn.01.inp
- trees/h-trees/bit.bin.h.10.nodes.syn.01.out
- trees/h-trees/bit.bin.h.10.nodes.syn.01.timing.out
- trees/h-trees/bit.bin.h.10.nodes.syn.01.xml
- trees/h-trees/bit.bin.h.14.nodes.seq.01.out
- trees/h-trees/bit.bin.h.14.nodes.syn.01.inp
- trees/h-trees/bit.bin.h.14.nodes.syn.01.out
- trees/h-trees/bit.bin.h.14.nodes.syn.01.timing.out
- trees/h-trees/bit.bin.h.14.nodes.syn.01.xml
- trees/h-trees/bit.bin.h.18.nodes.seq.01.out
- trees/h-trees/bit.bin.h.18.nodes.syn.01.inp
- trees/h-trees/bit.bin.h.18.nodes.syn.01.out
- trees/h-trees/bit.bin.h.18.nodes.syn.01.timing.out
- trees/h-trees/bit.bin.h.18.nodes.syn.01.xml
- trees/h-trees/bit.bin.h.6.nodes.seq.01.out
- trees/h-trees/bit.bin.h.6.nodes.syn.01.inp
- trees/h-trees/bit.bin.h.6.nodes.syn.01.out
- trees/h-trees/bit.bin.h.6.nodes.syn.01.timing.out
- trees/h-trees/bit.bin.h.6.nodes.syn.01.xml
- trees/h-trees/h.10.uel
- trees/h-trees/h.14.uel
- trees/h-trees/h.18.uel
- trees/h-trees/h.6.uel
- trees/h-trees/thr.1.3.10.nodes.int.node.traits
- trees/h-trees/tree.10.nodes.perms
- trees/h-trees/tree.11.nodes.perms
- trees/h-trees/tree.12.nodes.perms
- trees/h-trees/tree.13.nodes.perms
- trees/h-trees/tree.14.nodes.perms
- trees/h-trees/tree.15.nodes.perms
- trees/h-trees/tree.16.nodes.perms
- trees/h-trees/tree.17.nodes.perms
- trees/h-trees/tree.18.nodes.perms
- trees/h-trees/tree.22.nodes.perms
- trees/h-trees/tree.3.nodes.perms
- trees/h-trees/tree.4.nodes.perms
- trees/h-trees/tree.5.nodes.perms
- trees/h-trees/tree.6.nodes.perms
- trees/h-trees/tree.7.nodes.perms
- trees/h-trees/tree.9.nodes.perms
- trees/h-trees/run.all.h.trees
- trees/h-trees/bit.bin.h.6.nodes.seq.01.inp
- trees/h-trees/bit.bin.h.10.nodes.seq.01.inp
- trees/h-trees/bit.bin.h.6.nodes.seq.01.gds.maxcyclelength.out
- trees/h-trees/bit.bin.h.14.nodes.seq.01.inp
- trees/h-trees/bit.bin.h.18.nodes.seq.01.inp
- trees/h-trees/bit.bin.h.6.nodes.seq.01.timing
- trees/h-trees/bit.bin.h.10.nodes.seq.01.timing
- trees/h-trees/bit.bin.h.10.nodes.seq.01.xml
- trees/h-trees/bit.bin.h.10.nodes.seq.01.gds.maxcyclelength.out
- trees/h-trees/bit.bin.h.14.nodes.seq.01.timing
- trees/h-trees/bit.bin.h.18.nodes.seq.01.timing
- trees/h-trees/thr.1.3.14.nodes.int.node.traits
- trees/h-trees/thr.1.3.18.nodes.int.node.traits
- trees/h-trees/bit.bin.h.14.nodes.seq.01.xml
- trees/h-trees/bit.bin.h.14.nodes.seq.01.gds.maxcyclelength.out
- trees/h-trees/bit.bin.h.18.nodes.seq.01.xml
- trees/h-trees/thr.1.3.6.nodes.int.node.traits
- trees/h-trees/bit.bin.h.6.nodes.seq.01.xml
- trees/h-trees/bit.bin.h.18.nodes.seq.01.gds.maxcyclelength.out
