# Supplementary material for: GDSCalc: A Web-Based Application for Evaluating Discrete Graph Dynamical Systems
Source: PLoS One. 2015 Aug 11;10(8):e0133660. doi: 10.1371/journal.pone.0133660 (PMC4532456; doi:10.1371/journal.pone.0133660)
Supplement: S3 File — (GZ) [file pone.0133660.s003.gz › trees/x-trees/bit.bin.x.edges.seq.01.out]

  ========================================
                 Echo Inputs
  ========================================
    is fixed seed for stochasticity: 1
    seed for random number generation: 17
    UEL graph file: ./x.5.uel
    is graph directed: 0
    local function ID: 4
    output file: ./bit.bin.x.edges.seq.01.out
    is synchronous update: 0
    ID of X local function: 4
    int node traits filename: thr.1.3.5.nodes.int.node.traits
    double node traits filename: 
    num int node traits to read in: 2
    num double node traits to read in: 0
    file containing permutations to analyze (no file means do all perms.): 
    file containing initial states to analyze (no file means do all initial states): 
  ========================================
              End Echo Inputs
  ========================================

  ========================================
        Functional Equivalence 
  ========================================

  number of distinct (different) equivalence classes: 16

 equivalence class 0 of permutations: [( 0 1 2 3 4)]
     other 5 permutations in class:
         ( 0 1 3 2 4)
         ( 0 1 2 4 3)
         ( 0 1 3 4 2)
         ( 0 1 4 2 3)
         ( 0 1 4 3 2)
 equivalence class 1 of permutations: [( 2 3 4 1 0)]
     other 5 permutations in class:
         ( 2 4 3 1 0)
         ( 3 2 4 1 0)
         ( 3 4 2 1 0)
         ( 4 2 3 1 0)
         ( 4 3 2 1 0)
 equivalence class 2 of permutations: [( 2 4 1 3 0)]
     other 3 permutations in class:
         ( 2 4 1 0 3)
         ( 4 2 1 0 3)
         ( 4 2 1 3 0)
 equivalence class 3 of permutations: [( 2 4 0 3 1)]
     other 23 permutations in class:
         ( 2 4 3 0 1)
         ( 0 3 4 2 1)
         ( 0 2 3 4 1)
         ( 0 2 4 3 1)
         ( 0 3 2 4 1)
         ( 0 4 2 3 1)
         ( 0 4 3 2 1)
         ( 3 0 2 4 1)
         ( 3 0 4 2 1)
         ( 3 2 0 4 1)
         ( 2 0 3 4 1)
         ( 2 0 4 3 1)
         ( 2 3 0 4 1)
         ( 2 3 4 0 1)
         ( 3 2 4 0 1)
         ( 3 4 0 2 1)
         ( 3 4 2 0 1)
         ( 4 0 2 3 1)
         ( 4 0 3 2 1)
         ( 4 2 0 3 1)
         ( 4 2 3 0 1)
         ( 4 3 0 2 1)
         ( 4 3 2 0 1)
 equivalence class 4 of permutations: [( 2 4 0 1 3)]
     other 5 permutations in class:
         ( 0 4 2 1 3)
         ( 0 2 4 1 3)
         ( 2 0 4 1 3)
         ( 4 0 2 1 3)
         ( 4 2 0 1 3)
 equivalence class 5 of permutations: [( 0 2 1 3 4)]
     other 3 permutations in class:
         ( 0 2 1 4 3)
         ( 2 0 1 3 4)
         ( 2 0 1 4 3)
 equivalence class 6 of permutations: [( 0 2 3 1 4)]
     other 5 permutations in class:
         ( 0 3 2 1 4)
         ( 3 0 2 1 4)
         ( 3 2 0 1 4)
         ( 2 0 3 1 4)
         ( 2 3 0 1 4)
 equivalence class 7 of permutations: [( 0 4 1 2 3)]
     other 3 permutations in class:
         ( 0 4 1 3 2)
         ( 4 0 1 2 3)
         ( 4 0 1 3 2)
 equivalence class 8 of permutations: [( 0 3 1 2 4)]
     other 3 permutations in class:
         ( 0 3 1 4 2)
         ( 3 0 1 2 4)
         ( 3 0 1 4 2)
 equivalence class 9 of permutations: [( 0 3 4 1 2)]
     other 5 permutations in class:
         ( 0 4 3 1 2)
         ( 3 0 4 1 2)
         ( 3 4 0 1 2)
         ( 4 0 3 1 2)
         ( 4 3 0 1 2)
 equivalence class 10 of permutations: [( 1 2 3 4 0)]
     other 23 permutations in class:
         ( 1 2 4 0 3)
         ( 1 2 4 3 0)
         ( 1 3 0 2 4)
         ( 1 3 0 4 2)
         ( 1 3 2 0 4)
         ( 1 3 2 4 0)
         ( 1 3 4 0 2)
         ( 1 0 2 3 4)
         ( 1 0 2 4 3)
         ( 1 0 3 2 4)
         ( 1 0 3 4 2)
         ( 1 0 4 2 3)
         ( 1 0 4 3 2)
         ( 1 2 0 3 4)
         ( 1 2 0 4 3)
         ( 1 2 3 0 4)
         ( 1 3 4 2 0)
         ( 1 4 0 2 3)
         ( 1 4 0 3 2)
         ( 1 4 2 0 3)
         ( 1 4 2 3 0)
         ( 1 4 3 0 2)
         ( 1 4 3 2 0)
 equivalence class 11 of permutations: [( 3 1 0 2 4)]
     other 5 permutations in class:
         ( 3 1 0 4 2)
         ( 3 1 2 0 4)
         ( 3 1 2 4 0)
         ( 3 1 4 0 2)
         ( 3 1 4 2 0)
 equivalence class 12 of permutations: [( 3 2 1 0 4)]
     other 3 permutations in class:
         ( 3 2 1 4 0)
         ( 2 3 1 0 4)
         ( 2 3 1 4 0)
 equivalence class 13 of permutations: [( 2 1 0 3 4)]
     other 5 permutations in class:
         ( 2 1 0 4 3)
         ( 2 1 3 0 4)
         ( 2 1 3 4 0)
         ( 2 1 4 0 3)
         ( 2 1 4 3 0)
 equivalence class 14 of permutations: [( 3 4 1 0 2)]
     other 3 permutations in class:
         ( 3 4 1 2 0)
         ( 4 3 1 0 2)
         ( 4 3 1 2 0)
 equivalence class 15 of permutations: [( 4 1 0 2 3)]
     other 5 permutations in class:
         ( 4 1 0 3 2)
         ( 4 1 2 0 3)
         ( 4 1 2 3 0)
         ( 4 1 3 0 2)
         ( 4 1 3 2 0)

  ========================================
        Cycles/Orbits of Phase Space 
  ========================================

   number of permutations to evaluate: 16


 ------     permutation:  0 1 2 3 4      ------ 
 Cycle summary for permutation ( 0 1 2 3 4) : 
 maximum cycle length : 2
      cycle_length      num_cycles
           1            1
           2            3

  total number of cycles: 4

 printing fixed point states : 
 number of fixed points : 1
 0 0 0 0 0
 printing cycles of length > 1: 
 cycle length : 2
 0 1 1 0 0   ->  1 1 0 1 1
 cycle length : 2
 0 1 0 1 0   ->  1 1 1 0 1
 cycle length : 2
 0 1 0 0 1   ->  1 1 1 1 0

 ------     permutation:  2 3 4 1 0      ------ 
 Cycle summary for permutation ( 2 3 4 1 0) : 
 maximum cycle length : 2
      cycle_length      num_cycles
           1            1
           2            3

  total number of cycles: 4

 printing fixed point states : 
 number of fixed points : 1
 0 0 0 0 0
 printing cycles of length > 1: 
 cycle length : 2
 0 1 1 0 0   ->  1 1 0 1 1
 cycle length : 2
 1 1 1 0 1   ->  0 1 0 1 0
 cycle length : 2
 0 1 0 0 1   ->  1 1 1 1 0

 ------     permutation:  2 4 1 3 0      ------ 
 Cycle summary for permutation ( 2 4 1 3 0) : 
 maximum cycle length : 2
      cycle_length      num_cycles
           1            1
           2            3

  total number of cycles: 4

 printing fixed point states : 
 number of fixed points : 1
 0 0 0 0 0
 printing cycles of length > 1: 
 cycle length : 2
 1 1 1 1 1   ->  0 1 0 0 0
 cycle length : 2
 0 1 1 1 0   ->  1 1 0 0 1
 cycle length : 2
 0 1 0 1 1   ->  1 1 1 0 0

 ------     permutation:  2 4 0 3 1      ------ 
 Cycle summary for permutation ( 2 4 0 3 1) : 
 maximum cycle length : 2
      cycle_length      num_cycles
           1            1
           2            3

  total number of cycles: 4

 printing fixed point states : 
 number of fixed points : 1
 0 0 0 0 0
 printing cycles of length > 1: 
 cycle length : 2
 1 1 0 1 0   ->  0 1 1 0 1
 cycle length : 2
 1 1 1 0 0   ->  0 1 0 1 1
 cycle length : 2
 1 1 0 0 1   ->  0 1 1 1 0

 ------     permutation:  2 4 0 1 3      ------ 
 Cycle summary for permutation ( 2 4 0 1 3) : 
 maximum cycle length : 2
      cycle_length      num_cycles
           1            1
           2            3

  total number of cycles: 4

 printing fixed point states : 
 number of fixed points : 1
 0 0 0 0 0
 printing cycles of length > 1: 
 cycle length : 2
 0 1 1 1 1   ->  1 1 0 0 0
 cycle length : 2
 0 1 1 0 0   ->  1 1 0 1 1
 cycle length : 2
 0 1 0 0 1   ->  1 1 1 1 0

 ------     permutation:  0 2 1 3 4      ------ 
 Cycle summary for permutation ( 0 2 1 3 4) : 
 maximum cycle length : 2
      cycle_length      num_cycles
           1            1
           2            3

  total number of cycles: 4

 printing fixed point states : 
 number of fixed points : 1
 0 0 0 0 0
 printing cycles of length > 1: 
 cycle length : 2
 1 1 0 1 0   ->  0 1 1 0 1
 cycle length : 2
 1 1 1 1 1   ->  0 1 0 0 0
 cycle length : 2
 0 1 1 1 0   ->  1 1 0 0 1

 ------     permutation:  0 2 3 1 4      ------ 
 Cycle summary for permutation ( 0 2 3 1 4) : 
 maximum cycle length : 2
      cycle_length      num_cycles
           1            1
           2            3

  total number of cycles: 4

 printing fixed point states : 
 number of fixed points : 1
 0 0 0 0 0
 printing cycles of length > 1: 
 cycle length : 2
 1 1 0 1 1   ->  0 1 1 0 0
 cycle length : 2
 0 1 1 1 1   ->  1 1 0 0 0
 cycle length : 2
 1 1 1 0 1   ->  0 1 0 1 0

 ------     permutation:  0 4 1 2 3      ------ 
 Cycle summary for permutation ( 0 4 1 2 3) : 
 maximum cycle length : 2
      cycle_length      num_cycles
           1            1
           2            3

  total number of cycles: 4

 printing fixed point states : 
 number of fixed points : 1
 0 0 0 0 0
 printing cycles of length > 1: 
 cycle length : 2
 0 1 1 0 1   ->  1 1 0 1 0
 cycle length : 2
 0 1 0 0 0   ->  1 1 1 1 1
 cycle length : 2
 0 1 0 1 1   ->  1 1 1 0 0

 ------     permutation:  0 3 1 2 4      ------ 
 Cycle summary for permutation ( 0 3 1 2 4) : 
 maximum cycle length : 2
      cycle_length      num_cycles
           1            1
           2            3

  total number of cycles: 4

 printing fixed point states : 
 number of fixed points : 1
 0 0 0 0 0
 printing cycles of length > 1: 
 cycle length : 2
 1 1 1 1 1   ->  0 1 0 0 0
 cycle length : 2
 0 1 1 1 0   ->  1 1 0 0 1
 cycle length : 2
 0 1 0 1 1   ->  1 1 1 0 0

 ------     permutation:  0 3 4 1 2      ------ 
 Cycle summary for permutation ( 0 3 4 1 2) : 
 maximum cycle length : 2
      cycle_length      num_cycles
           1            1
           2            3

  total number of cycles: 4

 printing fixed point states : 
 number of fixed points : 1
 0 0 0 0 0
 printing cycles of length > 1: 
 cycle length : 2
 0 1 0 1 0   ->  1 1 1 0 1
 cycle length : 2
 0 1 0 0 1   ->  1 1 1 1 0
 cycle length : 2
 1 1 0 0 0   ->  0 1 1 1 1

 ------     permutation:  1 2 3 4 0      ------ 
 Cycle summary for permutation ( 1 2 3 4 0) : 
 maximum cycle length : 2
      cycle_length      num_cycles
           1            1
           2            3

  total number of cycles: 4

 printing fixed point states : 
 number of fixed points : 1
 0 0 0 0 0
 printing cycles of length > 1: 
 cycle length : 2
 0 1 0 1 1   ->  1 1 1 0 0
 cycle length : 2
 1 1 0 0 1   ->  0 1 1 1 0
 cycle length : 2
 1 1 0 1 0   ->  0 1 1 0 1

 ------     permutation:  3 1 0 2 4      ------ 
 Cycle summary for permutation ( 3 1 0 2 4) : 
 maximum cycle length : 2
      cycle_length      num_cycles
           1            1
           2            3

  total number of cycles: 4

 printing fixed point states : 
 number of fixed points : 1
 0 0 0 0 0
 printing cycles of length > 1: 
 cycle length : 2
 0 1 0 0 1   ->  1 1 1 1 0
 cycle length : 2
 1 1 0 0 0   ->  0 1 1 1 1
 cycle length : 2
 0 1 1 0 0   ->  1 1 0 1 1

 ------     permutation:  3 2 1 0 4      ------ 
 Cycle summary for permutation ( 3 2 1 0 4) : 
 maximum cycle length : 2
      cycle_length      num_cycles
           1            1
           2            3

  total number of cycles: 4

 printing fixed point states : 
 number of fixed points : 1
 0 0 0 0 0
 printing cycles of length > 1: 
 cycle length : 2
 0 1 0 1 1   ->  1 1 1 0 0
 cycle length : 2
 0 1 0 0 0   ->  1 1 1 1 1
 cycle length : 2
 0 1 1 0 1   ->  1 1 0 1 0

 ------     permutation:  2 1 0 3 4      ------ 
 Cycle summary for permutation ( 2 1 0 3 4) : 
 maximum cycle length : 2
      cycle_length      num_cycles
           1            1
           2            3

  total number of cycles: 4

 printing fixed point states : 
 number of fixed points : 1
 0 0 0 0 0
 printing cycles of length > 1: 
 cycle length : 2
 0 1 1 1 1   ->  1 1 0 0 0
 cycle length : 2
 0 1 0 1 0   ->  1 1 1 0 1
 cycle length : 2
 0 1 0 0 1   ->  1 1 1 1 0

 ------     permutation:  3 4 1 0 2      ------ 
 Cycle summary for permutation ( 3 4 1 0 2) : 
 maximum cycle length : 2
      cycle_length      num_cycles
           1            1
           2            3

  total number of cycles: 4

 printing fixed point states : 
 number of fixed points : 1
 0 0 0 0 0
 printing cycles of length > 1: 
 cycle length : 2
 1 1 1 1 1   ->  0 1 0 0 0
 cycle length : 2
 1 1 0 1 0   ->  0 1 1 0 1
 cycle length : 2
 0 1 1 1 0   ->  1 1 0 0 1

 ------     permutation:  4 1 0 2 3      ------ 
 Cycle summary for permutation ( 4 1 0 2 3) : 
 maximum cycle length : 2
      cycle_length      num_cycles
           1            1
           2            3

  total number of cycles: 4

 printing fixed point states : 
 number of fixed points : 1
 0 0 0 0 0
 printing cycles of length > 1: 
 cycle length : 2
 0 1 0 1 0   ->  1 1 1 0 1
 cycle length : 2
 1 1 0 1 1   ->  0 1 1 0 0
 cycle length : 2
 0 1 1 1 1   ->  1 1 0 0 0

 ----------------------------------------------------
                      Summary 
 (1) Cycle-equivalent equivalence classes.
 (2) For each EC, cycle structure and multiplicities.
 ----------------------------------------------------

 Section (1)

(0 1 2 3 4 )
         ( 2 3 4 1 0)
         ( 2 4 1 3 0)
         ( 2 4 0 3 1)
         ( 2 4 0 1 3)
         ( 0 2 1 3 4)
         ( 0 2 3 1 4)
         ( 0 4 1 2 3)
         ( 0 3 1 2 4)
         ( 0 3 4 1 2)
         ( 1 2 3 4 0)
         ( 3 1 0 2 4)
         ( 3 2 1 0 4)
         ( 2 1 0 3 4)
         ( 3 4 1 0 2)
         ( 4 1 0 2 3)

 --------------------- 

 Section (2)

 0 1 2 3 4
     cycle_length        multiplicity 
      1   1
      2   3

  ========================================
               End Analysis
  ========================================
