# Supplementary material for: GDSCalc: A Web-Based Application for Evaluating Discrete Graph Dynamical Systems
Source: PLoS One. 2015 Aug 11;10(8):e0133660. doi: 10.1371/journal.pone.0133660 (PMC4532456; doi:10.1371/journal.pone.0133660)
Supplement: S3 File — (GZ) [file pone.0133660.s003.gz › trees/x-trees/thr.1.3.2.4.8.nodes.int.node.traits]

0  1 3
1  2 4
2  1 3
3  1 3
4  1 3
5  1 3
6  2 4
7  1 3
