# Supplementary material for: GDSCalc: A Web-Based Application for Evaluating Discrete Graph Dynamical Systems
Source: PLoS One. 2015 Aug 11;10(8):e0133660. doi: 10.1371/journal.pone.0133660 (PMC4532456; doi:10.1371/journal.pone.0133660)
Supplement: S3 File — (GZ) [file pone.0133660.s003.gz › trees/x-trees/thr.1.3.6.nodes.int.node.traits]

0 1 3 
1 1 3 
2 1 3 
3 1 3 
4 1 3 
5 1 3 
