# Supplementary material for: GDSCalc: A Web-Based Application for Evaluating Discrete Graph Dynamical Systems
Source: PLoS One. 2015 Aug 11;10(8):e0133660. doi: 10.1371/journal.pone.0133660 (PMC4532456; doi:10.1371/journal.pone.0133660)
Supplement: S3 File — (GZ) [file pone.0133660.s003.gz › trees/x-trees/tree.4.nodes.perms]

0
0 1 2 3
