# Supplementary material for: GDSCalc: A Web-Based Application for Evaluating Discrete Graph Dynamical Systems
Source: PLoS One. 2015 Aug 11;10(8):e0133660. doi: 10.1371/journal.pone.0133660 (PMC4532456; doi:10.1371/journal.pone.0133660)
Supplement: S3 File — (GZ) [file pone.0133660.s003.gz › trees/x-trees/bit.bin.x.17.nodes.seq.01.xml]

<?xml version="1.0"?>
<gdsc>

<codeVersion>v0.00.00.01</codeVersion>

<updateScheme>sequential</updateScheme>

<graph>
    <numNodes>17</numNodes>
</graph>

<permutations>
    <numPermutations>1</numPermutations>
    <permutation id="0">
        <individBlocks>0 1 2 3 4 5 6 7 8 9 10 11 12 13 14 15 16</individBlocks>
    </permutation>
</permutations>

<systemStates>
    <stateId id="0">
        <states>0 0 0 0 0 0 0 0 0 0 0 0 0 0 0 0 0</states>
    </stateId>
    <stateId id="1">
        <states>0 0 0 0 0 0 0 0 0 0 0 0 0 0 0 0 1</states>
    </stateId>
    <stateId id="2">
        <states>0 0 0 0 0 0 0 0 0 0 0 0 0 0 0 1 0</states>
    </stateId>
    <stateId id="3">
        <states>0 0 0 0 0 0 0 0 0 0 0 0 0 0 0 1 1</states>
    </stateId>
    <stateId id="4">
        <states>0 0 0 0 0 0 0 0 0 0 0 0 0 0 1 0 0</states>
    </stateId>
    <stateId id="5">
        <states>0 0 0 0 0 0 0 0 0 0 0 0 0 0 1 0 1</states>
    </stateId>
    <stateId id="6">
        <states>0 0 0 0 0 0 0 0 0 0 0 0 0 0 1 1 0</states>
    </stateId>
    <stateId id="7">
        <states>0 0 0 0 0 0 0 0 0 0 0 0 0 0 1 1 1</states>
    </stateId>
    <stateId id="8">
        <states>0 0 0 0 0 0 0 0 0 0 0 0 0 1 0 0 0</states>
    </stateId>
    <stateId id="9">
        <states>0 0 0 0 0 0 0 0 0 0 0 0 0 1 0 0 1</states>
    </stateId>
    <stateId id="10">
        <states>0 0 0 0 0 0 0 0 0 0 0 0 0 1 0 1 0</states>
    </stateId>
    <stateId id="11">
        <states>0 0 0 0 0 0 0 0 0 0 0 0 0 1 0 1 1</states>
    </stateId>
    <stateId id="12">
        <states>0 0 0 0 0 0 0 0 0 0 0 0 0 1 1 0 0</states>
    </stateId>
    <stateId id="13">
        <states>0 0 0 0 0 0 0 0 0 0 0 0 0 1 1 0 1</states>
    </stateId>
    <stateId id="14">
        <states>0 0 0 0 0 0 0 0 0 0 0 0 0 1 1 1 0</states>
    </stateId>
    <stateId id="15">
        <states>0 0 0 0 0 0 0 0 0 0 0 0 0 1 1 1 1</states>
    </stateId>
    <stateId id="16">
        <states>0 0 0 0 0 0 0 0 0 0 0 0 1 0 0 0 0</states>
    </stateId>
    <stateId id="17">
        <states>0 0 0 0 0 0 0 0 0 0 0 0 1 0 0 0 1</states>
    </stateId>
    <stateId id="18">
        <states>0 0 0 0 0 0 0 0 0 0 0 0 1 0 0 1 0</states>
    </stateId>
    <stateId id="19">
        <states>0 0 0 0 0 0 0 0 0 0 0 0 1 0 0 1 1</states>
    </stateId>
    <stateId id="20">
        <states>0 0 0 0 0 0 0 0 0 0 0 0 1 0 1 0 0</states>
    </stateId>
    <stateId id="21">
        <states>0 0 0 0 0 0 0 0 0 0 0 0 1 0 1 0 1</states>
    </stateId>
    <stateId id="22">
        <states>0 0 0 0 0 0 0 0 0 0 0 0 1 0 1 1 0</states>
    </stateId>
    <stateId id="23">
        <states>0 0 0 0 0 0 0 0 0 0 0 0 1 0 1 1 1</states>
    </stateId>
    <stateId id="24">
        <states>0 0 0 0 0 0 0 0 0 0 0 0 1 1 0 0 0</states>
    </stateId>
    <stateId id="25">
        <states>0 0 0 0 0 0 0 0 0 0 0 0 1 1 0 0 1</states>
    </stateId>
    <stateId id="26">
        <states>0 0 0 0 0 0 0 0 0 0 0 0 1 1 0 1 0</states>
    </stateId>
    <stateId id="27">
        <states>0 0 0 0 0 0 0 0 0 0 0 0 1 1 0 1 1</states>
    </stateId>
    <stateId id="28">
        <states>0 0 0 0 0 0 0 0 0 0 0 0 1 1 1 0 0</states>
    </stateId>
    <stateId id="29">
        <states>0 0 0 0 0 0 0 0 0 0 0 0 1 1 1 0 1</states>
    </stateId>
    <stateId id="30">
        <states>0 0 0 0 0 0 0 0 0 0 0 0 1 1 1 1 0</states>
    </stateId>
    <stateId id="31">
        <states>0 0 0 0 0 0 0 0 0 0 0 0 1 1 1 1 1</states>
    </stateId>
    <stateId id="32">
        <states>0 0 0 0 0 0 0 0 0 0 0 1 0 0 0 0 0</states>
    </stateId>
    <stateId id="33">
        <states>0 0 0 0 0 0 0 0 0 0 0 1 0 0 0 0 1</states>
    </stateId>
    <stateId id="34">
        <states>0 0 0 0 0 0 0 0 0 0 0 1 0 0 0 1 0</states>
    </stateId>
    <stateId id="35">
        <states>0 0 0 0 0 0 0 0 0 0 0 1 0 0 0 1 1</states>
    </stateId>
    <stateId id="36">
        <states>0 0 0 0 0 0 0 0 0 0 0 1 0 0 1 0 0</states>
    </stateId>
    <stateId id="37">
        <states>0 0 0 0 0 0 0 0 0 0 0 1 0 0 1 0 1</states>
    </stateId>
    <stateId id="38">
        <states>0 0 0 0 0 0 0 0 0 0 0 1 0 0 1 1 0</states>
    </stateId>
    <stateId id="39">
        <states>0 0 0 0 0 0 0 0 0 0 0 1 0 0 1 1 1</states>
    </stateId>
    <stateId id="40">
        <states>0 0 0 0 0 0 0 0 0 0 0 1 0 1 0 0 0</states>
    </stateId>
    <stateId id="41">
        <states>0 0 0 0 0 0 0 0 0 0 0 1 0 1 0 0 1</states>
    </stateId>
    <stateId id="42">
        <states>0 0 0 0 0 0 0 0 0 0 0 1 0 1 0 1 0</states>
    </stateId>
    <stateId id="43">
        <states>0 0 0 0 0 0 0 0 0 0 0 1 0 1 0 1 1</states>
    </stateId>
    <stateId id="44">
        <states>0 0 0 0 0 0 0 0 0 0 0 1 0 1 1 0 0</states>
    </stateId>
    <stateId id="45">
        <states>0 0 0 0 0 0 0 0 0 0 0 1 0 1 1 0 1</states>
    </stateId>
    <stateId id="46">
        <states>0 0 0 0 0 0 0 0 0 0 0 1 0 1 1 1 0</states>
    </stateId>
    <stateId id="47">
        <states>0 0 0 0 0 0 0 0 0 0 0 1 0 1 1 1 1</states>
    </stateId>
    <stateId id="48">
        <states>0 0 0 0 0 0 0 0 0 0 0 1 1 0 0 0 0</states>
    </stateId>
    <stateId id="49">
        <states>0 0 0 0 0 0 0 0 0 0 0 1 1 0 0 0 1</states>
    </stateId>
    <stateId id="50">
        <states>0 0 0 0 0 0 0 0 0 0 0 1 1 0 0 1 0</states>
    </stateId>
    <stateId id="51">
        <states>0 0 0 0 0 0 0 0 0 0 0 1 1 0 0 1 1</states>
    </stateId>
    <stateId id="52">
        <states>0 0 0 0 0 0 0 0 0 0 0 1 1 0 1 0 0</states>
    </stateId>
    <stateId id="53">
        <states>0 0 0 0 0 0 0 0 0 0 0 1 1 0 1 0 1</states>
    </stateId>
    <stateId id="54">
        <states>0 0 0 0 0 0 0 0 0 0 0 1 1 0 1 1 0</states>
    </stateId>
    <stateId id="55">
        <states>0 0 0 0 0 0 0 0 0 0 0 1 1 0 1 1 1</states>
    </stateId>
    <stateId id="56">
        <states>0 0 0 0 0 0 0 0 0 0 0 1 1 1 0 0 0</states>
    </stateId>
    <stateId id="57">
        <states>0 0 0 0 0 0 0 0 0 0 0 1 1 1 0 0 1</states>
    </stateId>
    <stateId id="58">
        <states>0 0 0 0 0 0 0 0 0 0 0 1 1 1 0 1 0</states>
    </stateId>
    <stateId id="59">
        <states>0 0 0 0 0 0 0 0 0 0 0 1 1 1 0 1 1</states>
    </stateId>
    <stateId id="60">
        <states>0 0 0 0 0 0 0 0 0 0 0 1 1 1 1 0 0</states>
    </stateId>
    <stateId id="61">
        <states>0 0 0 0 0 0 0 0 0 0 0 1 1 1 1 0 1</states>
    </stateId>
    <stateId id="62">
        <states>0 0 0 0 0 0 0 0 0 0 0 1 1 1 1 1 0</states>
    </stateId>
    <stateId id="63">
        <states>0 0 0 0 0 0 0 0 0 0 0 1 1 1 1 1 1</states>
    </stateId>
    <stateId id="64">
        <states>0 0 0 0 0 0 0 0 0 0 1 0 0 0 0 0 0</states>
    </stateId>
    <stateId id="65">
        <states>0 0 0 0 0 0 0 0 0 0 1 0 0 0 0 0 1</states>
    </stateId>
    <stateId id="66">
        <states>0 0 0 0 0 0 0 0 0 0 1 0 0 0 0 1 0</states>
    </stateId>
    <stateId id="67">
        <states>0 0 0 0 0 0 0 0 0 0 1 0 0 0 0 1 1</states>
    </stateId>
    <stateId id="68">
        <states>0 0 0 0 0 0 0 0 0 0 1 0 0 0 1 0 0</states>
    </stateId>
    <stateId id="69">
        <states>0 0 0 0 0 0 0 0 0 0 1 0 0 0 1 0 1</states>
    </stateId>
    <stateId id="70">
        <states>0 0 0 0 0 0 0 0 0 0 1 0 0 0 1 1 0</states>
    </stateId>
    <stateId id="71">
        <states>0 0 0 0 0 0 0 0 0 0 1 0 0 0 1 1 1</states>
    </stateId>
    <stateId id="72">
        <states>0 0 0 0 0 0 0 0 0 0 1 0 0 1 0 0 0</states>
    </stateId>
    <stateId id="73">
        <states>0 0 0 0 0 0 0 0 0 0 1 0 0 1 0 0 1</states>
    </stateId>
    <stateId id="74">
        <states>0 0 0 0 0 0 0 0 0 0 1 0 0 1 0 1 0</states>
    </stateId>
    <stateId id="75">
        <states>0 0 0 0 0 0 0 0 0 0 1 0 0 1 0 1 1</states>
    </stateId>
    <stateId id="76">
        <states>0 0 0 0 0 0 0 0 0 0 1 0 0 1 1 0 0</states>
    </stateId>
    <stateId id="77">
        <states>0 0 0 0 0 0 0 0 0 0 1 0 0 1 1 0 1</states>
    </stateId>
    <stateId id="78">
        <states>0 0 0 0 0 0 0 0 0 0 1 0 0 1 1 1 0</states>
    </stateId>
    <stateId id="79">
        <states>0 0 0 0 0 0 0 0 0 0 1 0 0 1 1 1 1</states>
    </stateId>
    <stateId id="80">
        <states>0 0 0 0 0 0 0 0 0 0 1 0 1 0 0 0 0</states>
    </stateId>
    <stateId id="81">
        <states>0 0 0 0 0 0 0 0 0 0 1 0 1 0 0 0 1</states>
    </stateId>
    <stateId id="82">
        <states>0 0 0 0 0 0 0 0 0 0 1 0 1 0 0 1 0</states>
    </stateId>
    <stateId id="83">
        <states>0 0 0 0 0 0 0 0 0 0 1 0 1 0 0 1 1</states>
    </stateId>
    <stateId id="84">
        <states>0 0 0 0 0 0 0 0 0 0 1 0 1 0 1 0 0</states>
    </stateId>
    <stateId id="85">
        <states>0 0 0 0 0 0 0 0 0 0 1 0 1 0 1 0 1</states>
    </stateId>
    <stateId id="86">
        <states>0 0 0 0 0 0 0 0 0 0 1 0 1 0 1 1 0</states>
    </stateId>
    <stateId id="87">
        <states>0 0 0 0 0 0 0 0 0 0 1 0 1 0 1 1 1</states>
    </stateId>
    <stateId id="88">
        <states>0 0 0 0 0 0 0 0 0 0 1 0 1 1 0 0 0</states>
    </stateId>
    <stateId id="89">
        <states>0 0 0 0 0 0 0 0 0 0 1 0 1 1 0 0 1</states>
    </stateId>
    <stateId id="90">
        <states>0 0 0 0 0 0 0 0 0 0 1 0 1 1 0 1 0</states>
    </stateId>
    <stateId id="91">
        <states>0 0 0 0 0 0 0 0 0 0 1 0 1 1 0 1 1</states>
    </stateId>
    <stateId id="92">
        <states>0 0 0 0 0 0 0 0 0 0 1 0 1 1 1 0 0</states>
    </stateId>
    <stateId id="93">
        <states>0 0 0 0 0 0 0 0 0 0 1 0 1 1 1 0 1</states>
    </stateId>
    <stateId id="94">
        <states>0 0 0 0 0 0 0 0 0 0 1 0 1 1 1 1 0</states>
    </stateId>
    <stateId id="95">
        <states>0 0 0 0 0 0 0 0 0 0 1 0 1 1 1 1 1</states>
    </stateId>
    <stateId id="96">
        <states>0 0 0 0 0 0 0 0 0 0 1 1 0 0 0 0 0</states>
    </stateId>
    <stateId id="97">
        <states>0 0 0 0 0 0 0 0 0 0 1 1 0 0 0 0 1</states>
    </stateId>
    <stateId id="98">
        <states>0 0 0 0 0 0 0 0 0 0 1 1 0 0 0 1 0</states>
    </stateId>
    <stateId id="99">
        <states>0 0 0 0 0 0 0 0 0 0 1 1 0 0 0 1 1</states>
    </stateId>
    <stateId id="100">
        <states>0 0 0 0 0 0 0 0 0 0 1 1 0 0 1 0 0</states>
    </stateId>
    <stateId id="101">
        <states>0 0 0 0 0 0 0 0 0 0 1 1 0 0 1 0 1</states>
    </stateId>
    <stateId id="102">
        <states>0 0 0 0 0 0 0 0 0 0 1 1 0 0 1 1 0</states>
    </stateId>
    <stateId id="103">
        <states>0 0 0 0 0 0 0 0 0 0 1 1 0 0 1 1 1</states>
    </stateId>
    <stateId id="104">
        <states>0 0 0 0 0 0 0 0 0 0 1 1 0 1 0 0 0</states>
    </stateId>
    <stateId id="105">
        <states>0 0 0 0 0 0 0 0 0 0 1 1 0 1 0 0 1</states>
    </stateId>
    <stateId id="106">
        <states>0 0 0 0 0 0 0 0 0 0 1 1 0 1 0 1 0</states>
    </stateId>
    <stateId id="107">
        <states>0 0 0 0 0 0 0 0 0 0 1 1 0 1 0 1 1</states>
    </stateId>
    <stateId id="108">
        <states>0 0 0 0 0 0 0 0 0 0 1 1 0 1 1 0 0</states>
    </stateId>
    <stateId id="109">
        <states>0 0 0 0 0 0 0 0 0 0 1 1 0 1 1 0 1</states>
    </stateId>
    <stateId id="110">
        <states>0 0 0 0 0 0 0 0 0 0 1 1 0 1 1 1 0</states>
    </stateId>
    <stateId id="111">
        <states>0 0 0 0 0 0 0 0 0 0 1 1 0 1 1 1 1</states>
    </stateId>
    <stateId id="112">
        <states>0 0 0 0 0 0 0 0 0 0 1 1 1 0 0 0 0</states>
    </stateId>
    <stateId id="113">
        <states>0 0 0 0 0 0 0 0 0 0 1 1 1 0 0 0 1</states>
    </stateId>
    <stateId id="114">
        <states>0 0 0 0 0 0 0 0 0 0 1 1 1 0 0 1 0</states>
    </stateId>
    <stateId id="115">
        <states>0 0 0 0 0 0 0 0 0 0 1 1 1 0 0 1 1</states>
    </stateId>
    <stateId id="116">
        <states>0 0 0 0 0 0 0 0 0 0 1 1 1 0 1 0 0</states>
    </stateId>
    <stateId id="117">
        <states>0 0 0 0 0 0 0 0 0 0 1 1 1 0 1 0 1</states>
    </stateId>
    <stateId id="118">
        <states>0 0 0 0 0 0 0 0 0 0 1 1 1 0 1 1 0</states>
    </stateId>
    <stateId id="119">
        <states>0 0 0 0 0 0 0 0 0 0 1 1 1 0 1 1 1</states>
    </stateId>
    <stateId id="120">
        <states>0 0 0 0 0 0 0 0 0 0 1 1 1 1 0 0 0</states>
    </stateId>
    <stateId id="121">
        <states>0 0 0 0 0 0 0 0 0 0 1 1 1 1 0 0 1</states>
    </stateId>
    <stateId id="122">
        <states>0 0 0 0 0 0 0 0 0 0 1 1 1 1 0 1 0</states>
    </stateId>
    <stateId id="123">
        <states>0 0 0 0 0 0 0 0 0 0 1 1 1 1 0 1 1</states>
    </stateId>
    <stateId id="124">
        <states>0 0 0 0 0 0 0 0 0 0 1 1 1 1 1 0 0</states>
    </stateId>
    <stateId id="125">
        <states>0 0 0 0 0 0 0 0 0 0 1 1 1 1 1 0 1</states>
    </stateId>
    <stateId id="126">
        <states>0 0 0 0 0 0 0 0 0 0 1 1 1 1 1 1 0</states>
    </stateId>
    <stateId id="127">
        <states>0 0 0 0 0 0 0 0 0 0 1 1 1 1 1 1 1</states>
    </stateId>
    <stateId id="128">
        <states>0 0 0 0 0 0 0 0 0 1 0 0 0 0 0 0 0</states>
    </stateId>
    <stateId id="129">
        <states>0 0 0 0 0 0 0 0 0 1 0 0 0 0 0 0 1</states>
    </stateId>
    <stateId id="130">
        <states>0 0 0 0 0 0 0 0 0 1 0 0 0 0 0 1 0</states>
    </stateId>
    <stateId id="131">
        <states>0 0 0 0 0 0 0 0 0 1 0 0 0 0 0 1 1</states>
    </stateId>
    <stateId id="132">
        <states>0 0 0 0 0 0 0 0 0 1 0 0 0 0 1 0 0</states>
    </stateId>
    <stateId id="133">
        <states>0 0 0 0 0 0 0 0 0 1 0 0 0 0 1 0 1</states>
    </stateId>
    <stateId id="134">
        <states>0 0 0 0 0 0 0 0 0 1 0 0 0 0 1 1 0</states>
    </stateId>
    <stateId id="135">
        <states>0 0 0 0 0 0 0 0 0 1 0 0 0 0 1 1 1</states>
    </stateId>
    <stateId id="136">
        <states>0 0 0 0 0 0 0 0 0 1 0 0 0 1 0 0 0</states>
    </stateId>
    <stateId id="137">
        <states>0 0 0 0 0 0 0 0 0 1 0 0 0 1 0 0 1</states>
    </stateId>
    <stateId id="138">
        <states>0 0 0 0 0 0 0 0 0 1 0 0 0 1 0 1 0</states>
    </stateId>
    <stateId id="139">
        <states>0 0 0 0 0 0 0 0 0 1 0 0 0 1 0 1 1</states>
    </stateId>
    <stateId id="140">
        <states>0 0 0 0 0 0 0 0 0 1 0 0 0 1 1 0 0</states>
    </stateId>
    <stateId id="141">
        <states>0 0 0 0 0 0 0 0 0 1 0 0 0 1 1 0 1</states>
    </stateId>
    <stateId id="142">
        <states>0 0 0 0 0 0 0 0 0 1 0 0 0 1 1 1 0</states>
    </stateId>
    <stateId id="143">
        <states>0 0 0 0 0 0 0 0 0 1 0 0 0 1 1 1 1</states>
    </stateId>
    <stateId id="144">
        <states>0 0 0 0 0 0 0 0 0 1 0 0 1 0 0 0 0</states>
    </stateId>
    <stateId id="145">
        <states>0 0 0 0 0 0 0 0 0 1 0 0 1 0 0 0 1</states>
    </stateId>
    <stateId id="146">
        <states>0 0 0 0 0 0 0 0 0 1 0 0 1 0 0 1 0</states>
    </stateId>
    <stateId id="147">
        <states>0 0 0 0 0 0 0 0 0 1 0 0 1 0 0 1 1</states>
    </stateId>
    <stateId id="148">
        <states>0 0 0 0 0 0 0 0 0 1 0 0 1 0 1 0 0</states>
    </stateId>
    <stateId id="149">
        <states>0 0 0 0 0 0 0 0 0 1 0 0 1 0 1 0 1</states>
    </stateId>
    <stateId id="150">
        <states>0 0 0 0 0 0 0 0 0 1 0 0 1 0 1 1 0</states>
    </stateId>
    <stateId id="151">
        <states>0 0 0 0 0 0 0 0 0 1 0 0 1 0 1 1 1</states>
    </stateId>
    <stateId id="152">
        <states>0 0 0 0 0 0 0 0 0 1 0 0 1 1 0 0 0</states>
    </stateId>
    <stateId id="153">
        <states>0 0 0 0 0 0 0 0 0 1 0 0 1 1 0 0 1</states>
    </stateId>
    <stateId id="154">
        <states>0 0 0 0 0 0 0 0 0 1 0 0 1 1 0 1 0</states>
    </stateId>
    <stateId id="155">
        <states>0 0 0 0 0 0 0 0 0 1 0 0 1 1 0 1 1</states>
    </stateId>
    <stateId id="156">
        <states>0 0 0 0 0 0 0 0 0 1 0 0 1 1 1 0 0</states>
    </stateId>
    <stateId id="157">
        <states>0 0 0 0 0 0 0 0 0 1 0 0 1 1 1 0 1</states>
    </stateId>
    <stateId id="158">
        <states>0 0 0 0 0 0 0 0 0 1 0 0 1 1 1 1 0</states>
    </stateId>
    <stateId id="159">
        <states>0 0 0 0 0 0 0 0 0 1 0 0 1 1 1 1 1</states>
    </stateId>
    <stateId id="160">
        <states>0 0 0 0 0 0 0 0 0 1 0 1 0 0 0 0 0</states>
    </stateId>
    <stateId id="161">
        <states>0 0 0 0 0 0 0 0 0 1 0 1 0 0 0 0 1</states>
    </stateId>
    <stateId id="162">
        <states>0 0 0 0 0 0 0 0 0 1 0 1 0 0 0 1 0</states>
    </stateId>
    <stateId id="163">
        <states>0 0 0 0 0 0 0 0 0 1 0 1 0 0 0 1 1</states>
    </stateId>
    <stateId id="164">
        <states>0 0 0 0 0 0 0 0 0 1 0 1 0 0 1 0 0</states>
    </stateId>
    <stateId id="165">
        <states>0 0 0 0 0 0 0 0 0 1 0 1 0 0 1 0 1</states>
    </stateId>
    <stateId id="166">
        <states>0 0 0 0 0 0 0 0 0 1 0 1 0 0 1 1 0</states>
    </stateId>
    <stateId id="167">
        <states>0 0 0 0 0 0 0 0 0 1 0 1 0 0 1 1 1</states>
    </stateId>
    <stateId id="168">
        <states>0 0 0 0 0 0 0 0 0 1 0 1 0 1 0 0 0</states>
    </stateId>
    <stateId id="169">
        <states>0 0 0 0 0 0 0 0 0 1 0 1 0 1 0 0 1</states>
    </stateId>
    <stateId id="170">
        <states>0 0 0 0 0 0 0 0 0 1 0 1 0 1 0 1 0</states>
    </stateId>
    <stateId id="171">
        <states>0 0 0 0 0 0 0 0 0 1 0 1 0 1 0 1 1</states>
    </stateId>
    <stateId id="172">
        <states>0 0 0 0 0 0 0 0 0 1 0 1 0 1 1 0 0</states>
    </stateId>
    <stateId id="173">
        <states>0 0 0 0 0 0 0 0 0 1 0 1 0 1 1 0 1</states>
    </stateId>
    <stateId id="174">
        <states>0 0 0 0 0 0 0 0 0 1 0 1 0 1 1 1 0</states>
    </stateId>
    <stateId id="175">
        <states>0 0 0 0 0 0 0 0 0 1 0 1 0 1 1 1 1</states>
    </stateId>
    <stateId id="176">
        <states>0 0 0 0 0 0 0 0 0 1 0 1 1 0 0 0 0</states>
    </stateId>
    <stateId id="177">
        <states>0 0 0 0 0 0 0 0 0 1 0 1 1 0 0 0 1</states>
    </stateId>
    <stateId id="178">
        <states>0 0 0 0 0 0 0 0 0 1 0 1 1 0 0 1 0</states>
    </stateId>
    <stateId id="179">
        <states>0 0 0 0 0 0 0 0 0 1 0 1 1 0 0 1 1</states>
    </stateId>
    <stateId id="180">
        <states>0 0 0 0 0 0 0 0 0 1 0 1 1 0 1 0 0</states>
    </stateId>
    <stateId id="181">
        <states>0 0 0 0 0 0 0 0 0 1 0 1 1 0 1 0 1</states>
    </stateId>
    <stateId id="182">
        <states>0 0 0 0 0 0 0 0 0 1 0 1 1 0 1 1 0</states>
    </stateId>
    <stateId id="183">
        <states>0 0 0 0 0 0 0 0 0 1 0 1 1 0 1 1 1</states>
    </stateId>
    <stateId id="184">
        <states>0 0 0 0 0 0 0 0 0 1 0 1 1 1 0 0 0</states>
    </stateId>
    <stateId id="185">
        <states>0 0 0 0 0 0 0 0 0 1 0 1 1 1 0 0 1</states>
    </stateId>
    <stateId id="186">
        <states>0 0 0 0 0 0 0 0 0 1 0 1 1 1 0 1 0</states>
    </stateId>
    <stateId id="187">
        <states>0 0 0 0 0 0 0 0 0 1 0 1 1 1 0 1 1</states>
    </stateId>
    <stateId id="188">
        <states>0 0 0 0 0 0 0 0 0 1 0 1 1 1 1 0 0</states>
    </stateId>
    <stateId id="189">
        <states>0 0 0 0 0 0 0 0 0 1 0 1 1 1 1 0 1</states>
    </stateId>
    <stateId id="190">
        <states>0 0 0 0 0 0 0 0 0 1 0 1 1 1 1 1 0</states>
    </stateId>
    <stateId id="191">
        <states>0 0 0 0 0 0 0 0 0 1 0 1 1 1 1 1 1</states>
    </stateId>
    <stateId id="192">
        <states>0 0 0 0 0 0 0 0 0 1 1 0 0 0 0 0 0</states>
    </stateId>
    <stateId id="193">
        <states>0 0 0 0 0 0 0 0 0 1 1 0 0 0 0 0 1</states>
    </stateId>
    <stateId id="194">
        <states>0 0 0 0 0 0 0 0 0 1 1 0 0 0 0 1 0</states>
    </stateId>
    <stateId id="195">
        <states>0 0 0 0 0 0 0 0 0 1 1 0 0 0 0 1 1</states>
    </stateId>
    <stateId id="196">
        <states>0 0 0 0 0 0 0 0 0 1 1 0 0 0 1 0 0</states>
    </stateId>
    <stateId id="197">
        <states>0 0 0 0 0 0 0 0 0 1 1 0 0 0 1 0 1</states>
    </stateId>
    <stateId id="198">
        <states>0 0 0 0 0 0 0 0 0 1 1 0 0 0 1 1 0</states>
    </stateId>
    <stateId id="199">
        <states>0 0 0 0 0 0 0 0 0 1 1 0 0 0 1 1 1</states>
    </stateId>
    <stateId id="200">
        <states>0 0 0 0 0 0 0 0 0 1 1 0 0 1 0 0 0</states>
    </stateId>
    <stateId id="201">
        <states>0 0 0 0 0 0 0 0 0 1 1 0 0 1 0 0 1</states>
    </stateId>
    <stateId id="202">
        <states>0 0 0 0 0 0 0 0 0 1 1 0 0 1 0 1 0</states>
    </stateId>
    <stateId id="203">
        <states>0 0 0 0 0 0 0 0 0 1 1 0 0 1 0 1 1</states>
    </stateId>
    <stateId id="204">
        <states>0 0 0 0 0 0 0 0 0 1 1 0 0 1 1 0 0</states>
    </stateId>
    <stateId id="205">
        <states>0 0 0 0 0 0 0 0 0 1 1 0 0 1 1 0 1</states>
    </stateId>
    <stateId id="206">
        <states>0 0 0 0 0 0 0 0 0 1 1 0 0 1 1 1 0</states>
    </stateId>
    <stateId id="207">
        <states>0 0 0 0 0 0 0 0 0 1 1 0 0 1 1 1 1</states>
    </stateId>
    <stateId id="208">
        <states>0 0 0 0 0 0 0 0 0 1 1 0 1 0 0 0 0</states>
    </stateId>
    <stateId id="209">
        <states>0 0 0 0 0 0 0 0 0 1 1 0 1 0 0 0 1</states>
    </stateId>
    <stateId id="210">
        <states>0 0 0 0 0 0 0 0 0 1 1 0 1 0 0 1 0</states>
    </stateId>
    <stateId id="211">
        <states>0 0 0 0 0 0 0 0 0 1 1 0 1 0 0 1 1</states>
    </stateId>
    <stateId id="212">
        <states>0 0 0 0 0 0 0 0 0 1 1 0 1 0 1 0 0</states>
    </stateId>
    <stateId id="213">
        <states>0 0 0 0 0 0 0 0 0 1 1 0 1 0 1 0 1</states>
    </stateId>
    <stateId id="214">
        <states>0 0 0 0 0 0 0 0 0 1 1 0 1 0 1 1 0</states>
    </stateId>
    <stateId id="215">
        <states>0 0 0 0 0 0 0 0 0 1 1 0 1 0 1 1 1</states>
    </stateId>
    <stateId id="216">
        <states>0 0 0 0 0 0 0 0 0 1 1 0 1 1 0 0 0</states>
    </stateId>
    <stateId id="217">
        <states>0 0 0 0 0 0 0 0 0 1 1 0 1 1 0 0 1</states>
    </stateId>
    <stateId id="218">
        <states>0 0 0 0 0 0 0 0 0 1 1 0 1 1 0 1 0</states>
    </stateId>
    <stateId id="219">
        <states>0 0 0 0 0 0 0 0 0 1 1 0 1 1 0 1 1</states>
    </stateId>
    <stateId id="220">
        <states>0 0 0 0 0 0 0 0 0 1 1 0 1 1 1 0 0</states>
    </stateId>
    <stateId id="221">
        <states>0 0 0 0 0 0 0 0 0 1 1 0 1 1 1 0 1</states>
    </stateId>
    <stateId id="222">
        <states>0 0 0 0 0 0 0 0 0 1 1 0 1 1 1 1 0</states>
    </stateId>
    <stateId id="223">
        <states>0 0 0 0 0 0 0 0 0 1 1 0 1 1 1 1 1</states>
    </stateId>
    <stateId id="224">
        <states>0 0 0 0 0 0 0 0 0 1 1 1 0 0 0 0 0</states>
    </stateId>
    <stateId id="225">
        <states>0 0 0 0 0 0 0 0 0 1 1 1 0 0 0 0 1</states>
    </stateId>
    <stateId id="226">
        <states>0 0 0 0 0 0 0 0 0 1 1 1 0 0 0 1 0</states>
    </stateId>
    <stateId id="227">
        <states>0 0 0 0 0 0 0 0 0 1 1 1 0 0 0 1 1</states>
    </stateId>
    <stateId id="228">
        <states>0 0 0 0 0 0 0 0 0 1 1 1 0 0 1 0 0</states>
    </stateId>
    <stateId id="229">
        <states>0 0 0 0 0 0 0 0 0 1 1 1 0 0 1 0 1</states>
    </stateId>
    <stateId id="230">
        <states>0 0 0 0 0 0 0 0 0 1 1 1 0 0 1 1 0</states>
    </stateId>
    <stateId id="231">
        <states>0 0 0 0 0 0 0 0 0 1 1 1 0 0 1 1 1</states>
    </stateId>
    <stateId id="232">
        <states>0 0 0 0 0 0 0 0 0 1 1 1 0 1 0 0 0</states>
    </stateId>
    <stateId id="233">
        <states>0 0 0 0 0 0 0 0 0 1 1 1 0 1 0 0 1</states>
    </stateId>
    <stateId id="234">
        <states>0 0 0 0 0 0 0 0 0 1 1 1 0 1 0 1 0</states>
    </stateId>
    <stateId id="235">
        <states>0 0 0 0 0 0 0 0 0 1 1 1 0 1 0 1 1</states>
    </stateId>
    <stateId id="236">
        <states>0 0 0 0 0 0 0 0 0 1 1 1 0 1 1 0 0</states>
    </stateId>
    <stateId id="237">
        <states>0 0 0 0 0 0 0 0 0 1 1 1 0 1 1 0 1</states>
    </stateId>
    <stateId id="238">
        <states>0 0 0 0 0 0 0 0 0 1 1 1 0 1 1 1 0</states>
    </stateId>
    <stateId id="239">
        <states>0 0 0 0 0 0 0 0 0 1 1 1 0 1 1 1 1</states>
    </stateId>
    <stateId id="240">
        <states>0 0 0 0 0 0 0 0 0 1 1 1 1 0 0 0 0</states>
    </stateId>
    <stateId id="241">
        <states>0 0 0 0 0 0 0 0 0 1 1 1 1 0 0 0 1</states>
    </stateId>
    <stateId id="242">
        <states>0 0 0 0 0 0 0 0 0 1 1 1 1 0 0 1 0</states>
    </stateId>
    <stateId id="243">
        <states>0 0 0 0 0 0 0 0 0 1 1 1 1 0 0 1 1</states>
    </stateId>
    <stateId id="244">
        <states>0 0 0 0 0 0 0 0 0 1 1 1 1 0 1 0 0</states>
    </stateId>
    <stateId id="245">
        <states>0 0 0 0 0 0 0 0 0 1 1 1 1 0 1 0 1</states>
    </stateId>
    <stateId id="246">
        <states>0 0 0 0 0 0 0 0 0 1 1 1 1 0 1 1 0</states>
    </stateId>
    <stateId id="247">
        <states>0 0 0 0 0 0 0 0 0 1 1 1 1 0 1 1 1</states>
    </stateId>
    <stateId id="248">
        <states>0 0 0 0 0 0 0 0 0 1 1 1 1 1 0 0 0</states>
    </stateId>
    <stateId id="249">
        <states>0 0 0 0 0 0 0 0 0 1 1 1 1 1 0 0 1</states>
    </stateId>
    <stateId id="250">
        <states>0 0 0 0 0 0 0 0 0 1 1 1 1 1 0 1 0</states>
    </stateId>
    <stateId id="251">
        <states>0 0 0 0 0 0 0 0 0 1 1 1 1 1 0 1 1</states>
    </stateId>
    <stateId id="252">
        <states>0 0 0 0 0 0 0 0 0 1 1 1 1 1 1 0 0</states>
    </stateId>
    <stateId id="253">
        <states>0 0 0 0 0 0 0 0 0 1 1 1 1 1 1 0 1</states>
    </stateId>
    <stateId id="254">
        <states>0 0 0 0 0 0 0 0 0 1 1 1 1 1 1 1 0</states>
    </stateId>
    <stateId id="255">
        <states>0 0 0 0 0 0 0 0 0 1 1 1 1 1 1 1 1</states>
    </stateId>
    <stateId id="256">
        <states>0 0 0 0 0 0 0 0 1 0 0 0 0 0 0 0 0</states>
    </stateId>
    <stateId id="257">
        <states>0 0 0 0 0 0 0 0 1 0 0 0 0 0 0 0 1</states>
    </stateId>
    <stateId id="258">
        <states>0 0 0 0 0 0 0 0 1 0 0 0 0 0 0 1 0</states>
    </stateId>
    <stateId id="259">
        <states>0 0 0 0 0 0 0 0 1 0 0 0 0 0 0 1 1</states>
    </stateId>
    <stateId id="260">
        <states>0 0 0 0 0 0 0 0 1 0 0 0 0 0 1 0 0</states>
    </stateId>
    <stateId id="261">
        <states>0 0 0 0 0 0 0 0 1 0 0 0 0 0 1 0 1</states>
    </stateId>
    <stateId id="262">
        <states>0 0 0 0 0 0 0 0 1 0 0 0 0 0 1 1 0</states>
    </stateId>
    <stateId id="263">
        <states>0 0 0 0 0 0 0 0 1 0 0 0 0 0 1 1 1</states>
    </stateId>
    <stateId id="264">
        <states>0 0 0 0 0 0 0 0 1 0 0 0 0 1 0 0 0</states>
    </stateId>
    <stateId id="265">
        <states>0 0 0 0 0 0 0 0 1 0 0 0 0 1 0 0 1</states>
    </stateId>
    <stateId id="266">
        <states>0 0 0 0 0 0 0 0 1 0 0 0 0 1 0 1 0</states>
    </stateId>
    <stateId id="267">
        <states>0 0 0 0 0 0 0 0 1 0 0 0 0 1 0 1 1</states>
    </stateId>
    <stateId id="268">
        <states>0 0 0 0 0 0 0 0 1 0 0 0 0 1 1 0 0</states>
    </stateId>
    <stateId id="269">
        <states>0 0 0 0 0 0 0 0 1 0 0 0 0 1 1 0 1</states>
    </stateId>
    <stateId id="270">
        <states>0 0 0 0 0 0 0 0 1 0 0 0 0 1 1 1 0</states>
    </stateId>
    <stateId id="271">
        <states>0 0 0 0 0 0 0 0 1 0 0 0 0 1 1 1 1</states>
    </stateId>
    <stateId id="272">
        <states>0 0 0 0 0 0 0 0 1 0 0 0 1 0 0 0 0</states>
    </stateId>
    <stateId id="273">
        <states>0 0 0 0 0 0 0 0 1 0 0 0 1 0 0 0 1</states>
    </stateId>
    <stateId id="274">
        <states>0 0 0 0 0 0 0 0 1 0 0 0 1 0 0 1 0</states>
    </stateId>
    <stateId id="275">
        <states>0 0 0 0 0 0 0 0 1 0 0 0 1 0 0 1 1</states>
    </stateId>
    <stateId id="276">
        <states>0 0 0 0 0 0 0 0 1 0 0 0 1 0 1 0 0</states>
    </stateId>
    <stateId id="277">
        <states>0 0 0 0 0 0 0 0 1 0 0 0 1 0 1 0 1</states>
    </stateId>
    <stateId id="278">
        <states>0 0 0 0 0 0 0 0 1 0 0 0 1 0 1 1 0</states>
    </stateId>
    <stateId id="279">
        <states>0 0 0 0 0 0 0 0 1 0 0 0 1 0 1 1 1</states>
    </stateId>
    <stateId id="280">
        <states>0 0 0 0 0 0 0 0 1 0 0 0 1 1 0 0 0</states>
    </stateId>
    <stateId id="281">
        <states>0 0 0 0 0 0 0 0 1 0 0 0 1 1 0 0 1</states>
    </stateId>
    <stateId id="282">
        <states>0 0 0 0 0 0 0 0 1 0 0 0 1 1 0 1 0</states>
    </stateId>
    <stateId id="283">
        <states>0 0 0 0 0 0 0 0 1 0 0 0 1 1 0 1 1</states>
    </stateId>
    <stateId id="284">
        <states>0 0 0 0 0 0 0 0 1 0 0 0 1 1 1 0 0</states>
    </stateId>
    <stateId id="285">
        <states>0 0 0 0 0 0 0 0 1 0 0 0 1 1 1 0 1</states>
    </stateId>
    <stateId id="286">
        <states>0 0 0 0 0 0 0 0 1 0 0 0 1 1 1 1 0</states>
    </stateId>
    <stateId id="287">
        <states>0 0 0 0 0 0 0 0 1 0 0 0 1 1 1 1 1</states>
    </stateId>
    <stateId id="288">
        <states>0 0 0 0 0 0 0 0 1 0 0 1 0 0 0 0 0</states>
    </stateId>
    <stateId id="289">
        <states>0 0 0 0 0 0 0 0 1 0 0 1 0 0 0 0 1</states>
    </stateId>
    <stateId id="290">
        <states>0 0 0 0 0 0 0 0 1 0 0 1 0 0 0 1 0</states>
    </stateId>
    <stateId id="291">
        <states>0 0 0 0 0 0 0 0 1 0 0 1 0 0 0 1 1</states>
    </stateId>
    <stateId id="292">
        <states>0 0 0 0 0 0 0 0 1 0 0 1 0 0 1 0 0</states>
    </stateId>
    <stateId id="293">
        <states>0 0 0 0 0 0 0 0 1 0 0 1 0 0 1 0 1</states>
    </stateId>
    <stateId id="294">
        <states>0 0 0 0 0 0 0 0 1 0 0 1 0 0 1 1 0</states>
    </stateId>
    <stateId id="295">
        <states>0 0 0 0 0 0 0 0 1 0 0 1 0 0 1 1 1</states>
    </stateId>
    <stateId id="296">
        <states>0 0 0 0 0 0 0 0 1 0 0 1 0 1 0 0 0</states>
    </stateId>
    <stateId id="297">
        <states>0 0 0 0 0 0 0 0 1 0 0 1 0 1 0 0 1</states>
    </stateId>
    <stateId id="298">
        <states>0 0 0 0 0 0 0 0 1 0 0 1 0 1 0 1 0</states>
    </stateId>
    <stateId id="299">
        <states>0 0 0 0 0 0 0 0 1 0 0 1 0 1 0 1 1</states>
    </stateId>
    <stateId id="300">
        <states>0 0 0 0 0 0 0 0 1 0 0 1 0 1 1 0 0</states>
    </stateId>
    <stateId id="301">
        <states>0 0 0 0 0 0 0 0 1 0 0 1 0 1 1 0 1</states>
    </stateId>
    <stateId id="302">
        <states>0 0 0 0 0 0 0 0 1 0 0 1 0 1 1 1 0</states>
    </stateId>
    <stateId id="303">
        <states>0 0 0 0 0 0 0 0 1 0 0 1 0 1 1 1 1</states>
    </stateId>
    <stateId id="304">
        <states>0 0 0 0 0 0 0 0 1 0 0 1 1 0 0 0 0</states>
    </stateId>
    <stateId id="305">
        <states>0 0 0 0 0 0 0 0 1 0 0 1 1 0 0 0 1</states>
    </stateId>
    <stateId id="306">
        <states>0 0 0 0 0 0 0 0 1 0 0 1 1 0 0 1 0</states>
    </stateId>
    <stateId id="307">
        <states>0 0 0 0 0 0 0 0 1 0 0 1 1 0 0 1 1</states>
    </stateId>
    <stateId id="308">
        <states>0 0 0 0 0 0 0 0 1 0 0 1 1 0 1 0 0</states>
    </stateId>
    <stateId id="309">
        <states>0 0 0 0 0 0 0 0 1 0 0 1 1 0 1 0 1</states>
    </stateId>
    <stateId id="310">
        <states>0 0 0 0 0 0 0 0 1 0 0 1 1 0 1 1 0</states>
    </stateId>
    <stateId id="311">
        <states>0 0 0 0 0 0 0 0 1 0 0 1 1 0 1 1 1</states>
    </stateId>
    <stateId id="312">
        <states>0 0 0 0 0 0 0 0 1 0 0 1 1 1 0 0 0</states>
    </stateId>
    <stateId id="313">
        <states>0 0 0 0 0 0 0 0 1 0 0 1 1 1 0 0 1</states>
    </stateId>
    <stateId id="314">
        <states>0 0 0 0 0 0 0 0 1 0 0 1 1 1 0 1 0</states>
    </stateId>
    <stateId id="315">
        <states>0 0 0 0 0 0 0 0 1 0 0 1 1 1 0 1 1</states>
    </stateId>
    <stateId id="316">
        <states>0 0 0 0 0 0 0 0 1 0 0 1 1 1 1 0 0</states>
    </stateId>
    <stateId id="317">
        <states>0 0 0 0 0 0 0 0 1 0 0 1 1 1 1 0 1</states>
    </stateId>
    <stateId id="318">
        <states>0 0 0 0 0 0 0 0 1 0 0 1 1 1 1 1 0</states>
    </stateId>
    <stateId id="319">
        <states>0 0 0 0 0 0 0 0 1 0 0 1 1 1 1 1 1</states>
    </stateId>
    <stateId id="320">
        <states>0 0 0 0 0 0 0 0 1 0 1 0 0 0 0 0 0</states>
    </stateId>
    <stateId id="321">
        <states>0 0 0 0 0 0 0 0 1 0 1 0 0 0 0 0 1</states>
    </stateId>
    <stateId id="322">
        <states>0 0 0 0 0 0 0 0 1 0 1 0 0 0 0 1 0</states>
    </stateId>
    <stateId id="323">
        <states>0 0 0 0 0 0 0 0 1 0 1 0 0 0 0 1 1</states>
    </stateId>
    <stateId id="324">
        <states>0 0 0 0 0 0 0 0 1 0 1 0 0 0 1 0 0</states>
    </stateId>
    <stateId id="325">
        <states>0 0 0 0 0 0 0 0 1 0 1 0 0 0 1 0 1</states>
    </stateId>
    <stateId id="326">
        <states>0 0 0 0 0 0 0 0 1 0 1 0 0 0 1 1 0</states>
    </stateId>
    <stateId id="327">
        <states>0 0 0 0 0 0 0 0 1 0 1 0 0 0 1 1 1</states>
    </stateId>
    <stateId id="328">
        <states>0 0 0 0 0 0 0 0 1 0 1 0 0 1 0 0 0</states>
    </stateId>
    <stateId id="329">
        <states>0 0 0 0 0 0 0 0 1 0 1 0 0 1 0 0 1</states>
    </stateId>
    <stateId id="330">
        <states>0 0 0 0 0 0 0 0 1 0 1 0 0 1 0 1 0</states>
    </stateId>
    <stateId id="331">
        <states>0 0 0 0 0 0 0 0 1 0 1 0 0 1 0 1 1</states>
    </stateId>
    <stateId id="332">
        <states>0 0 0 0 0 0 0 0 1 0 1 0 0 1 1 0 0</states>
    </stateId>
    <stateId id="333">
        <states>0 0 0 0 0 0 0 0 1 0 1 0 0 1 1 0 1</states>
    </stateId>
    <stateId id="334">
        <states>0 0 0 0 0 0 0 0 1 0 1 0 0 1 1 1 0</states>
    </stateId>
    <stateId id="335">
        <states>0 0 0 0 0 0 0 0 1 0 1 0 0 1 1 1 1</states>
    </stateId>
    <stateId id="336">
        <states>0 0 0 0 0 0 0 0 1 0 1 0 1 0 0 0 0</states>
    </stateId>
    <stateId id="337">
        <states>0 0 0 0 0 0 0 0 1 0 1 0 1 0 0 0 1</states>
    </stateId>
    <stateId id="338">
        <states>0 0 0 0 0 0 0 0 1 0 1 0 1 0 0 1 0</states>
    </stateId>
    <stateId id="339">
        <states>0 0 0 0 0 0 0 0 1 0 1 0 1 0 0 1 1</states>
    </stateId>
    <stateId id="340">
        <states>0 0 0 0 0 0 0 0 1 0 1 0 1 0 1 0 0</states>
    </stateId>
    <stateId id="341">
        <states>0 0 0 0 0 0 0 0 1 0 1 0 1 0 1 0 1</states>
    </stateId>
    <stateId id="342">
        <states>0 0 0 0 0 0 0 0 1 0 1 0 1 0 1 1 0</states>
    </stateId>
    <stateId id="343">
        <states>0 0 0 0 0 0 0 0 1 0 1 0 1 0 1 1 1</states>
    </stateId>
    <stateId id="344">
        <states>0 0 0 0 0 0 0 0 1 0 1 0 1 1 0 0 0</states>
    </stateId>
    <stateId id="345">
        <states>0 0 0 0 0 0 0 0 1 0 1 0 1 1 0 0 1</states>
    </stateId>
    <stateId id="346">
        <states>0 0 0 0 0 0 0 0 1 0 1 0 1 1 0 1 0</states>
    </stateId>
    <stateId id="347">
        <states>0 0 0 0 0 0 0 0 1 0 1 0 1 1 0 1 1</states>
    </stateId>
    <stateId id="348">
        <states>0 0 0 0 0 0 0 0 1 0 1 0 1 1 1 0 0</states>
    </stateId>
    <stateId id="349">
        <states>0 0 0 0 0 0 0 0 1 0 1 0 1 1 1 0 1</states>
    </stateId>
    <stateId id="350">
        <states>0 0 0 0 0 0 0 0 1 0 1 0 1 1 1 1 0</states>
    </stateId>
    <stateId id="351">
        <states>0 0 0 0 0 0 0 0 1 0 1 0 1 1 1 1 1</states>
    </stateId>
    <stateId id="352">
        <states>0 0 0 0 0 0 0 0 1 0 1 1 0 0 0 0 0</states>
    </stateId>
    <stateId id="353">
        <states>0 0 0 0 0 0 0 0 1 0 1 1 0 0 0 0 1</states>
    </stateId>
    <stateId id="354">
        <states>0 0 0 0 0 0 0 0 1 0 1 1 0 0 0 1 0</states>
    </stateId>
    <stateId id="355">
        <states>0 0 0 0 0 0 0 0 1 0 1 1 0 0 0 1 1</states>
    </stateId>
    <stateId id="356">
        <states>0 0 0 0 0 0 0 0 1 0 1 1 0 0 1 0 0</states>
    </stateId>
    <stateId id="357">
        <states>0 0 0 0 0 0 0 0 1 0 1 1 0 0 1 0 1</states>
    </stateId>
    <stateId id="358">
        <states>0 0 0 0 0 0 0 0 1 0 1 1 0 0 1 1 0</states>
    </stateId>
    <stateId id="359">
        <states>0 0 0 0 0 0 0 0 1 0 1 1 0 0 1 1 1</states>
    </stateId>
    <stateId id="360">
        <states>0 0 0 0 0 0 0 0 1 0 1 1 0 1 0 0 0</states>
    </stateId>
    <stateId id="361">
        <states>0 0 0 0 0 0 0 0 1 0 1 1 0 1 0 0 1</states>
    </stateId>
    <stateId id="362">
        <states>0 0 0 0 0 0 0 0 1 0 1 1 0 1 0 1 0</states>
    </stateId>
    <stateId id="363">
        <states>0 0 0 0 0 0 0 0 1 0 1 1 0 1 0 1 1</states>
    </stateId>
    <stateId id="364">
        <states>0 0 0 0 0 0 0 0 1 0 1 1 0 1 1 0 0</states>
    </stateId>
    <stateId id="365">
        <states>0 0 0 0 0 0 0 0 1 0 1 1 0 1 1 0 1</states>
    </stateId>
    <stateId id="366">
        <states>0 0 0 0 0 0 0 0 1 0 1 1 0 1 1 1 0</states>
    </stateId>
    <stateId id="367">
        <states>0 0 0 0 0 0 0 0 1 0 1 1 0 1 1 1 1</states>
    </stateId>
    <stateId id="368">
        <states>0 0 0 0 0 0 0 0 1 0 1 1 1 0 0 0 0</states>
    </stateId>
    <stateId id="369">
        <states>0 0 0 0 0 0 0 0 1 0 1 1 1 0 0 0 1</states>
    </stateId>
    <stateId id="370">
        <states>0 0 0 0 0 0 0 0 1 0 1 1 1 0 0 1 0</states>
    </stateId>
    <stateId id="371">
        <states>0 0 0 0 0 0 0 0 1 0 1 1 1 0 0 1 1</states>
    </stateId>
    <stateId id="372">
        <states>0 0 0 0 0 0 0 0 1 0 1 1 1 0 1 0 0</states>
    </stateId>
    <stateId id="373">
        <states>0 0 0 0 0 0 0 0 1 0 1 1 1 0 1 0 1</states>
    </stateId>
    <stateId id="374">
        <states>0 0 0 0 0 0 0 0 1 0 1 1 1 0 1 1 0</states>
    </stateId>
    <stateId id="375">
        <states>0 0 0 0 0 0 0 0 1 0 1 1 1 0 1 1 1</states>
    </stateId>
    <stateId id="376">
        <states>0 0 0 0 0 0 0 0 1 0 1 1 1 1 0 0 0</states>
    </stateId>
    <stateId id="377">
        <states>0 0 0 0 0 0 0 0 1 0 1 1 1 1 0 0 1</states>
    </stateId>
    <stateId id="378">
        <states>0 0 0 0 0 0 0 0 1 0 1 1 1 1 0 1 0</states>
    </stateId>
    <stateId id="379">
        <states>0 0 0 0 0 0 0 0 1 0 1 1 1 1 0 1 1</states>
    </stateId>
    <stateId id="380">
        <states>0 0 0 0 0 0 0 0 1 0 1 1 1 1 1 0 0</states>
    </stateId>
    <stateId id="381">
        <states>0 0 0 0 0 0 0 0 1 0 1 1 1 1 1 0 1</states>
    </stateId>
    <stateId id="382">
        <states>0 0 0 0 0 0 0 0 1 0 1 1 1 1 1 1 0</states>
    </stateId>
    <stateId id="383">
        <states>0 0 0 0 0 0 0 0 1 0 1 1 1 1 1 1 1</states>
    </stateId>
    <stateId id="384">
        <states>0 0 0 0 0 0 0 0 1 1 0 0 0 0 0 0 0</states>
    </stateId>
    <stateId id="385">
        <states>0 0 0 0 0 0 0 0 1 1 0 0 0 0 0 0 1</states>
    </stateId>
    <stateId id="386">
        <states>0 0 0 0 0 0 0 0 1 1 0 0 0 0 0 1 0</states>
    </stateId>
    <stateId id="387">
        <states>0 0 0 0 0 0 0 0 1 1 0 0 0 0 0 1 1</states>
    </stateId>
    <stateId id="388">
        <states>0 0 0 0 0 0 0 0 1 1 0 0 0 0 1 0 0</states>
    </stateId>
    <stateId id="389">
        <states>0 0 0 0 0 0 0 0 1 1 0 0 0 0 1 0 1</states>
    </stateId>
    <stateId id="390">
        <states>0 0 0 0 0 0 0 0 1 1 0 0 0 0 1 1 0</states>
    </stateId>
    <stateId id="391">
        <states>0 0 0 0 0 0 0 0 1 1 0 0 0 0 1 1 1</states>
    </stateId>
    <stateId id="392">
        <states>0 0 0 0 0 0 0 0 1 1 0 0 0 1 0 0 0</states>
    </stateId>
    <stateId id="393">
        <states>0 0 0 0 0 0 0 0 1 1 0 0 0 1 0 0 1</states>
    </stateId>
    <stateId id="394">
        <states>0 0 0 0 0 0 0 0 1 1 0 0 0 1 0 1 0</states>
    </stateId>
    <stateId id="395">
        <states>0 0 0 0 0 0 0 0 1 1 0 0 0 1 0 1 1</states>
    </stateId>
    <stateId id="396">
        <states>0 0 0 0 0 0 0 0 1 1 0 0 0 1 1 0 0</states>
    </stateId>
    <stateId id="397">
        <states>0 0 0 0 0 0 0 0 1 1 0 0 0 1 1 0 1</states>
    </stateId>
    <stateId id="398">
        <states>0 0 0 0 0 0 0 0 1 1 0 0 0 1 1 1 0</states>
    </stateId>
    <stateId id="399">
        <states>0 0 0 0 0 0 0 0 1 1 0 0 0 1 1 1 1</states>
    </stateId>
    <stateId id="400">
        <states>0 0 0 0 0 0 0 0 1 1 0 0 1 0 0 0 0</states>
    </stateId>
    <stateId id="401">
        <states>0 0 0 0 0 0 0 0 1 1 0 0 1 0 0 0 1</states>
    </stateId>
    <stateId id="402">
        <states>0 0 0 0 0 0 0 0 1 1 0 0 1 0 0 1 0</states>
    </stateId>
    <stateId id="403">
        <states>0 0 0 0 0 0 0 0 1 1 0 0 1 0 0 1 1</states>
    </stateId>
    <stateId id="404">
        <states>0 0 0 0 0 0 0 0 1 1 0 0 1 0 1 0 0</states>
    </stateId>
    <stateId id="405">
        <states>0 0 0 0 0 0 0 0 1 1 0 0 1 0 1 0 1</states>
    </stateId>
    <stateId id="406">
        <states>0 0 0 0 0 0 0 0 1 1 0 0 1 0 1 1 0</states>
    </stateId>
    <stateId id="407">
        <states>0 0 0 0 0 0 0 0 1 1 0 0 1 0 1 1 1</states>
    </stateId>
    <stateId id="408">
        <states>0 0 0 0 0 0 0 0 1 1 0 0 1 1 0 0 0</states>
    </stateId>
    <stateId id="409">
        <states>0 0 0 0 0 0 0 0 1 1 0 0 1 1 0 0 1</states>
    </stateId>
    <stateId id="410">
        <states>0 0 0 0 0 0 0 0 1 1 0 0 1 1 0 1 0</states>
    </stateId>
    <stateId id="411">
        <states>0 0 0 0 0 0 0 0 1 1 0 0 1 1 0 1 1</states>
    </stateId>
    <stateId id="412">
        <states>0 0 0 0 0 0 0 0 1 1 0 0 1 1 1 0 0</states>
    </stateId>
    <stateId id="413">
        <states>0 0 0 0 0 0 0 0 1 1 0 0 1 1 1 0 1</states>
    </stateId>
    <stateId id="414">
        <states>0 0 0 0 0 0 0 0 1 1 0 0 1 1 1 1 0</states>
    </stateId>
    <stateId id="415">
        <states>0 0 0 0 0 0 0 0 1 1 0 0 1 1 1 1 1</states>
    </stateId>
    <stateId id="416">
        <states>0 0 0 0 0 0 0 0 1 1 0 1 0 0 0 0 0</states>
    </stateId>
    <stateId id="417">
        <states>0 0 0 0 0 0 0 0 1 1 0 1 0 0 0 0 1</states>
    </stateId>
    <stateId id="418">
        <states>0 0 0 0 0 0 0 0 1 1 0 1 0 0 0 1 0</states>
    </stateId>
    <stateId id="419">
        <states>0 0 0 0 0 0 0 0 1 1 0 1 0 0 0 1 1</states>
    </stateId>
    <stateId id="420">
        <states>0 0 0 0 0 0 0 0 1 1 0 1 0 0 1 0 0</states>
    </stateId>
    <stateId id="421">
        <states>0 0 0 0 0 0 0 0 1 1 0 1 0 0 1 0 1</states>
    </stateId>
    <stateId id="422">
        <states>0 0 0 0 0 0 0 0 1 1 0 1 0 0 1 1 0</states>
    </stateId>
    <stateId id="423">
        <states>0 0 0 0 0 0 0 0 1 1 0 1 0 0 1 1 1</states>
    </stateId>
    <stateId id="424">
        <states>0 0 0 0 0 0 0 0 1 1 0 1 0 1 0 0 0</states>
    </stateId>
    <stateId id="425">
        <states>0 0 0 0 0 0 0 0 1 1 0 1 0 1 0 0 1</states>
    </stateId>
    <stateId id="426">
        <states>0 0 0 0 0 0 0 0 1 1 0 1 0 1 0 1 0</states>
    </stateId>
    <stateId id="427">
        <states>0 0 0 0 0 0 0 0 1 1 0 1 0 1 0 1 1</states>
    </stateId>
    <stateId id="428">
        <states>0 0 0 0 0 0 0 0 1 1 0 1 0 1 1 0 0</states>
    </stateId>
    <stateId id="429">
        <states>0 0 0 0 0 0 0 0 1 1 0 1 0 1 1 0 1</states>
    </stateId>
    <stateId id="430">
        <states>0 0 0 0 0 0 0 0 1 1 0 1 0 1 1 1 0</states>
    </stateId>
    <stateId id="431">
        <states>0 0 0 0 0 0 0 0 1 1 0 1 0 1 1 1 1</states>
    </stateId>
    <stateId id="432">
        <states>0 0 0 0 0 0 0 0 1 1 0 1 1 0 0 0 0</states>
    </stateId>
    <stateId id="433">
        <states>0 0 0 0 0 0 0 0 1 1 0 1 1 0 0 0 1</states>
    </stateId>
    <stateId id="434">
        <states>0 0 0 0 0 0 0 0 1 1 0 1 1 0 0 1 0</states>
    </stateId>
    <stateId id="435">
        <states>0 0 0 0 0 0 0 0 1 1 0 1 1 0 0 1 1</states>
    </stateId>
    <stateId id="436">
        <states>0 0 0 0 0 0 0 0 1 1 0 1 1 0 1 0 0</states>
    </stateId>
    <stateId id="437">
        <states>0 0 0 0 0 0 0 0 1 1 0 1 1 0 1 0 1</states>
    </stateId>
    <stateId id="438">
        <states>0 0 0 0 0 0 0 0 1 1 0 1 1 0 1 1 0</states>
    </stateId>
    <stateId id="439">
        <states>0 0 0 0 0 0 0 0 1 1 0 1 1 0 1 1 1</states>
    </stateId>
    <stateId id="440">
        <states>0 0 0 0 0 0 0 0 1 1 0 1 1 1 0 0 0</states>
    </stateId>
    <stateId id="441">
        <states>0 0 0 0 0 0 0 0 1 1 0 1 1 1 0 0 1</states>
    </stateId>
    <stateId id="442">
        <states>0 0 0 0 0 0 0 0 1 1 0 1 1 1 0 1 0</states>
    </stateId>
    <stateId id="443">
        <states>0 0 0 0 0 0 0 0 1 1 0 1 1 1 0 1 1</states>
    </stateId>
    <stateId id="444">
        <states>0 0 0 0 0 0 0 0 1 1 0 1 1 1 1 0 0</states>
    </stateId>
    <stateId id="445">
        <states>0 0 0 0 0 0 0 0 1 1 0 1 1 1 1 0 1</states>
    </stateId>
    <stateId id="446">
        <states>0 0 0 0 0 0 0 0 1 1 0 1 1 1 1 1 0</states>
    </stateId>
    <stateId id="447">
        <states>0 0 0 0 0 0 0 0 1 1 0 1 1 1 1 1 1</states>
    </stateId>
    <stateId id="448">
        <states>0 0 0 0 0 0 0 0 1 1 1 0 0 0 0 0 0</states>
    </stateId>
    <stateId id="449">
        <states>0 0 0 0 0 0 0 0 1 1 1 0 0 0 0 0 1</states>
    </stateId>
    <stateId id="450">
        <states>0 0 0 0 0 0 0 0 1 1 1 0 0 0 0 1 0</states>
    </stateId>
    <stateId id="451">
        <states>0 0 0 0 0 0 0 0 1 1 1 0 0 0 0 1 1</states>
    </stateId>
    <stateId id="452">
        <states>0 0 0 0 0 0 0 0 1 1 1 0 0 0 1 0 0</states>
    </stateId>
    <stateId id="453">
        <states>0 0 0 0 0 0 0 0 1 1 1 0 0 0 1 0 1</states>
    </stateId>
    <stateId id="454">
        <states>0 0 0 0 0 0 0 0 1 1 1 0 0 0 1 1 0</states>
    </stateId>
    <stateId id="455">
        <states>0 0 0 0 0 0 0 0 1 1 1 0 0 0 1 1 1</states>
    </stateId>
    <stateId id="456">
        <states>0 0 0 0 0 0 0 0 1 1 1 0 0 1 0 0 0</states>
    </stateId>
    <stateId id="457">
        <states>0 0 0 0 0 0 0 0 1 1 1 0 0 1 0 0 1</states>
    </stateId>
    <stateId id="458">
        <states>0 0 0 0 0 0 0 0 1 1 1 0 0 1 0 1 0</states>
    </stateId>
    <stateId id="459">
        <states>0 0 0 0 0 0 0 0 1 1 1 0 0 1 0 1 1</states>
    </stateId>
    <stateId id="460">
        <states>0 0 0 0 0 0 0 0 1 1 1 0 0 1 1 0 0</states>
    </stateId>
    <stateId id="461">
        <states>0 0 0 0 0 0 0 0 1 1 1 0 0 1 1 0 1</states>
    </stateId>
    <stateId id="462">
        <states>0 0 0 0 0 0 0 0 1 1 1 0 0 1 1 1 0</states>
    </stateId>
    <stateId id="463">
        <states>0 0 0 0 0 0 0 0 1 1 1 0 0 1 1 1 1</states>
    </stateId>
    <stateId id="464">
        <states>0 0 0 0 0 0 0 0 1 1 1 0 1 0 0 0 0</states>
    </stateId>
    <stateId id="465">
        <states>0 0 0 0 0 0 0 0 1 1 1 0 1 0 0 0 1</states>
    </stateId>
    <stateId id="466">
        <states>0 0 0 0 0 0 0 0 1 1 1 0 1 0 0 1 0</states>
    </stateId>
    <stateId id="467">
        <states>0 0 0 0 0 0 0 0 1 1 1 0 1 0 0 1 1</states>
    </stateId>
    <stateId id="468">
        <states>0 0 0 0 0 0 0 0 1 1 1 0 1 0 1 0 0</states>
    </stateId>
    <stateId id="469">
        <states>0 0 0 0 0 0 0 0 1 1 1 0 1 0 1 0 1</states>
    </stateId>
    <stateId id="470">
        <states>0 0 0 0 0 0 0 0 1 1 1 0 1 0 1 1 0</states>
    </stateId>
    <stateId id="471">
        <states>0 0 0 0 0 0 0 0 1 1 1 0 1 0 1 1 1</states>
    </stateId>
    <stateId id="472">
        <states>0 0 0 0 0 0 0 0 1 1 1 0 1 1 0 0 0</states>
    </stateId>
    <stateId id="473">
        <states>0 0 0 0 0 0 0 0 1 1 1 0 1 1 0 0 1</states>
    </stateId>
    <stateId id="474">
        <states>0 0 0 0 0 0 0 0 1 1 1 0 1 1 0 1 0</states>
    </stateId>
    <stateId id="475">
        <states>0 0 0 0 0 0 0 0 1 1 1 0 1 1 0 1 1</states>
    </stateId>
    <stateId id="476">
        <states>0 0 0 0 0 0 0 0 1 1 1 0 1 1 1 0 0</states>
    </stateId>
    <stateId id="477">
        <states>0 0 0 0 0 0 0 0 1 1 1 0 1 1 1 0 1</states>
    </stateId>
    <stateId id="478">
        <states>0 0 0 0 0 0 0 0 1 1 1 0 1 1 1 1 0</states>
    </stateId>
    <stateId id="479">
        <states>0 0 0 0 0 0 0 0 1 1 1 0 1 1 1 1 1</states>
    </stateId>
    <stateId id="480">
        <states>0 0 0 0 0 0 0 0 1 1 1 1 0 0 0 0 0</states>
    </stateId>
    <stateId id="481">
        <states>0 0 0 0 0 0 0 0 1 1 1 1 0 0 0 0 1</states>
    </stateId>
    <stateId id="482">
        <states>0 0 0 0 0 0 0 0 1 1 1 1 0 0 0 1 0</states>
    </stateId>
    <stateId id="483">
        <states>0 0 0 0 0 0 0 0 1 1 1 1 0 0 0 1 1</states>
    </stateId>
    <stateId id="484">
        <states>0 0 0 0 0 0 0 0 1 1 1 1 0 0 1 0 0</states>
    </stateId>
    <stateId id="485">
        <states>0 0 0 0 0 0 0 0 1 1 1 1 0 0 1 0 1</states>
    </stateId>
    <stateId id="486">
        <states>0 0 0 0 0 0 0 0 1 1 1 1 0 0 1 1 0</states>
    </stateId>
    <stateId id="487">
        <states>0 0 0 0 0 0 0 0 1 1 1 1 0 0 1 1 1</states>
    </stateId>
    <stateId id="488">
        <states>0 0 0 0 0 0 0 0 1 1 1 1 0 1 0 0 0</states>
    </stateId>
    <stateId id="489">
        <states>0 0 0 0 0 0 0 0 1 1 1 1 0 1 0 0 1</states>
    </stateId>
    <stateId id="490">
        <states>0 0 0 0 0 0 0 0 1 1 1 1 0 1 0 1 0</states>
    </stateId>
    <stateId id="491">
        <states>0 0 0 0 0 0 0 0 1 1 1 1 0 1 0 1 1</states>
    </stateId>
    <stateId id="492">
        <states>0 0 0 0 0 0 0 0 1 1 1 1 0 1 1 0 0</states>
    </stateId>
    <stateId id="493">
        <states>0 0 0 0 0 0 0 0 1 1 1 1 0 1 1 0 1</states>
    </stateId>
    <stateId id="494">
        <states>0 0 0 0 0 0 0 0 1 1 1 1 0 1 1 1 0</states>
    </stateId>
    <stateId id="495">
        <states>0 0 0 0 0 0 0 0 1 1 1 1 0 1 1 1 1</states>
    </stateId>
    <stateId id="496">
        <states>0 0 0 0 0 0 0 0 1 1 1 1 1 0 0 0 0</states>
    </stateId>
    <stateId id="497">
        <states>0 0 0 0 0 0 0 0 1 1 1 1 1 0 0 0 1</states>
    </stateId>
    <stateId id="498">
        <states>0 0 0 0 0 0 0 0 1 1 1 1 1 0 0 1 0</states>
    </stateId>
    <stateId id="499">
        <states>0 0 0 0 0 0 0 0 1 1 1 1 1 0 0 1 1</states>
    </stateId>
    <stateId id="500">
        <states>0 0 0 0 0 0 0 0 1 1 1 1 1 0 1 0 0</states>
    </stateId>
    <stateId id="501">
        <states>0 0 0 0 0 0 0 0 1 1 1 1 1 0 1 0 1</states>
    </stateId>
    <stateId id="502">
        <states>0 0 0 0 0 0 0 0 1 1 1 1 1 0 1 1 0</states>
    </stateId>
    <stateId id="503">
        <states>0 0 0 0 0 0 0 0 1 1 1 1 1 0 1 1 1</states>
    </stateId>
    <stateId id="504">
        <states>0 0 0 0 0 0 0 0 1 1 1 1 1 1 0 0 0</states>
    </stateId>
    <stateId id="505">
        <states>0 0 0 0 0 0 0 0 1 1 1 1 1 1 0 0 1</states>
    </stateId>
    <stateId id="506">
        <states>0 0 0 0 0 0 0 0 1 1 1 1 1 1 0 1 0</states>
    </stateId>
    <stateId id="507">
        <states>0 0 0 0 0 0 0 0 1 1 1 1 1 1 0 1 1</states>
    </stateId>
    <stateId id="508">
        <states>0 0 0 0 0 0 0 0 1 1 1 1 1 1 1 0 0</states>
    </stateId>
    <stateId id="509">
        <states>0 0 0 0 0 0 0 0 1 1 1 1 1 1 1 0 1</states>
    </stateId>
    <stateId id="510">
        <states>0 0 0 0 0 0 0 0 1 1 1 1 1 1 1 1 0</states>
    </stateId>
    <stateId id="511">
        <states>0 0 0 0 0 0 0 0 1 1 1 1 1 1 1 1 1</states>
    </stateId>
    <stateId id="512">
        <states>0 0 0 0 0 0 0 1 0 0 0 0 0 0 0 0 0</states>
    </stateId>
    <stateId id="513">
        <states>0 0 0 0 0 0 0 1 0 0 0 0 0 0 0 0 1</states>
    </stateId>
    <stateId id="514">
        <states>0 0 0 0 0 0 0 1 0 0 0 0 0 0 0 1 0</states>
    </stateId>
    <stateId id="515">
        <states>0 0 0 0 0 0 0 1 0 0 0 0 0 0 0 1 1</states>
    </stateId>
    <stateId id="516">
        <states>0 0 0 0 0 0 0 1 0 0 0 0 0 0 1 0 0</states>
    </stateId>
    <stateId id="517">
        <states>0 0 0 0 0 0 0 1 0 0 0 0 0 0 1 0 1</states>
    </stateId>
    <stateId id="518">
        <states>0 0 0 0 0 0 0 1 0 0 0 0 0 0 1 1 0</states>
    </stateId>
    <stateId id="519">
        <states>0 0 0 0 0 0 0 1 0 0 0 0 0 0 1 1 1</states>
    </stateId>
    <stateId id="520">
        <states>0 0 0 0 0 0 0 1 0 0 0 0 0 1 0 0 0</states>
    </stateId>
    <stateId id="521">
        <states>0 0 0 0 0 0 0 1 0 0 0 0 0 1 0 0 1</states>
    </stateId>
    <stateId id="522">
        <states>0 0 0 0 0 0 0 1 0 0 0 0 0 1 0 1 0</states>
    </stateId>
    <stateId id="523">
        <states>0 0 0 0 0 0 0 1 0 0 0 0 0 1 0 1 1</states>
    </stateId>
    <stateId id="524">
        <states>0 0 0 0 0 0 0 1 0 0 0 0 0 1 1 0 0</states>
    </stateId>
    <stateId id="525">
        <states>0 0 0 0 0 0 0 1 0 0 0 0 0 1 1 0 1</states>
    </stateId>
    <stateId id="526">
        <states>0 0 0 0 0 0 0 1 0 0 0 0 0 1 1 1 0</states>
    </stateId>
    <stateId id="527">
        <states>0 0 0 0 0 0 0 1 0 0 0 0 0 1 1 1 1</states>
    </stateId>
    <stateId id="528">
        <states>0 0 0 0 0 0 0 1 0 0 0 0 1 0 0 0 0</states>
    </stateId>
    <stateId id="529">
        <states>0 0 0 0 0 0 0 1 0 0 0 0 1 0 0 0 1</states>
    </stateId>
    <stateId id="530">
        <states>0 0 0 0 0 0 0 1 0 0 0 0 1 0 0 1 0</states>
    </stateId>
    <stateId id="531">
        <states>0 0 0 0 0 0 0 1 0 0 0 0 1 0 0 1 1</states>
    </stateId>
    <stateId id="532">
        <states>0 0 0 0 0 0 0 1 0 0 0 0 1 0 1 0 0</states>
    </stateId>
    <stateId id="533">
        <states>0 0 0 0 0 0 0 1 0 0 0 0 1 0 1 0 1</states>
    </stateId>
    <stateId id="534">
        <states>0 0 0 0 0 0 0 1 0 0 0 0 1 0 1 1 0</states>
    </stateId>
    <stateId id="535">
        <states>0 0 0 0 0 0 0 1 0 0 0 0 1 0 1 1 1</states>
    </stateId>
    <stateId id="536">
        <states>0 0 0 0 0 0 0 1 0 0 0 0 1 1 0 0 0</states>
    </stateId>
    <stateId id="537">
        <states>0 0 0 0 0 0 0 1 0 0 0 0 1 1 0 0 1</states>
    </stateId>
    <stateId id="538">
        <states>0 0 0 0 0 0 0 1 0 0 0 0 1 1 0 1 0</states>
    </stateId>
    <stateId id="539">
        <states>0 0 0 0 0 0 0 1 0 0 0 0 1 1 0 1 1</states>
    </stateId>
    <stateId id="540">
        <states>0 0 0 0 0 0 0 1 0 0 0 0 1 1 1 0 0</states>
    </stateId>
    <stateId id="541">
        <states>0 0 0 0 0 0 0 1 0 0 0 0 1 1 1 0 1</states>
    </stateId>
    <stateId id="542">
        <states>0 0 0 0 0 0 0 1 0 0 0 0 1 1 1 1 0</states>
    </stateId>
    <stateId id="543">
        <states>0 0 0 0 0 0 0 1 0 0 0 0 1 1 1 1 1</states>
    </stateId>
    <stateId id="544">
        <states>0 0 0 0 0 0 0 1 0 0 0 1 0 0 0 0 0</states>
    </stateId>
    <stateId id="545">
        <states>0 0 0 0 0 0 0 1 0 0 0 1 0 0 0 0 1</states>
    </stateId>
    <stateId id="546">
        <states>0 0 0 0 0 0 0 1 0 0 0 1 0 0 0 1 0</states>
    </stateId>
    <stateId id="547">
        <states>0 0 0 0 0 0 0 1 0 0 0 1 0 0 0 1 1</states>
    </stateId>
    <stateId id="548">
        <states>0 0 0 0 0 0 0 1 0 0 0 1 0 0 1 0 0</states>
    </stateId>
    <stateId id="549">
        <states>0 0 0 0 0 0 0 1 0 0 0 1 0 0 1 0 1</states>
    </stateId>
    <stateId id="550">
        <states>0 0 0 0 0 0 0 1 0 0 0 1 0 0 1 1 0</states>
    </stateId>
    <stateId id="551">
        <states>0 0 0 0 0 0 0 1 0 0 0 1 0 0 1 1 1</states>
    </stateId>
    <stateId id="552">
        <states>0 0 0 0 0 0 0 1 0 0 0 1 0 1 0 0 0</states>
    </stateId>
    <stateId id="553">
        <states>0 0 0 0 0 0 0 1 0 0 0 1 0 1 0 0 1</states>
    </stateId>
    <stateId id="554">
        <states>0 0 0 0 0 0 0 1 0 0 0 1 0 1 0 1 0</states>
    </stateId>
    <stateId id="555">
        <states>0 0 0 0 0 0 0 1 0 0 0 1 0 1 0 1 1</states>
    </stateId>
    <stateId id="556">
        <states>0 0 0 0 0 0 0 1 0 0 0 1 0 1 1 0 0</states>
    </stateId>
    <stateId id="557">
        <states>0 0 0 0 0 0 0 1 0 0 0 1 0 1 1 0 1</states>
    </stateId>
    <stateId id="558">
        <states>0 0 0 0 0 0 0 1 0 0 0 1 0 1 1 1 0</states>
    </stateId>
    <stateId id="559">
        <states>0 0 0 0 0 0 0 1 0 0 0 1 0 1 1 1 1</states>
    </stateId>
    <stateId id="560">
        <states>0 0 0 0 0 0 0 1 0 0 0 1 1 0 0 0 0</states>
    </stateId>
    <stateId id="561">
        <states>0 0 0 0 0 0 0 1 0 0 0 1 1 0 0 0 1</states>
    </stateId>
    <stateId id="562">
        <states>0 0 0 0 0 0 0 1 0 0 0 1 1 0 0 1 0</states>
    </stateId>
    <stateId id="563">
        <states>0 0 0 0 0 0 0 1 0 0 0 1 1 0 0 1 1</states>
    </stateId>
    <stateId id="564">
        <states>0 0 0 0 0 0 0 1 0 0 0 1 1 0 1 0 0</states>
    </stateId>
    <stateId id="565">
        <states>0 0 0 0 0 0 0 1 0 0 0 1 1 0 1 0 1</states>
    </stateId>
    <stateId id="566">
        <states>0 0 0 0 0 0 0 1 0 0 0 1 1 0 1 1 0</states>
    </stateId>
    <stateId id="567">
        <states>0 0 0 0 0 0 0 1 0 0 0 1 1 0 1 1 1</states>
    </stateId>
    <stateId id="568">
        <states>0 0 0 0 0 0 0 1 0 0 0 1 1 1 0 0 0</states>
    </stateId>
    <stateId id="569">
        <states>0 0 0 0 0 0 0 1 0 0 0 1 1 1 0 0 1</states>
    </stateId>
    <stateId id="570">
        <states>0 0 0 0 0 0 0 1 0 0 0 1 1 1 0 1 0</states>
    </stateId>
    <stateId id="571">
        <states>0 0 0 0 0 0 0 1 0 0 0 1 1 1 0 1 1</states>
    </stateId>
    <stateId id="572">
        <states>0 0 0 0 0 0 0 1 0 0 0 1 1 1 1 0 0</states>
    </stateId>
    <stateId id="573">
        <states>0 0 0 0 0 0 0 1 0 0 0 1 1 1 1 0 1</states>
    </stateId>
    <stateId id="574">
        <states>0 0 0 0 0 0 0 1 0 0 0 1 1 1 1 1 0</states>
    </stateId>
    <stateId id="575">
        <states>0 0 0 0 0 0 0 1 0 0 0 1 1 1 1 1 1</states>
    </stateId>
    <stateId id="576">
        <states>0 0 0 0 0 0 0 1 0 0 1 0 0 0 0 0 0</states>
    </stateId>
    <stateId id="577">
        <states>0 0 0 0 0 0 0 1 0 0 1 0 0 0 0 0 1</states>
    </stateId>
    <stateId id="578">
        <states>0 0 0 0 0 0 0 1 0 0 1 0 0 0 0 1 0</states>
    </stateId>
    <stateId id="579">
        <states>0 0 0 0 0 0 0 1 0 0 1 0 0 0 0 1 1</states>
    </stateId>
    <stateId id="580">
        <states>0 0 0 0 0 0 0 1 0 0 1 0 0 0 1 0 0</states>
    </stateId>
    <stateId id="581">
        <states>0 0 0 0 0 0 0 1 0 0 1 0 0 0 1 0 1</states>
    </stateId>
    <stateId id="582">
        <states>0 0 0 0 0 0 0 1 0 0 1 0 0 0 1 1 0</states>
    </stateId>
    <stateId id="583">
        <states>0 0 0 0 0 0 0 1 0 0 1 0 0 0 1 1 1</states>
    </stateId>
    <stateId id="584">
        <states>0 0 0 0 0 0 0 1 0 0 1 0 0 1 0 0 0</states>
    </stateId>
    <stateId id="585">
        <states>0 0 0 0 0 0 0 1 0 0 1 0 0 1 0 0 1</states>
    </stateId>
    <stateId id="586">
        <states>0 0 0 0 0 0 0 1 0 0 1 0 0 1 0 1 0</states>
    </stateId>
    <stateId id="587">
        <states>0 0 0 0 0 0 0 1 0 0 1 0 0 1 0 1 1</states>
    </stateId>
    <stateId id="588">
        <states>0 0 0 0 0 0 0 1 0 0 1 0 0 1 1 0 0</states>
    </stateId>
    <stateId id="589">
        <states>0 0 0 0 0 0 0 1 0 0 1 0 0 1 1 0 1</states>
    </stateId>
    <stateId id="590">
        <states>0 0 0 0 0 0 0 1 0 0 1 0 0 1 1 1 0</states>
    </stateId>
    <stateId id="591">
        <states>0 0 0 0 0 0 0 1 0 0 1 0 0 1 1 1 1</states>
    </stateId>
    <stateId id="592">
        <states>0 0 0 0 0 0 0 1 0 0 1 0 1 0 0 0 0</states>
    </stateId>
    <stateId id="593">
        <states>0 0 0 0 0 0 0 1 0 0 1 0 1 0 0 0 1</states>
    </stateId>
    <stateId id="594">
        <states>0 0 0 0 0 0 0 1 0 0 1 0 1 0 0 1 0</states>
    </stateId>
    <stateId id="595">
        <states>0 0 0 0 0 0 0 1 0 0 1 0 1 0 0 1 1</states>
    </stateId>
    <stateId id="596">
        <states>0 0 0 0 0 0 0 1 0 0 1 0 1 0 1 0 0</states>
    </stateId>
    <stateId id="597">
        <states>0 0 0 0 0 0 0 1 0 0 1 0 1 0 1 0 1</states>
    </stateId>
    <stateId id="598">
        <states>0 0 0 0 0 0 0 1 0 0 1 0 1 0 1 1 0</states>
    </stateId>
    <stateId id="599">
        <states>0 0 0 0 0 0 0 1 0 0 1 0 1 0 1 1 1</states>
    </stateId>
    <stateId id="600">
        <states>0 0 0 0 0 0 0 1 0 0 1 0 1 1 0 0 0</states>
    </stateId>
    <stateId id="601">
        <states>0 0 0 0 0 0 0 1 0 0 1 0 1 1 0 0 1</states>
    </stateId>
    <stateId id="602">
        <states>0 0 0 0 0 0 0 1 0 0 1 0 1 1 0 1 0</states>
    </stateId>
    <stateId id="603">
        <states>0 0 0 0 0 0 0 1 0 0 1 0 1 1 0 1 1</states>
    </stateId>
    <stateId id="604">
        <states>0 0 0 0 0 0 0 1 0 0 1 0 1 1 1 0 0</states>
    </stateId>
    <stateId id="605">
        <states>0 0 0 0 0 0 0 1 0 0 1 0 1 1 1 0 1</states>
    </stateId>
    <stateId id="606">
        <states>0 0 0 0 0 0 0 1 0 0 1 0 1 1 1 1 0</states>
    </stateId>
    <stateId id="607">
        <states>0 0 0 0 0 0 0 1 0 0 1 0 1 1 1 1 1</states>
    </stateId>
    <stateId id="608">
        <states>0 0 0 0 0 0 0 1 0 0 1 1 0 0 0 0 0</states>
    </stateId>
    <stateId id="609">
        <states>0 0 0 0 0 0 0 1 0 0 1 1 0 0 0 0 1</states>
    </stateId>
    <stateId id="610">
        <states>0 0 0 0 0 0 0 1 0 0 1 1 0 0 0 1 0</states>
    </stateId>
    <stateId id="611">
        <states>0 0 0 0 0 0 0 1 0 0 1 1 0 0 0 1 1</states>
    </stateId>
    <stateId id="612">
        <states>0 0 0 0 0 0 0 1 0 0 1 1 0 0 1 0 0</states>
    </stateId>
    <stateId id="613">
        <states>0 0 0 0 0 0 0 1 0 0 1 1 0 0 1 0 1</states>
    </stateId>
    <stateId id="614">
        <states>0 0 0 0 0 0 0 1 0 0 1 1 0 0 1 1 0</states>
    </stateId>
    <stateId id="615">
        <states>0 0 0 0 0 0 0 1 0 0 1 1 0 0 1 1 1</states>
    </stateId>
    <stateId id="616">
        <states>0 0 0 0 0 0 0 1 0 0 1 1 0 1 0 0 0</states>
    </stateId>
    <stateId id="617">
        <states>0 0 0 0 0 0 0 1 0 0 1 1 0 1 0 0 1</states>
    </stateId>
    <stateId id="618">
        <states>0 0 0 0 0 0 0 1 0 0 1 1 0 1 0 1 0</states>
    </stateId>
    <stateId id="619">
        <states>0 0 0 0 0 0 0 1 0 0 1 1 0 1 0 1 1</states>
    </stateId>
    <stateId id="620">
        <states>0 0 0 0 0 0 0 1 0 0 1 1 0 1 1 0 0</states>
    </stateId>
    <stateId id="621">
        <states>0 0 0 0 0 0 0 1 0 0 1 1 0 1 1 0 1</states>
    </stateId>
    <stateId id="622">
        <states>0 0 0 0 0 0 0 1 0 0 1 1 0 1 1 1 0</states>
    </stateId>
    <stateId id="623">
        <states>0 0 0 0 0 0 0 1 0 0 1 1 0 1 1 1 1</states>
    </stateId>
    <stateId id="624">
        <states>0 0 0 0 0 0 0 1 0 0 1 1 1 0 0 0 0</states>
    </stateId>
    <stateId id="625">
        <states>0 0 0 0 0 0 0 1 0 0 1 1 1 0 0 0 1</states>
    </stateId>
    <stateId id="626">
        <states>0 0 0 0 0 0 0 1 0 0 1 1 1 0 0 1 0</states>
    </stateId>
    <stateId id="627">
        <states>0 0 0 0 0 0 0 1 0 0 1 1 1 0 0 1 1</states>
    </stateId>
    <stateId id="628">
        <states>0 0 0 0 0 0 0 1 0 0 1 1 1 0 1 0 0</states>
    </stateId>
    <stateId id="629">
        <states>0 0 0 0 0 0 0 1 0 0 1 1 1 0 1 0 1</states>
    </stateId>
    <stateId id="630">
        <states>0 0 0 0 0 0 0 1 0 0 1 1 1 0 1 1 0</states>
    </stateId>
    <stateId id="631">
        <states>0 0 0 0 0 0 0 1 0 0 1 1 1 0 1 1 1</states>
    </stateId>
    <stateId id="632">
        <states>0 0 0 0 0 0 0 1 0 0 1 1 1 1 0 0 0</states>
    </stateId>
    <stateId id="633">
        <states>0 0 0 0 0 0 0 1 0 0 1 1 1 1 0 0 1</states>
    </stateId>
    <stateId id="634">
        <states>0 0 0 0 0 0 0 1 0 0 1 1 1 1 0 1 0</states>
    </stateId>
    <stateId id="635">
        <states>0 0 0 0 0 0 0 1 0 0 1 1 1 1 0 1 1</states>
    </stateId>
    <stateId id="636">
        <states>0 0 0 0 0 0 0 1 0 0 1 1 1 1 1 0 0</states>
    </stateId>
    <stateId id="637">
        <states>0 0 0 0 0 0 0 1 0 0 1 1 1 1 1 0 1</states>
    </stateId>
    <stateId id="638">
        <states>0 0 0 0 0 0 0 1 0 0 1 1 1 1 1 1 0</states>
    </stateId>
    <stateId id="639">
        <states>0 0 0 0 0 0 0 1 0 0 1 1 1 1 1 1 1</states>
    </stateId>
    <stateId id="640">
        <states>0 0 0 0 0 0 0 1 0 1 0 0 0 0 0 0 0</states>
    </stateId>
    <stateId id="641">
        <states>0 0 0 0 0 0 0 1 0 1 0 0 0 0 0 0 1</states>
    </stateId>
    <stateId id="642">
        <states>0 0 0 0 0 0 0 1 0 1 0 0 0 0 0 1 0</states>
    </stateId>
    <stateId id="643">
        <states>0 0 0 0 0 0 0 1 0 1 0 0 0 0 0 1 1</states>
    </stateId>
    <stateId id="644">
        <states>0 0 0 0 0 0 0 1 0 1 0 0 0 0 1 0 0</states>
    </stateId>
    <stateId id="645">
        <states>0 0 0 0 0 0 0 1 0 1 0 0 0 0 1 0 1</states>
    </stateId>
    <stateId id="646">
        <states>0 0 0 0 0 0 0 1 0 1 0 0 0 0 1 1 0</states>
    </stateId>
    <stateId id="647">
        <states>0 0 0 0 0 0 0 1 0 1 0 0 0 0 1 1 1</states>
    </stateId>
    <stateId id="648">
        <states>0 0 0 0 0 0 0 1 0 1 0 0 0 1 0 0 0</states>
    </stateId>
    <stateId id="649">
        <states>0 0 0 0 0 0 0 1 0 1 0 0 0 1 0 0 1</states>
    </stateId>
    <stateId id="650">
        <states>0 0 0 0 0 0 0 1 0 1 0 0 0 1 0 1 0</states>
    </stateId>
    <stateId id="651">
        <states>0 0 0 0 0 0 0 1 0 1 0 0 0 1 0 1 1</states>
    </stateId>
    <stateId id="652">
        <states>0 0 0 0 0 0 0 1 0 1 0 0 0 1 1 0 0</states>
    </stateId>
    <stateId id="653">
        <states>0 0 0 0 0 0 0 1 0 1 0 0 0 1 1 0 1</states>
    </stateId>
    <stateId id="654">
        <states>0 0 0 0 0 0 0 1 0 1 0 0 0 1 1 1 0</states>
    </stateId>
    <stateId id="655">
        <states>0 0 0 0 0 0 0 1 0 1 0 0 0 1 1 1 1</states>
    </stateId>
    <stateId id="656">
        <states>0 0 0 0 0 0 0 1 0 1 0 0 1 0 0 0 0</states>
    </stateId>
    <stateId id="657">
        <states>0 0 0 0 0 0 0 1 0 1 0 0 1 0 0 0 1</states>
    </stateId>
    <stateId id="658">
        <states>0 0 0 0 0 0 0 1 0 1 0 0 1 0 0 1 0</states>
    </stateId>
    <stateId id="659">
        <states>0 0 0 0 0 0 0 1 0 1 0 0 1 0 0 1 1</states>
    </stateId>
    <stateId id="660">
        <states>0 0 0 0 0 0 0 1 0 1 0 0 1 0 1 0 0</states>
    </stateId>
    <stateId id="661">
        <states>0 0 0 0 0 0 0 1 0 1 0 0 1 0 1 0 1</states>
    </stateId>
    <stateId id="662">
        <states>0 0 0 0 0 0 0 1 0 1 0 0 1 0 1 1 0</states>
    </stateId>
    <stateId id="663">
        <states>0 0 0 0 0 0 0 1 0 1 0 0 1 0 1 1 1</states>
    </stateId>
    <stateId id="664">
        <states>0 0 0 0 0 0 0 1 0 1 0 0 1 1 0 0 0</states>
    </stateId>
    <stateId id="665">
        <states>0 0 0 0 0 0 0 1 0 1 0 0 1 1 0 0 1</states>
    </stateId>
    <stateId id="666">
        <states>0 0 0 0 0 0 0 1 0 1 0 0 1 1 0 1 0</states>
    </stateId>
    <stateId id="667">
        <states>0 0 0 0 0 0 0 1 0 1 0 0 1 1 0 1 1</states>
    </stateId>
    <stateId id="668">
        <states>0 0 0 0 0 0 0 1 0 1 0 0 1 1 1 0 0</states>
    </stateId>
    <stateId id="669">
        <states>0 0 0 0 0 0 0 1 0 1 0 0 1 1 1 0 1</states>
    </stateId>
    <stateId id="670">
        <states>0 0 0 0 0 0 0 1 0 1 0 0 1 1 1 1 0</states>
    </stateId>
    <stateId id="671">
        <states>0 0 0 0 0 0 0 1 0 1 0 0 1 1 1 1 1</states>
    </stateId>
    <stateId id="672">
        <states>0 0 0 0 0 0 0 1 0 1 0 1 0 0 0 0 0</states>
    </stateId>
    <stateId id="673">
        <states>0 0 0 0 0 0 0 1 0 1 0 1 0 0 0 0 1</states>
    </stateId>
    <stateId id="674">
        <states>0 0 0 0 0 0 0 1 0 1 0 1 0 0 0 1 0</states>
    </stateId>
    <stateId id="675">
        <states>0 0 0 0 0 0 0 1 0 1 0 1 0 0 0 1 1</states>
    </stateId>
    <stateId id="676">
        <states>0 0 0 0 0 0 0 1 0 1 0 1 0 0 1 0 0</states>
    </stateId>
    <stateId id="677">
        <states>0 0 0 0 0 0 0 1 0 1 0 1 0 0 1 0 1</states>
    </stateId>
    <stateId id="678">
        <states>0 0 0 0 0 0 0 1 0 1 0 1 0 0 1 1 0</states>
    </stateId>
    <stateId id="679">
        <states>0 0 0 0 0 0 0 1 0 1 0 1 0 0 1 1 1</states>
    </stateId>
    <stateId id="680">
        <states>0 0 0 0 0 0 0 1 0 1 0 1 0 1 0 0 0</states>
    </stateId>
    <stateId id="681">
        <states>0 0 0 0 0 0 0 1 0 1 0 1 0 1 0 0 1</states>
    </stateId>
    <stateId id="682">
        <states>0 0 0 0 0 0 0 1 0 1 0 1 0 1 0 1 0</states>
    </stateId>
    <stateId id="683">
        <states>0 0 0 0 0 0 0 1 0 1 0 1 0 1 0 1 1</states>
    </stateId>
    <stateId id="684">
        <states>0 0 0 0 0 0 0 1 0 1 0 1 0 1 1 0 0</states>
    </stateId>
    <stateId id="685">
        <states>0 0 0 0 0 0 0 1 0 1 0 1 0 1 1 0 1</states>
    </stateId>
    <stateId id="686">
        <states>0 0 0 0 0 0 0 1 0 1 0 1 0 1 1 1 0</states>
    </stateId>
    <stateId id="687">
        <states>0 0 0 0 0 0 0 1 0 1 0 1 0 1 1 1 1</states>
    </stateId>
    <stateId id="688">
        <states>0 0 0 0 0 0 0 1 0 1 0 1 1 0 0 0 0</states>
    </stateId>
    <stateId id="689">
        <states>0 0 0 0 0 0 0 1 0 1 0 1 1 0 0 0 1</states>
    </stateId>
    <stateId id="690">
        <states>0 0 0 0 0 0 0 1 0 1 0 1 1 0 0 1 0</states>
    </stateId>
    <stateId id="691">
        <states>0 0 0 0 0 0 0 1 0 1 0 1 1 0 0 1 1</states>
    </stateId>
    <stateId id="692">
        <states>0 0 0 0 0 0 0 1 0 1 0 1 1 0 1 0 0</states>
    </stateId>
    <stateId id="693">
        <states>0 0 0 0 0 0 0 1 0 1 0 1 1 0 1 0 1</states>
    </stateId>
    <stateId id="694">
        <states>0 0 0 0 0 0 0 1 0 1 0 1 1 0 1 1 0</states>
    </stateId>
    <stateId id="695">
        <states>0 0 0 0 0 0 0 1 0 1 0 1 1 0 1 1 1</states>
    </stateId>
    <stateId id="696">
        <states>0 0 0 0 0 0 0 1 0 1 0 1 1 1 0 0 0</states>
    </stateId>
    <stateId id="697">
        <states>0 0 0 0 0 0 0 1 0 1 0 1 1 1 0 0 1</states>
    </stateId>
    <stateId id="698">
        <states>0 0 0 0 0 0 0 1 0 1 0 1 1 1 0 1 0</states>
    </stateId>
    <stateId id="699">
        <states>0 0 0 0 0 0 0 1 0 1 0 1 1 1 0 1 1</states>
    </stateId>
    <stateId id="700">
        <states>0 0 0 0 0 0 0 1 0 1 0 1 1 1 1 0 0</states>
    </stateId>
    <stateId id="701">
        <states>0 0 0 0 0 0 0 1 0 1 0 1 1 1 1 0 1</states>
    </stateId>
    <stateId id="702">
        <states>0 0 0 0 0 0 0 1 0 1 0 1 1 1 1 1 0</states>
    </stateId>
    <stateId id="703">
        <states>0 0 0 0 0 0 0 1 0 1 0 1 1 1 1 1 1</states>
    </stateId>
    <stateId id="704">
        <states>0 0 0 0 0 0 0 1 0 1 1 0 0 0 0 0 0</states>
    </stateId>
    <stateId id="705">
        <states>0 0 0 0 0 0 0 1 0 1 1 0 0 0 0 0 1</states>
    </stateId>
    <stateId id="706">
        <states>0 0 0 0 0 0 0 1 0 1 1 0 0 0 0 1 0</states>
    </stateId>
    <stateId id="707">
        <states>0 0 0 0 0 0 0 1 0 1 1 0 0 0 0 1 1</states>
    </stateId>
    <stateId id="708">
        <states>0 0 0 0 0 0 0 1 0 1 1 0 0 0 1 0 0</states>
    </stateId>
    <stateId id="709">
        <states>0 0 0 0 0 0 0 1 0 1 1 0 0 0 1 0 1</states>
    </stateId>
    <stateId id="710">
        <states>0 0 0 0 0 0 0 1 0 1 1 0 0 0 1 1 0</states>
    </stateId>
    <stateId id="711">
        <states>0 0 0 0 0 0 0 1 0 1 1 0 0 0 1 1 1</states>
    </stateId>
    <stateId id="712">
        <states>0 0 0 0 0 0 0 1 0 1 1 0 0 1 0 0 0</states>
    </stateId>
    <stateId id="713">
        <states>0 0 0 0 0 0 0 1 0 1 1 0 0 1 0 0 1</states>
    </stateId>
    <stateId id="714">
        <states>0 0 0 0 0 0 0 1 0 1 1 0 0 1 0 1 0</states>
    </stateId>
    <stateId id="715">
        <states>0 0 0 0 0 0 0 1 0 1 1 0 0 1 0 1 1</states>
    </stateId>
    <stateId id="716">
        <states>0 0 0 0 0 0 0 1 0 1 1 0 0 1 1 0 0</states>
    </stateId>
    <stateId id="717">
        <states>0 0 0 0 0 0 0 1 0 1 1 0 0 1 1 0 1</states>
    </stateId>
    <stateId id="718">
        <states>0 0 0 0 0 0 0 1 0 1 1 0 0 1 1 1 0</states>
    </stateId>
    <stateId id="719">
        <states>0 0 0 0 0 0 0 1 0 1 1 0 0 1 1 1 1</states>
    </stateId>
    <stateId id="720">
        <states>0 0 0 0 0 0 0 1 0 1 1 0 1 0 0 0 0</states>
    </stateId>
    <stateId id="721">
        <states>0 0 0 0 0 0 0 1 0 1 1 0 1 0 0 0 1</states>
    </stateId>
    <stateId id="722">
        <states>0 0 0 0 0 0 0 1 0 1 1 0 1 0 0 1 0</states>
    </stateId>
    <stateId id="723">
        <states>0 0 0 0 0 0 0 1 0 1 1 0 1 0 0 1 1</states>
    </stateId>
    <stateId id="724">
        <states>0 0 0 0 0 0 0 1 0 1 1 0 1 0 1 0 0</states>
    </stateId>
    <stateId id="725">
        <states>0 0 0 0 0 0 0 1 0 1 1 0 1 0 1 0 1</states>
    </stateId>
    <stateId id="726">
        <states>0 0 0 0 0 0 0 1 0 1 1 0 1 0 1 1 0</states>
    </stateId>
    <stateId id="727">
        <states>0 0 0 0 0 0 0 1 0 1 1 0 1 0 1 1 1</states>
    </stateId>
    <stateId id="728">
        <states>0 0 0 0 0 0 0 1 0 1 1 0 1 1 0 0 0</states>
    </stateId>
    <stateId id="729">
        <states>0 0 0 0 0 0 0 1 0 1 1 0 1 1 0 0 1</states>
    </stateId>
    <stateId id="730">
        <states>0 0 0 0 0 0 0 1 0 1 1 0 1 1 0 1 0</states>
    </stateId>
    <stateId id="731">
        <states>0 0 0 0 0 0 0 1 0 1 1 0 1 1 0 1 1</states>
    </stateId>
    <stateId id="732">
        <states>0 0 0 0 0 0 0 1 0 1 1 0 1 1 1 0 0</states>
    </stateId>
    <stateId id="733">
        <states>0 0 0 0 0 0 0 1 0 1 1 0 1 1 1 0 1</states>
    </stateId>
    <stateId id="734">
        <states>0 0 0 0 0 0 0 1 0 1 1 0 1 1 1 1 0</states>
    </stateId>
    <stateId id="735">
        <states>0 0 0 0 0 0 0 1 0 1 1 0 1 1 1 1 1</states>
    </stateId>
    <stateId id="736">
        <states>0 0 0 0 0 0 0 1 0 1 1 1 0 0 0 0 0</states>
    </stateId>
    <stateId id="737">
        <states>0 0 0 0 0 0 0 1 0 1 1 1 0 0 0 0 1</states>
    </stateId>
    <stateId id="738">
        <states>0 0 0 0 0 0 0 1 0 1 1 1 0 0 0 1 0</states>
    </stateId>
    <stateId id="739">
        <states>0 0 0 0 0 0 0 1 0 1 1 1 0 0 0 1 1</states>
    </stateId>
    <stateId id="740">
        <states>0 0 0 0 0 0 0 1 0 1 1 1 0 0 1 0 0</states>
    </stateId>
    <stateId id="741">
        <states>0 0 0 0 0 0 0 1 0 1 1 1 0 0 1 0 1</states>
    </stateId>
    <stateId id="742">
        <states>0 0 0 0 0 0 0 1 0 1 1 1 0 0 1 1 0</states>
    </stateId>
    <stateId id="743">
        <states>0 0 0 0 0 0 0 1 0 1 1 1 0 0 1 1 1</states>
    </stateId>
    <stateId id="744">
        <states>0 0 0 0 0 0 0 1 0 1 1 1 0 1 0 0 0</states>
    </stateId>
    <stateId id="745">
        <states>0 0 0 0 0 0 0 1 0 1 1 1 0 1 0 0 1</states>
    </stateId>
    <stateId id="746">
        <states>0 0 0 0 0 0 0 1 0 1 1 1 0 1 0 1 0</states>
    </stateId>
    <stateId id="747">
        <states>0 0 0 0 0 0 0 1 0 1 1 1 0 1 0 1 1</states>
    </stateId>
    <stateId id="748">
        <states>0 0 0 0 0 0 0 1 0 1 1 1 0 1 1 0 0</states>
    </stateId>
    <stateId id="749">
        <states>0 0 0 0 0 0 0 1 0 1 1 1 0 1 1 0 1</states>
    </stateId>
    <stateId id="750">
        <states>0 0 0 0 0 0 0 1 0 1 1 1 0 1 1 1 0</states>
    </stateId>
    <stateId id="751">
        <states>0 0 0 0 0 0 0 1 0 1 1 1 0 1 1 1 1</states>
    </stateId>
    <stateId id="752">
        <states>0 0 0 0 0 0 0 1 0 1 1 1 1 0 0 0 0</states>
    </stateId>
    <stateId id="753">
        <states>0 0 0 0 0 0 0 1 0 1 1 1 1 0 0 0 1</states>
    </stateId>
    <stateId id="754">
        <states>0 0 0 0 0 0 0 1 0 1 1 1 1 0 0 1 0</states>
    </stateId>
    <stateId id="755">
        <states>0 0 0 0 0 0 0 1 0 1 1 1 1 0 0 1 1</states>
    </stateId>
    <stateId id="756">
        <states>0 0 0 0 0 0 0 1 0 1 1 1 1 0 1 0 0</states>
    </stateId>
    <stateId id="757">
        <states>0 0 0 0 0 0 0 1 0 1 1 1 1 0 1 0 1</states>
    </stateId>
    <stateId id="758">
        <states>0 0 0 0 0 0 0 1 0 1 1 1 1 0 1 1 0</states>
    </stateId>
    <stateId id="759">
        <states>0 0 0 0 0 0 0 1 0 1 1 1 1 0 1 1 1</states>
    </stateId>
    <stateId id="760">
        <states>0 0 0 0 0 0 0 1 0 1 1 1 1 1 0 0 0</states>
    </stateId>
    <stateId id="761">
        <states>0 0 0 0 0 0 0 1 0 1 1 1 1 1 0 0 1</states>
    </stateId>
    <stateId id="762">
        <states>0 0 0 0 0 0 0 1 0 1 1 1 1 1 0 1 0</states>
    </stateId>
    <stateId id="763">
        <states>0 0 0 0 0 0 0 1 0 1 1 1 1 1 0 1 1</states>
    </stateId>
    <stateId id="764">
        <states>0 0 0 0 0 0 0 1 0 1 1 1 1 1 1 0 0</states>
    </stateId>
    <stateId id="765">
        <states>0 0 0 0 0 0 0 1 0 1 1 1 1 1 1 0 1</states>
    </stateId>
    <stateId id="766">
        <states>0 0 0 0 0 0 0 1 0 1 1 1 1 1 1 1 0</states>
    </stateId>
    <stateId id="767">
        <states>0 0 0 0 0 0 0 1 0 1 1 1 1 1 1 1 1</states>
    </stateId>
    <stateId id="768">
        <states>0 0 0 0 0 0 0 1 1 0 0 0 0 0 0 0 0</states>
    </stateId>
    <stateId id="769">
        <states>0 0 0 0 0 0 0 1 1 0 0 0 0 0 0 0 1</states>
    </stateId>
    <stateId id="770">
        <states>0 0 0 0 0 0 0 1 1 0 0 0 0 0 0 1 0</states>
    </stateId>
    <stateId id="771">
        <states>0 0 0 0 0 0 0 1 1 0 0 0 0 0 0 1 1</states>
    </stateId>
    <stateId id="772">
        <states>0 0 0 0 0 0 0 1 1 0 0 0 0 0 1 0 0</states>
    </stateId>
    <stateId id="773">
        <states>0 0 0 0 0 0 0 1 1 0 0 0 0 0 1 0 1</states>
    </stateId>
    <stateId id="774">
        <states>0 0 0 0 0 0 0 1 1 0 0 0 0 0 1 1 0</states>
    </stateId>
    <stateId id="775">
        <states>0 0 0 0 0 0 0 1 1 0 0 0 0 0 1 1 1</states>
    </stateId>
    <stateId id="776">
        <states>0 0 0 0 0 0 0 1 1 0 0 0 0 1 0 0 0</states>
    </stateId>
    <stateId id="777">
        <states>0 0 0 0 0 0 0 1 1 0 0 0 0 1 0 0 1</states>
    </stateId>
    <stateId id="778">
        <states>0 0 0 0 0 0 0 1 1 0 0 0 0 1 0 1 0</states>
    </stateId>
    <stateId id="779">
        <states>0 0 0 0 0 0 0 1 1 0 0 0 0 1 0 1 1</states>
    </stateId>
    <stateId id="780">
        <states>0 0 0 0 0 0 0 1 1 0 0 0 0 1 1 0 0</states>
    </stateId>
    <stateId id="781">
        <states>0 0 0 0 0 0 0 1 1 0 0 0 0 1 1 0 1</states>
    </stateId>
    <stateId id="782">
        <states>0 0 0 0 0 0 0 1 1 0 0 0 0 1 1 1 0</states>
    </stateId>
    <stateId id="783">
        <states>0 0 0 0 0 0 0 1 1 0 0 0 0 1 1 1 1</states>
    </stateId>
    <stateId id="784">
        <states>0 0 0 0 0 0 0 1 1 0 0 0 1 0 0 0 0</states>
    </stateId>
    <stateId id="785">
        <states>0 0 0 0 0 0 0 1 1 0 0 0 1 0 0 0 1</states>
    </stateId>
    <stateId id="786">
        <states>0 0 0 0 0 0 0 1 1 0 0 0 1 0 0 1 0</states>
    </stateId>
    <stateId id="787">
        <states>0 0 0 0 0 0 0 1 1 0 0 0 1 0 0 1 1</states>
    </stateId>
    <stateId id="788">
        <states>0 0 0 0 0 0 0 1 1 0 0 0 1 0 1 0 0</states>
    </stateId>
    <stateId id="789">
        <states>0 0 0 0 0 0 0 1 1 0 0 0 1 0 1 0 1</states>
    </stateId>
    <stateId id="790">
        <states>0 0 0 0 0 0 0 1 1 0 0 0 1 0 1 1 0</states>
    </stateId>
    <stateId id="791">
        <states>0 0 0 0 0 0 0 1 1 0 0 0 1 0 1 1 1</states>
    </stateId>
    <stateId id="792">
        <states>0 0 0 0 0 0 0 1 1 0 0 0 1 1 0 0 0</states>
    </stateId>
    <stateId id="793">
        <states>0 0 0 0 0 0 0 1 1 0 0 0 1 1 0 0 1</states>
    </stateId>
    <stateId id="794">
        <states>0 0 0 0 0 0 0 1 1 0 0 0 1 1 0 1 0</states>
    </stateId>
    <stateId id="795">
        <states>0 0 0 0 0 0 0 1 1 0 0 0 1 1 0 1 1</states>
    </stateId>
    <stateId id="796">
        <states>0 0 0 0 0 0 0 1 1 0 0 0 1 1 1 0 0</states>
    </stateId>
    <stateId id="797">
        <states>0 0 0 0 0 0 0 1 1 0 0 0 1 1 1 0 1</states>
    </stateId>
    <stateId id="798">
        <states>0 0 0 0 0 0 0 1 1 0 0 0 1 1 1 1 0</states>
    </stateId>
    <stateId id="799">
        <states>0 0 0 0 0 0 0 1 1 0 0 0 1 1 1 1 1</states>
    </stateId>
    <stateId id="800">
        <states>0 0 0 0 0 0 0 1 1 0 0 1 0 0 0 0 0</states>
    </stateId>
    <stateId id="801">
        <states>0 0 0 0 0 0 0 1 1 0 0 1 0 0 0 0 1</states>
    </stateId>
    <stateId id="802">
        <states>0 0 0 0 0 0 0 1 1 0 0 1 0 0 0 1 0</states>
    </stateId>
    <stateId id="803">
        <states>0 0 0 0 0 0 0 1 1 0 0 1 0 0 0 1 1</states>
    </stateId>
    <stateId id="804">
        <states>0 0 0 0 0 0 0 1 1 0 0 1 0 0 1 0 0</states>
    </stateId>
    <stateId id="805">
        <states>0 0 0 0 0 0 0 1 1 0 0 1 0 0 1 0 1</states>
    </stateId>
    <stateId id="806">
        <states>0 0 0 0 0 0 0 1 1 0 0 1 0 0 1 1 0</states>
    </stateId>
    <stateId id="807">
        <states>0 0 0 0 0 0 0 1 1 0 0 1 0 0 1 1 1</states>
    </stateId>
    <stateId id="808">
        <states>0 0 0 0 0 0 0 1 1 0 0 1 0 1 0 0 0</states>
    </stateId>
    <stateId id="809">
        <states>0 0 0 0 0 0 0 1 1 0 0 1 0 1 0 0 1</states>
    </stateId>
    <stateId id="810">
        <states>0 0 0 0 0 0 0 1 1 0 0 1 0 1 0 1 0</states>
    </stateId>
    <stateId id="811">
        <states>0 0 0 0 0 0 0 1 1 0 0 1 0 1 0 1 1</states>
    </stateId>
    <stateId id="812">
        <states>0 0 0 0 0 0 0 1 1 0 0 1 0 1 1 0 0</states>
    </stateId>
    <stateId id="813">
        <states>0 0 0 0 0 0 0 1 1 0 0 1 0 1 1 0 1</states>
    </stateId>
    <stateId id="814">
        <states>0 0 0 0 0 0 0 1 1 0 0 1 0 1 1 1 0</states>
    </stateId>
    <stateId id="815">
        <states>0 0 0 0 0 0 0 1 1 0 0 1 0 1 1 1 1</states>
    </stateId>
    <stateId id="816">
        <states>0 0 0 0 0 0 0 1 1 0 0 1 1 0 0 0 0</states>
    </stateId>
    <stateId id="817">
        <states>0 0 0 0 0 0 0 1 1 0 0 1 1 0 0 0 1</states>
    </stateId>
    <stateId id="818">
        <states>0 0 0 0 0 0 0 1 1 0 0 1 1 0 0 1 0</states>
    </stateId>
    <stateId id="819">
        <states>0 0 0 0 0 0 0 1 1 0 0 1 1 0 0 1 1</states>
    </stateId>
    <stateId id="820">
        <states>0 0 0 0 0 0 0 1 1 0 0 1 1 0 1 0 0</states>
    </stateId>
    <stateId id="821">
        <states>0 0 0 0 0 0 0 1 1 0 0 1 1 0 1 0 1</states>
    </stateId>
    <stateId id="822">
        <states>0 0 0 0 0 0 0 1 1 0 0 1 1 0 1 1 0</states>
    </stateId>
    <stateId id="823">
        <states>0 0 0 0 0 0 0 1 1 0 0 1 1 0 1 1 1</states>
    </stateId>
    <stateId id="824">
        <states>0 0 0 0 0 0 0 1 1 0 0 1 1 1 0 0 0</states>
    </stateId>
    <stateId id="825">
        <states>0 0 0 0 0 0 0 1 1 0 0 1 1 1 0 0 1</states>
    </stateId>
    <stateId id="826">
        <states>0 0 0 0 0 0 0 1 1 0 0 1 1 1 0 1 0</states>
    </stateId>
    <stateId id="827">
        <states>0 0 0 0 0 0 0 1 1 0 0 1 1 1 0 1 1</states>
    </stateId>
    <stateId id="828">
        <states>0 0 0 0 0 0 0 1 1 0 0 1 1 1 1 0 0</states>
    </stateId>
    <stateId id="829">
        <states>0 0 0 0 0 0 0 1 1 0 0 1 1 1 1 0 1</states>
    </stateId>
    <stateId id="830">
        <states>0 0 0 0 0 0 0 1 1 0 0 1 1 1 1 1 0</states>
    </stateId>
    <stateId id="831">
        <states>0 0 0 0 0 0 0 1 1 0 0 1 1 1 1 1 1</states>
    </stateId>
    <stateId id="832">
        <states>0 0 0 0 0 0 0 1 1 0 1 0 0 0 0 0 0</states>
    </stateId>
    <stateId id="833">
        <states>0 0 0 0 0 0 0 1 1 0 1 0 0 0 0 0 1</states>
    </stateId>
    <stateId id="834">
        <states>0 0 0 0 0 0 0 1 1 0 1 0 0 0 0 1 0</states>
    </stateId>
    <stateId id="835">
        <states>0 0 0 0 0 0 0 1 1 0 1 0 0 0 0 1 1</states>
    </stateId>
    <stateId id="836">
        <states>0 0 0 0 0 0 0 1 1 0 1 0 0 0 1 0 0</states>
    </stateId>
    <stateId id="837">
        <states>0 0 0 0 0 0 0 1 1 0 1 0 0 0 1 0 1</states>
    </stateId>
    <stateId id="838">
        <states>0 0 0 0 0 0 0 1 1 0 1 0 0 0 1 1 0</states>
    </stateId>
    <stateId id="839">
        <states>0 0 0 0 0 0 0 1 1 0 1 0 0 0 1 1 1</states>
    </stateId>
    <stateId id="840">
        <states>0 0 0 0 0 0 0 1 1 0 1 0 0 1 0 0 0</states>
    </stateId>
    <stateId id="841">
        <states>0 0 0 0 0 0 0 1 1 0 1 0 0 1 0 0 1</states>
    </stateId>
    <stateId id="842">
        <states>0 0 0 0 0 0 0 1 1 0 1 0 0 1 0 1 0</states>
    </stateId>
    <stateId id="843">
        <states>0 0 0 0 0 0 0 1 1 0 1 0 0 1 0 1 1</states>
    </stateId>
    <stateId id="844">
        <states>0 0 0 0 0 0 0 1 1 0 1 0 0 1 1 0 0</states>
    </stateId>
    <stateId id="845">
        <states>0 0 0 0 0 0 0 1 1 0 1 0 0 1 1 0 1</states>
    </stateId>
    <stateId id="846">
        <states>0 0 0 0 0 0 0 1 1 0 1 0 0 1 1 1 0</states>
    </stateId>
    <stateId id="847">
        <states>0 0 0 0 0 0 0 1 1 0 1 0 0 1 1 1 1</states>
    </stateId>
    <stateId id="848">
        <states>0 0 0 0 0 0 0 1 1 0 1 0 1 0 0 0 0</states>
    </stateId>
    <stateId id="849">
        <states>0 0 0 0 0 0 0 1 1 0 1 0 1 0 0 0 1</states>
    </stateId>
    <stateId id="850">
        <states>0 0 0 0 0 0 0 1 1 0 1 0 1 0 0 1 0</states>
    </stateId>
    <stateId id="851">
        <states>0 0 0 0 0 0 0 1 1 0 1 0 1 0 0 1 1</states>
    </stateId>
    <stateId id="852">
        <states>0 0 0 0 0 0 0 1 1 0 1 0 1 0 1 0 0</states>
    </stateId>
    <stateId id="853">
        <states>0 0 0 0 0 0 0 1 1 0 1 0 1 0 1 0 1</states>
    </stateId>
    <stateId id="854">
        <states>0 0 0 0 0 0 0 1 1 0 1 0 1 0 1 1 0</states>
    </stateId>
    <stateId id="855">
        <states>0 0 0 0 0 0 0 1 1 0 1 0 1 0 1 1 1</states>
    </stateId>
    <stateId id="856">
        <states>0 0 0 0 0 0 0 1 1 0 1 0 1 1 0 0 0</states>
    </stateId>
    <stateId id="857">
        <states>0 0 0 0 0 0 0 1 1 0 1 0 1 1 0 0 1</states>
    </stateId>
    <stateId id="858">
        <states>0 0 0 0 0 0 0 1 1 0 1 0 1 1 0 1 0</states>
    </stateId>
    <stateId id="859">
        <states>0 0 0 0 0 0 0 1 1 0 1 0 1 1 0 1 1</states>
    </stateId>
    <stateId id="860">
        <states>0 0 0 0 0 0 0 1 1 0 1 0 1 1 1 0 0</states>
    </stateId>
    <stateId id="861">
        <states>0 0 0 0 0 0 0 1 1 0 1 0 1 1 1 0 1</states>
    </stateId>
    <stateId id="862">
        <states>0 0 0 0 0 0 0 1 1 0 1 0 1 1 1 1 0</states>
    </stateId>
    <stateId id="863">
        <states>0 0 0 0 0 0 0 1 1 0 1 0 1 1 1 1 1</states>
    </stateId>
    <stateId id="864">
        <states>0 0 0 0 0 0 0 1 1 0 1 1 0 0 0 0 0</states>
    </stateId>
    <stateId id="865">
        <states>0 0 0 0 0 0 0 1 1 0 1 1 0 0 0 0 1</states>
    </stateId>
    <stateId id="866">
        <states>0 0 0 0 0 0 0 1 1 0 1 1 0 0 0 1 0</states>
    </stateId>
    <stateId id="867">
        <states>0 0 0 0 0 0 0 1 1 0 1 1 0 0 0 1 1</states>
    </stateId>
    <stateId id="868">
        <states>0 0 0 0 0 0 0 1 1 0 1 1 0 0 1 0 0</states>
    </stateId>
    <stateId id="869">
        <states>0 0 0 0 0 0 0 1 1 0 1 1 0 0 1 0 1</states>
    </stateId>
    <stateId id="870">
        <states>0 0 0 0 0 0 0 1 1 0 1 1 0 0 1 1 0</states>
    </stateId>
    <stateId id="871">
        <states>0 0 0 0 0 0 0 1 1 0 1 1 0 0 1 1 1</states>
    </stateId>
    <stateId id="872">
        <states>0 0 0 0 0 0 0 1 1 0 1 1 0 1 0 0 0</states>
    </stateId>
    <stateId id="873">
        <states>0 0 0 0 0 0 0 1 1 0 1 1 0 1 0 0 1</states>
    </stateId>
    <stateId id="874">
        <states>0 0 0 0 0 0 0 1 1 0 1 1 0 1 0 1 0</states>
    </stateId>
    <stateId id="875">
        <states>0 0 0 0 0 0 0 1 1 0 1 1 0 1 0 1 1</states>
    </stateId>
    <stateId id="876">
        <states>0 0 0 0 0 0 0 1 1 0 1 1 0 1 1 0 0</states>
    </stateId>
    <stateId id="877">
        <states>0 0 0 0 0 0 0 1 1 0 1 1 0 1 1 0 1</states>
    </stateId>
    <stateId id="878">
        <states>0 0 0 0 0 0 0 1 1 0 1 1 0 1 1 1 0</states>
    </stateId>
    <stateId id="879">
        <states>0 0 0 0 0 0 0 1 1 0 1 1 0 1 1 1 1</states>
    </stateId>
    <stateId id="880">
        <states>0 0 0 0 0 0 0 1 1 0 1 1 1 0 0 0 0</states>
    </stateId>
    <stateId id="881">
        <states>0 0 0 0 0 0 0 1 1 0 1 1 1 0 0 0 1</states>
    </stateId>
    <stateId id="882">
        <states>0 0 0 0 0 0 0 1 1 0 1 1 1 0 0 1 0</states>
    </stateId>
    <stateId id="883">
        <states>0 0 0 0 0 0 0 1 1 0 1 1 1 0 0 1 1</states>
    </stateId>
    <stateId id="884">
        <states>0 0 0 0 0 0 0 1 1 0 1 1 1 0 1 0 0</states>
    </stateId>
    <stateId id="885">
        <states>0 0 0 0 0 0 0 1 1 0 1 1 1 0 1 0 1</states>
    </stateId>
    <stateId id="886">
        <states>0 0 0 0 0 0 0 1 1 0 1 1 1 0 1 1 0</states>
    </stateId>
    <stateId id="887">
        <states>0 0 0 0 0 0 0 1 1 0 1 1 1 0 1 1 1</states>
    </stateId>
    <stateId id="888">
        <states>0 0 0 0 0 0 0 1 1 0 1 1 1 1 0 0 0</states>
    </stateId>
    <stateId id="889">
        <states>0 0 0 0 0 0 0 1 1 0 1 1 1 1 0 0 1</states>
    </stateId>
    <stateId id="890">
        <states>0 0 0 0 0 0 0 1 1 0 1 1 1 1 0 1 0</states>
    </stateId>
    <stateId id="891">
        <states>0 0 0 0 0 0 0 1 1 0 1 1 1 1 0 1 1</states>
    </stateId>
    <stateId id="892">
        <states>0 0 0 0 0 0 0 1 1 0 1 1 1 1 1 0 0</states>
    </stateId>
    <stateId id="893">
        <states>0 0 0 0 0 0 0 1 1 0 1 1 1 1 1 0 1</states>
    </stateId>
    <stateId id="894">
        <states>0 0 0 0 0 0 0 1 1 0 1 1 1 1 1 1 0</states>
    </stateId>
    <stateId id="895">
        <states>0 0 0 0 0 0 0 1 1 0 1 1 1 1 1 1 1</states>
    </stateId>
    <stateId id="896">
        <states>0 0 0 0 0 0 0 1 1 1 0 0 0 0 0 0 0</states>
    </stateId>
    <stateId id="897">
        <states>0 0 0 0 0 0 0 1 1 1 0 0 0 0 0 0 1</states>
    </stateId>
    <stateId id="898">
        <states>0 0 0 0 0 0 0 1 1 1 0 0 0 0 0 1 0</states>
    </stateId>
    <stateId id="899">
        <states>0 0 0 0 0 0 0 1 1 1 0 0 0 0 0 1 1</states>
    </stateId>
    <stateId id="900">
        <states>0 0 0 0 0 0 0 1 1 1 0 0 0 0 1 0 0</states>
    </stateId>
    <stateId id="901">
        <states>0 0 0 0 0 0 0 1 1 1 0 0 0 0 1 0 1</states>
    </stateId>
    <stateId id="902">
        <states>0 0 0 0 0 0 0 1 1 1 0 0 0 0 1 1 0</states>
    </stateId>
    <stateId id="903">
        <states>0 0 0 0 0 0 0 1 1 1 0 0 0 0 1 1 1</states>
    </stateId>
    <stateId id="904">
        <states>0 0 0 0 0 0 0 1 1 1 0 0 0 1 0 0 0</states>
    </stateId>
    <stateId id="905">
        <states>0 0 0 0 0 0 0 1 1 1 0 0 0 1 0 0 1</states>
    </stateId>
    <stateId id="906">
        <states>0 0 0 0 0 0 0 1 1 1 0 0 0 1 0 1 0</states>
    </stateId>
    <stateId id="907">
        <states>0 0 0 0 0 0 0 1 1 1 0 0 0 1 0 1 1</states>
    </stateId>
    <stateId id="908">
        <states>0 0 0 0 0 0 0 1 1 1 0 0 0 1 1 0 0</states>
    </stateId>
    <stateId id="909">
        <states>0 0 0 0 0 0 0 1 1 1 0 0 0 1 1 0 1</states>
    </stateId>
    <stateId id="910">
        <states>0 0 0 0 0 0 0 1 1 1 0 0 0 1 1 1 0</states>
    </stateId>
    <stateId id="911">
        <states>0 0 0 0 0 0 0 1 1 1 0 0 0 1 1 1 1</states>
    </stateId>
    <stateId id="912">
        <states>0 0 0 0 0 0 0 1 1 1 0 0 1 0 0 0 0</states>
    </stateId>
    <stateId id="913">
        <states>0 0 0 0 0 0 0 1 1 1 0 0 1 0 0 0 1</states>
    </stateId>
    <stateId id="914">
        <states>0 0 0 0 0 0 0 1 1 1 0 0 1 0 0 1 0</states>
    </stateId>
    <stateId id="915">
        <states>0 0 0 0 0 0 0 1 1 1 0 0 1 0 0 1 1</states>
    </stateId>
    <stateId id="916">
        <states>0 0 0 0 0 0 0 1 1 1 0 0 1 0 1 0 0</states>
    </stateId>
    <stateId id="917">
        <states>0 0 0 0 0 0 0 1 1 1 0 0 1 0 1 0 1</states>
    </stateId>
    <stateId id="918">
        <states>0 0 0 0 0 0 0 1 1 1 0 0 1 0 1 1 0</states>
    </stateId>
    <stateId id="919">
        <states>0 0 0 0 0 0 0 1 1 1 0 0 1 0 1 1 1</states>
    </stateId>
    <stateId id="920">
        <states>0 0 0 0 0 0 0 1 1 1 0 0 1 1 0 0 0</states>
    </stateId>
    <stateId id="921">
        <states>0 0 0 0 0 0 0 1 1 1 0 0 1 1 0 0 1</states>
    </stateId>
    <stateId id="922">
        <states>0 0 0 0 0 0 0 1 1 1 0 0 1 1 0 1 0</states>
    </stateId>
    <stateId id="923">
        <states>0 0 0 0 0 0 0 1 1 1 0 0 1 1 0 1 1</states>
    </stateId>
    <stateId id="924">
        <states>0 0 0 0 0 0 0 1 1 1 0 0 1 1 1 0 0</states>
    </stateId>
    <stateId id="925">
        <states>0 0 0 0 0 0 0 1 1 1 0 0 1 1 1 0 1</states>
    </stateId>
    <stateId id="926">
        <states>0 0 0 0 0 0 0 1 1 1 0 0 1 1 1 1 0</states>
    </stateId>
    <stateId id="927">
        <states>0 0 0 0 0 0 0 1 1 1 0 0 1 1 1 1 1</states>
    </stateId>
    <stateId id="928">
        <states>0 0 0 0 0 0 0 1 1 1 0 1 0 0 0 0 0</states>
    </stateId>
    <stateId id="929">
        <states>0 0 0 0 0 0 0 1 1 1 0 1 0 0 0 0 1</states>
    </stateId>
    <stateId id="930">
        <states>0 0 0 0 0 0 0 1 1 1 0 1 0 0 0 1 0</states>
    </stateId>
    <stateId id="931">
        <states>0 0 0 0 0 0 0 1 1 1 0 1 0 0 0 1 1</states>
    </stateId>
    <stateId id="932">
        <states>0 0 0 0 0 0 0 1 1 1 0 1 0 0 1 0 0</states>
    </stateId>
    <stateId id="933">
        <states>0 0 0 0 0 0 0 1 1 1 0 1 0 0 1 0 1</states>
    </stateId>
    <stateId id="934">
        <states>0 0 0 0 0 0 0 1 1 1 0 1 0 0 1 1 0</states>
    </stateId>
    <stateId id="935">
        <states>0 0 0 0 0 0 0 1 1 1 0 1 0 0 1 1 1</states>
    </stateId>
    <stateId id="936">
        <states>0 0 0 0 0 0 0 1 1 1 0 1 0 1 0 0 0</states>
    </stateId>
    <stateId id="937">
        <states>0 0 0 0 0 0 0 1 1 1 0 1 0 1 0 0 1</states>
    </stateId>
    <stateId id="938">
        <states>0 0 0 0 0 0 0 1 1 1 0 1 0 1 0 1 0</states>
    </stateId>
    <stateId id="939">
        <states>0 0 0 0 0 0 0 1 1 1 0 1 0 1 0 1 1</states>
    </stateId>
    <stateId id="940">
        <states>0 0 0 0 0 0 0 1 1 1 0 1 0 1 1 0 0</states>
    </stateId>
    <stateId id="941">
        <states>0 0 0 0 0 0 0 1 1 1 0 1 0 1 1 0 1</states>
    </stateId>
    <stateId id="942">
        <states>0 0 0 0 0 0 0 1 1 1 0 1 0 1 1 1 0</states>
    </stateId>
    <stateId id="943">
        <states>0 0 0 0 0 0 0 1 1 1 0 1 0 1 1 1 1</states>
    </stateId>
    <stateId id="944">
        <states>0 0 0 0 0 0 0 1 1 1 0 1 1 0 0 0 0</states>
    </stateId>
    <stateId id="945">
        <states>0 0 0 0 0 0 0 1 1 1 0 1 1 0 0 0 1</states>
    </stateId>
    <stateId id="946">
        <states>0 0 0 0 0 0 0 1 1 1 0 1 1 0 0 1 0</states>
    </stateId>
    <stateId id="947">
        <states>0 0 0 0 0 0 0 1 1 1 0 1 1 0 0 1 1</states>
    </stateId>
    <stateId id="948">
        <states>0 0 0 0 0 0 0 1 1 1 0 1 1 0 1 0 0</states>
    </stateId>
    <stateId id="949">
        <states>0 0 0 0 0 0 0 1 1 1 0 1 1 0 1 0 1</states>
    </stateId>
    <stateId id="950">
        <states>0 0 0 0 0 0 0 1 1 1 0 1 1 0 1 1 0</states>
    </stateId>
    <stateId id="951">
        <states>0 0 0 0 0 0 0 1 1 1 0 1 1 0 1 1 1</states>
    </stateId>
    <stateId id="952">
        <states>0 0 0 0 0 0 0 1 1 1 0 1 1 1 0 0 0</states>
    </stateId>
    <stateId id="953">
        <states>0 0 0 0 0 0 0 1 1 1 0 1 1 1 0 0 1</states>
    </stateId>
    <stateId id="954">
        <states>0 0 0 0 0 0 0 1 1 1 0 1 1 1 0 1 0</states>
    </stateId>
    <stateId id="955">
        <states>0 0 0 0 0 0 0 1 1 1 0 1 1 1 0 1 1</states>
    </stateId>
    <stateId id="956">
        <states>0 0 0 0 0 0 0 1 1 1 0 1 1 1 1 0 0</states>
    </stateId>
    <stateId id="957">
        <states>0 0 0 0 0 0 0 1 1 1 0 1 1 1 1 0 1</states>
    </stateId>
    <stateId id="958">
        <states>0 0 0 0 0 0 0 1 1 1 0 1 1 1 1 1 0</states>
    </stateId>
    <stateId id="959">
        <states>0 0 0 0 0 0 0 1 1 1 0 1 1 1 1 1 1</states>
    </stateId>
    <stateId id="960">
        <states>0 0 0 0 0 0 0 1 1 1 1 0 0 0 0 0 0</states>
    </stateId>
    <stateId id="961">
        <states>0 0 0 0 0 0 0 1 1 1 1 0 0 0 0 0 1</states>
    </stateId>
    <stateId id="962">
        <states>0 0 0 0 0 0 0 1 1 1 1 0 0 0 0 1 0</states>
    </stateId>
    <stateId id="963">
        <states>0 0 0 0 0 0 0 1 1 1 1 0 0 0 0 1 1</states>
    </stateId>
    <stateId id="964">
        <states>0 0 0 0 0 0 0 1 1 1 1 0 0 0 1 0 0</states>
    </stateId>
    <stateId id="965">
        <states>0 0 0 0 0 0 0 1 1 1 1 0 0 0 1 0 1</states>
    </stateId>
    <stateId id="966">
        <states>0 0 0 0 0 0 0 1 1 1 1 0 0 0 1 1 0</states>
    </stateId>
    <stateId id="967">
        <states>0 0 0 0 0 0 0 1 1 1 1 0 0 0 1 1 1</states>
    </stateId>
    <stateId id="968">
        <states>0 0 0 0 0 0 0 1 1 1 1 0 0 1 0 0 0</states>
    </stateId>
    <stateId id="969">
        <states>0 0 0 0 0 0 0 1 1 1 1 0 0 1 0 0 1</states>
    </stateId>
    <stateId id="970">
        <states>0 0 0 0 0 0 0 1 1 1 1 0 0 1 0 1 0</states>
    </stateId>
    <stateId id="971">
        <states>0 0 0 0 0 0 0 1 1 1 1 0 0 1 0 1 1</states>
    </stateId>
    <stateId id="972">
        <states>0 0 0 0 0 0 0 1 1 1 1 0 0 1 1 0 0</states>
    </stateId>
    <stateId id="973">
        <states>0 0 0 0 0 0 0 1 1 1 1 0 0 1 1 0 1</states>
    </stateId>
    <stateId id="974">
        <states>0 0 0 0 0 0 0 1 1 1 1 0 0 1 1 1 0</states>
    </stateId>
    <stateId id="975">
        <states>0 0 0 0 0 0 0 1 1 1 1 0 0 1 1 1 1</states>
    </stateId>
    <stateId id="976">
        <states>0 0 0 0 0 0 0 1 1 1 1 0 1 0 0 0 0</states>
    </stateId>
    <stateId id="977">
        <states>0 0 0 0 0 0 0 1 1 1 1 0 1 0 0 0 1</states>
    </stateId>
    <stateId id="978">
        <states>0 0 0 0 0 0 0 1 1 1 1 0 1 0 0 1 0</states>
    </stateId>
    <stateId id="979">
        <states>0 0 0 0 0 0 0 1 1 1 1 0 1 0 0 1 1</states>
    </stateId>
    <stateId id="980">
        <states>0 0 0 0 0 0 0 1 1 1 1 0 1 0 1 0 0</states>
    </stateId>
    <stateId id="981">
        <states>0 0 0 0 0 0 0 1 1 1 1 0 1 0 1 0 1</states>
    </stateId>
    <stateId id="982">
        <states>0 0 0 0 0 0 0 1 1 1 1 0 1 0 1 1 0</states>
    </stateId>
    <stateId id="983">
        <states>0 0 0 0 0 0 0 1 1 1 1 0 1 0 1 1 1</states>
    </stateId>
    <stateId id="984">
        <states>0 0 0 0 0 0 0 1 1 1 1 0 1 1 0 0 0</states>
    </stateId>
    <stateId id="985">
        <states>0 0 0 0 0 0 0 1 1 1 1 0 1 1 0 0 1</states>
    </stateId>
    <stateId id="986">
        <states>0 0 0 0 0 0 0 1 1 1 1 0 1 1 0 1 0</states>
    </stateId>
    <stateId id="987">
        <states>0 0 0 0 0 0 0 1 1 1 1 0 1 1 0 1 1</states>
    </stateId>
    <stateId id="988">
        <states>0 0 0 0 0 0 0 1 1 1 1 0 1 1 1 0 0</states>
    </stateId>
    <stateId id="989">
        <states>0 0 0 0 0 0 0 1 1 1 1 0 1 1 1 0 1</states>
    </stateId>
    <stateId id="990">
        <states>0 0 0 0 0 0 0 1 1 1 1 0 1 1 1 1 0</states>
    </stateId>
    <stateId id="991">
        <states>0 0 0 0 0 0 0 1 1 1 1 0 1 1 1 1 1</states>
    </stateId>
    <stateId id="992">
        <states>0 0 0 0 0 0 0 1 1 1 1 1 0 0 0 0 0</states>
    </stateId>
    <stateId id="993">
        <states>0 0 0 0 0 0 0 1 1 1 1 1 0 0 0 0 1</states>
    </stateId>
    <stateId id="994">
        <states>0 0 0 0 0 0 0 1 1 1 1 1 0 0 0 1 0</states>
    </stateId>
    <stateId id="995">
        <states>0 0 0 0 0 0 0 1 1 1 1 1 0 0 0 1 1</states>
    </stateId>
    <stateId id="996">
        <states>0 0 0 0 0 0 0 1 1 1 1 1 0 0 1 0 0</states>
    </stateId>
    <stateId id="997">
        <states>0 0 0 0 0 0 0 1 1 1 1 1 0 0 1 0 1</states>
    </stateId>
    <stateId id="998">
        <states>0 0 0 0 0 0 0 1 1 1 1 1 0 0 1 1 0</states>
    </stateId>
    <stateId id="999">
        <states>0 0 0 0 0 0 0 1 1 1 1 1 0 0 1 1 1</states>
    </stateId>
    <stateId id="1000">
        <states>0 0 0 0 0 0 0 1 1 1 1 1 0 1 0 0 0</states>
    </stateId>
    <stateId id="1001">
        <states>0 0 0 0 0 0 0 1 1 1 1 1 0 1 0 0 1</states>
    </stateId>
    <stateId id="1002">
        <states>0 0 0 0 0 0 0 1 1 1 1 1 0 1 0 1 0</states>
    </stateId>
    <stateId id="1003">
        <states>0 0 0 0 0 0 0 1 1 1 1 1 0 1 0 1 1</states>
    </stateId>
    <stateId id="1004">
        <states>0 0 0 0 0 0 0 1 1 1 1 1 0 1 1 0 0</states>
    </stateId>
    <stateId id="1005">
        <states>0 0 0 0 0 0 0 1 1 1 1 1 0 1 1 0 1</states>
    </stateId>
    <stateId id="1006">
        <states>0 0 0 0 0 0 0 1 1 1 1 1 0 1 1 1 0</states>
    </stateId>
    <stateId id="1007">
        <states>0 0 0 0 0 0 0 1 1 1 1 1 0 1 1 1 1</states>
    </stateId>
    <stateId id="1008">
        <states>0 0 0 0 0 0 0 1 1 1 1 1 1 0 0 0 0</states>
    </stateId>
    <stateId id="1009">
        <states>0 0 0 0 0 0 0 1 1 1 1 1 1 0 0 0 1</states>
    </stateId>
    <stateId id="1010">
        <states>0 0 0 0 0 0 0 1 1 1 1 1 1 0 0 1 0</states>
    </stateId>
    <stateId id="1011">
        <states>0 0 0 0 0 0 0 1 1 1 1 1 1 0 0 1 1</states>
    </stateId>
    <stateId id="1012">
        <states>0 0 0 0 0 0 0 1 1 1 1 1 1 0 1 0 0</states>
    </stateId>
    <stateId id="1013">
        <states>0 0 0 0 0 0 0 1 1 1 1 1 1 0 1 0 1</states>
    </stateId>
    <stateId id="1014">
        <states>0 0 0 0 0 0 0 1 1 1 1 1 1 0 1 1 0</states>
    </stateId>
    <stateId id="1015">
        <states>0 0 0 0 0 0 0 1 1 1 1 1 1 0 1 1 1</states>
    </stateId>
    <stateId id="1016">
        <states>0 0 0 0 0 0 0 1 1 1 1 1 1 1 0 0 0</states>
    </stateId>
    <stateId id="1017">
        <states>0 0 0 0 0 0 0 1 1 1 1 1 1 1 0 0 1</states>
    </stateId>
    <stateId id="1018">
        <states>0 0 0 0 0 0 0 1 1 1 1 1 1 1 0 1 0</states>
    </stateId>
    <stateId id="1019">
        <states>0 0 0 0 0 0 0 1 1 1 1 1 1 1 0 1 1</states>
    </stateId>
    <stateId id="1020">
        <states>0 0 0 0 0 0 0 1 1 1 1 1 1 1 1 0 0</states>
    </stateId>
    <stateId id="1021">
        <states>0 0 0 0 0 0 0 1 1 1 1 1 1 1 1 0 1</states>
    </stateId>
    <stateId id="1022">
        <states>0 0 0 0 0 0 0 1 1 1 1 1 1 1 1 1 0</states>
    </stateId>
    <stateId id="1023">
        <states>0 0 0 0 0 0 0 1 1 1 1 1 1 1 1 1 1</states>
    </stateId>
    <stateId id="1024">
        <states>0 0 0 0 0 0 1 0 0 0 0 0 0 0 0 0 0</states>
    </stateId>
    <stateId id="1025">
        <states>0 0 0 0 0 0 1 0 0 0 0 0 0 0 0 0 1</states>
    </stateId>
    <stateId id="1026">
        <states>0 0 0 0 0 0 1 0 0 0 0 0 0 0 0 1 0</states>
    </stateId>
    <stateId id="1027">
        <states>0 0 0 0 0 0 1 0 0 0 0 0 0 0 0 1 1</states>
    </stateId>
    <stateId id="1028">
        <states>0 0 0 0 0 0 1 0 0 0 0 0 0 0 1 0 0</states>
    </stateId>
    <stateId id="1029">
        <states>0 0 0 0 0 0 1 0 0 0 0 0 0 0 1 0 1</states>
    </stateId>
    <stateId id="1030">
        <states>0 0 0 0 0 0 1 0 0 0 0 0 0 0 1 1 0</states>
    </stateId>
    <stateId id="1031">
        <states>0 0 0 0 0 0 1 0 0 0 0 0 0 0 1 1 1</states>
    </stateId>
    <stateId id="1032">
        <states>0 0 0 0 0 0 1 0 0 0 0 0 0 1 0 0 0</states>
    </stateId>
    <stateId id="1033">
        <states>0 0 0 0 0 0 1 0 0 0 0 0 0 1 0 0 1</states>
    </stateId>
    <stateId id="1034">
        <states>0 0 0 0 0 0 1 0 0 0 0 0 0 1 0 1 0</states>
    </stateId>
    <stateId id="1035">
        <states>0 0 0 0 0 0 1 0 0 0 0 0 0 1 0 1 1</states>
    </stateId>
    <stateId id="1036">
        <states>0 0 0 0 0 0 1 0 0 0 0 0 0 1 1 0 0</states>
    </stateId>
    <stateId id="1037">
        <states>0 0 0 0 0 0 1 0 0 0 0 0 0 1 1 0 1</states>
    </stateId>
    <stateId id="1038">
        <states>0 0 0 0 0 0 1 0 0 0 0 0 0 1 1 1 0</states>
    </stateId>
    <stateId id="1039">
        <states>0 0 0 0 0 0 1 0 0 0 0 0 0 1 1 1 1</states>
    </stateId>
    <stateId id="1040">
        <states>0 0 0 0 0 0 1 0 0 0 0 0 1 0 0 0 0</states>
    </stateId>
    <stateId id="1041">
        <states>0 0 0 0 0 0 1 0 0 0 0 0 1 0 0 0 1</states>
    </stateId>
    <stateId id="1042">
        <states>0 0 0 0 0 0 1 0 0 0 0 0 1 0 0 1 0</states>
    </stateId>
    <stateId id="1043">
        <states>0 0 0 0 0 0 1 0 0 0 0 0 1 0 0 1 1</states>
    </stateId>
    <stateId id="1044">
        <states>0 0 0 0 0 0 1 0 0 0 0 0 1 0 1 0 0</states>
    </stateId>
    <stateId id="1045">
        <states>0 0 0 0 0 0 1 0 0 0 0 0 1 0 1 0 1</states>
    </stateId>
    <stateId id="1046">
        <states>0 0 0 0 0 0 1 0 0 0 0 0 1 0 1 1 0</states>
    </stateId>
    <stateId id="1047">
        <states>0 0 0 0 0 0 1 0 0 0 0 0 1 0 1 1 1</states>
    </stateId>
    <stateId id="1048">
        <states>0 0 0 0 0 0 1 0 0 0 0 0 1 1 0 0 0</states>
    </stateId>
    <stateId id="1049">
        <states>0 0 0 0 0 0 1 0 0 0 0 0 1 1 0 0 1</states>
    </stateId>
    <stateId id="1050">
        <states>0 0 0 0 0 0 1 0 0 0 0 0 1 1 0 1 0</states>
    </stateId>
    <stateId id="1051">
        <states>0 0 0 0 0 0 1 0 0 0 0 0 1 1 0 1 1</states>
    </stateId>
    <stateId id="1052">
        <states>0 0 0 0 0 0 1 0 0 0 0 0 1 1 1 0 0</states>
    </stateId>
    <stateId id="1053">
        <states>0 0 0 0 0 0 1 0 0 0 0 0 1 1 1 0 1</states>
    </stateId>
    <stateId id="1054">
        <states>0 0 0 0 0 0 1 0 0 0 0 0 1 1 1 1 0</states>
    </stateId>
    <stateId id="1055">
        <states>0 0 0 0 0 0 1 0 0 0 0 0 1 1 1 1 1</states>
    </stateId>
    <stateId id="1056">
        <states>0 0 0 0 0 0 1 0 0 0 0 1 0 0 0 0 0</states>
    </stateId>
    <stateId id="1057">
        <states>0 0 0 0 0 0 1 0 0 0 0 1 0 0 0 0 1</states>
    </stateId>
    <stateId id="1058">
        <states>0 0 0 0 0 0 1 0 0 0 0 1 0 0 0 1 0</states>
    </stateId>
    <stateId id="1059">
        <states>0 0 0 0 0 0 1 0 0 0 0 1 0 0 0 1 1</states>
    </stateId>
    <stateId id="1060">
        <states>0 0 0 0 0 0 1 0 0 0 0 1 0 0 1 0 0</states>
    </stateId>
    <stateId id="1061">
        <states>0 0 0 0 0 0 1 0 0 0 0 1 0 0 1 0 1</states>
    </stateId>
    <stateId id="1062">
        <states>0 0 0 0 0 0 1 0 0 0 0 1 0 0 1 1 0</states>
    </stateId>
    <stateId id="1063">
        <states>0 0 0 0 0 0 1 0 0 0 0 1 0 0 1 1 1</states>
    </stateId>
    <stateId id="1064">
        <states>0 0 0 0 0 0 1 0 0 0 0 1 0 1 0 0 0</states>
    </stateId>
    <stateId id="1065">
        <states>0 0 0 0 0 0 1 0 0 0 0 1 0 1 0 0 1</states>
    </stateId>
    <stateId id="1066">
        <states>0 0 0 0 0 0 1 0 0 0 0 1 0 1 0 1 0</states>
    </stateId>
    <stateId id="1067">
        <states>0 0 0 0 0 0 1 0 0 0 0 1 0 1 0 1 1</states>
    </stateId>
    <stateId id="1068">
        <states>0 0 0 0 0 0 1 0 0 0 0 1 0 1 1 0 0</states>
    </stateId>
    <stateId id="1069">
        <states>0 0 0 0 0 0 1 0 0 0 0 1 0 1 1 0 1</states>
    </stateId>
    <stateId id="1070">
        <states>0 0 0 0 0 0 1 0 0 0 0 1 0 1 1 1 0</states>
    </stateId>
    <stateId id="1071">
        <states>0 0 0 0 0 0 1 0 0 0 0 1 0 1 1 1 1</states>
    </stateId>
    <stateId id="1072">
        <states>0 0 0 0 0 0 1 0 0 0 0 1 1 0 0 0 0</states>
    </stateId>
    <stateId id="1073">
        <states>0 0 0 0 0 0 1 0 0 0 0 1 1 0 0 0 1</states>
    </stateId>
    <stateId id="1074">
        <states>0 0 0 0 0 0 1 0 0 0 0 1 1 0 0 1 0</states>
    </stateId>
    <stateId id="1075">
        <states>0 0 0 0 0 0 1 0 0 0 0 1 1 0 0 1 1</states>
    </stateId>
    <stateId id="1076">
        <states>0 0 0 0 0 0 1 0 0 0 0 1 1 0 1 0 0</states>
    </stateId>
    <stateId id="1077">
        <states>0 0 0 0 0 0 1 0 0 0 0 1 1 0 1 0 1</states>
    </stateId>
    <stateId id="1078">
        <states>0 0 0 0 0 0 1 0 0 0 0 1 1 0 1 1 0</states>
    </stateId>
    <stateId id="1079">
        <states>0 0 0 0 0 0 1 0 0 0 0 1 1 0 1 1 1</states>
    </stateId>
    <stateId id="1080">
        <states>0 0 0 0 0 0 1 0 0 0 0 1 1 1 0 0 0</states>
    </stateId>
    <stateId id="1081">
        <states>0 0 0 0 0 0 1 0 0 0 0 1 1 1 0 0 1</states>
    </stateId>
    <stateId id="1082">
        <states>0 0 0 0 0 0 1 0 0 0 0 1 1 1 0 1 0</states>
    </stateId>
    <stateId id="1083">
        <states>0 0 0 0 0 0 1 0 0 0 0 1 1 1 0 1 1</states>
    </stateId>
    <stateId id="1084">
        <states>0 0 0 0 0 0 1 0 0 0 0 1 1 1 1 0 0</states>
    </stateId>
    <stateId id="1085">
        <states>0 0 0 0 0 0 1 0 0 0 0 1 1 1 1 0 1</states>
    </stateId>
    <stateId id="1086">
        <states>0 0 0 0 0 0 1 0 0 0 0 1 1 1 1 1 0</states>
    </stateId>
    <stateId id="1087">
        <states>0 0 0 0 0 0 1 0 0 0 0 1 1 1 1 1 1</states>
    </stateId>
    <stateId id="1088">
        <states>0 0 0 0 0 0 1 0 0 0 1 0 0 0 0 0 0</states>
    </stateId>
    <stateId id="1089">
        <states>0 0 0 0 0 0 1 0 0 0 1 0 0 0 0 0 1</states>
    </stateId>
    <stateId id="1090">
        <states>0 0 0 0 0 0 1 0 0 0 1 0 0 0 0 1 0</states>
    </stateId>
    <stateId id="1091">
        <states>0 0 0 0 0 0 1 0 0 0 1 0 0 0 0 1 1</states>
    </stateId>
    <stateId id="1092">
        <states>0 0 0 0 0 0 1 0 0 0 1 0 0 0 1 0 0</states>
    </stateId>
    <stateId id="1093">
        <states>0 0 0 0 0 0 1 0 0 0 1 0 0 0 1 0 1</states>
    </stateId>
    <stateId id="1094">
        <states>0 0 0 0 0 0 1 0 0 0 1 0 0 0 1 1 0</states>
    </stateId>
    <stateId id="1095">
        <states>0 0 0 0 0 0 1 0 0 0 1 0 0 0 1 1 1</states>
    </stateId>
    <stateId id="1096">
        <states>0 0 0 0 0 0 1 0 0 0 1 0 0 1 0 0 0</states>
    </stateId>
    <stateId id="1097">
        <states>0 0 0 0 0 0 1 0 0 0 1 0 0 1 0 0 1</states>
    </stateId>
    <stateId id="1098">
        <states>0 0 0 0 0 0 1 0 0 0 1 0 0 1 0 1 0</states>
    </stateId>
    <stateId id="1099">
        <states>0 0 0 0 0 0 1 0 0 0 1 0 0 1 0 1 1</states>
    </stateId>
    <stateId id="1100">
        <states>0 0 0 0 0 0 1 0 0 0 1 0 0 1 1 0 0</states>
    </stateId>
    <stateId id="1101">
        <states>0 0 0 0 0 0 1 0 0 0 1 0 0 1 1 0 1</states>
    </stateId>
    <stateId id="1102">
        <states>0 0 0 0 0 0 1 0 0 0 1 0 0 1 1 1 0</states>
    </stateId>
    <stateId id="1103">
        <states>0 0 0 0 0 0 1 0 0 0 1 0 0 1 1 1 1</states>
    </stateId>
    <stateId id="1104">
        <states>0 0 0 0 0 0 1 0 0 0 1 0 1 0 0 0 0</states>
    </stateId>
    <stateId id="1105">
        <states>0 0 0 0 0 0 1 0 0 0 1 0 1 0 0 0 1</states>
    </stateId>
    <stateId id="1106">
        <states>0 0 0 0 0 0 1 0 0 0 1 0 1 0 0 1 0</states>
    </stateId>
    <stateId id="1107">
        <states>0 0 0 0 0 0 1 0 0 0 1 0 1 0 0 1 1</states>
    </stateId>
    <stateId id="1108">
        <states>0 0 0 0 0 0 1 0 0 0 1 0 1 0 1 0 0</states>
    </stateId>
    <stateId id="1109">
        <states>0 0 0 0 0 0 1 0 0 0 1 0 1 0 1 0 1</states>
    </stateId>
    <stateId id="1110">
        <states>0 0 0 0 0 0 1 0 0 0 1 0 1 0 1 1 0</states>
    </stateId>
    <stateId id="1111">
        <states>0 0 0 0 0 0 1 0 0 0 1 0 1 0 1 1 1</states>
    </stateId>
    <stateId id="1112">
        <states>0 0 0 0 0 0 1 0 0 0 1 0 1 1 0 0 0</states>
    </stateId>
    <stateId id="1113">
        <states>0 0 0 0 0 0 1 0 0 0 1 0 1 1 0 0 1</states>
    </stateId>
    <stateId id="1114">
        <states>0 0 0 0 0 0 1 0 0 0 1 0 1 1 0 1 0</states>
    </stateId>
    <stateId id="1115">
        <states>0 0 0 0 0 0 1 0 0 0 1 0 1 1 0 1 1</states>
    </stateId>
    <stateId id="1116">
        <states>0 0 0 0 0 0 1 0 0 0 1 0 1 1 1 0 0</states>
    </stateId>
    <stateId id="1117">
        <states>0 0 0 0 0 0 1 0 0 0 1 0 1 1 1 0 1</states>
    </stateId>
    <stateId id="1118">
        <states>0 0 0 0 0 0 1 0 0 0 1 0 1 1 1 1 0</states>
    </stateId>
    <stateId id="1119">
        <states>0 0 0 0 0 0 1 0 0 0 1 0 1 1 1 1 1</states>
    </stateId>
    <stateId id="1120">
        <states>0 0 0 0 0 0 1 0 0 0 1 1 0 0 0 0 0</states>
    </stateId>
    <stateId id="1121">
        <states>0 0 0 0 0 0 1 0 0 0 1 1 0 0 0 0 1</states>
    </stateId>
    <stateId id="1122">
        <states>0 0 0 0 0 0 1 0 0 0 1 1 0 0 0 1 0</states>
    </stateId>
    <stateId id="1123">
        <states>0 0 0 0 0 0 1 0 0 0 1 1 0 0 0 1 1</states>
    </stateId>
    <stateId id="1124">
        <states>0 0 0 0 0 0 1 0 0 0 1 1 0 0 1 0 0</states>
    </stateId>
    <stateId id="1125">
        <states>0 0 0 0 0 0 1 0 0 0 1 1 0 0 1 0 1</states>
    </stateId>
    <stateId id="1126">
        <states>0 0 0 0 0 0 1 0 0 0 1 1 0 0 1 1 0</states>
    </stateId>
    <stateId id="1127">
        <states>0 0 0 0 0 0 1 0 0 0 1 1 0 0 1 1 1</states>
    </stateId>
    <stateId id="1128">
        <states>0 0 0 0 0 0 1 0 0 0 1 1 0 1 0 0 0</states>
    </stateId>
    <stateId id="1129">
        <states>0 0 0 0 0 0 1 0 0 0 1 1 0 1 0 0 1</states>
    </stateId>
    <stateId id="1130">
        <states>0 0 0 0 0 0 1 0 0 0 1 1 0 1 0 1 0</states>
    </stateId>
    <stateId id="1131">
        <states>0 0 0 0 0 0 1 0 0 0 1 1 0 1 0 1 1</states>
    </stateId>
    <stateId id="1132">
        <states>0 0 0 0 0 0 1 0 0 0 1 1 0 1 1 0 0</states>
    </stateId>
    <stateId id="1133">
        <states>0 0 0 0 0 0 1 0 0 0 1 1 0 1 1 0 1</states>
    </stateId>
    <stateId id="1134">
        <states>0 0 0 0 0 0 1 0 0 0 1 1 0 1 1 1 0</states>
    </stateId>
    <stateId id="1135">
        <states>0 0 0 0 0 0 1 0 0 0 1 1 0 1 1 1 1</states>
    </stateId>
    <stateId id="1136">
        <states>0 0 0 0 0 0 1 0 0 0 1 1 1 0 0 0 0</states>
    </stateId>
    <stateId id="1137">
        <states>0 0 0 0 0 0 1 0 0 0 1 1 1 0 0 0 1</states>
    </stateId>
    <stateId id="1138">
        <states>0 0 0 0 0 0 1 0 0 0 1 1 1 0 0 1 0</states>
    </stateId>
    <stateId id="1139">
        <states>0 0 0 0 0 0 1 0 0 0 1 1 1 0 0 1 1</states>
    </stateId>
    <stateId id="1140">
        <states>0 0 0 0 0 0 1 0 0 0 1 1 1 0 1 0 0</states>
    </stateId>
    <stateId id="1141">
        <states>0 0 0 0 0 0 1 0 0 0 1 1 1 0 1 0 1</states>
    </stateId>
    <stateId id="1142">
        <states>0 0 0 0 0 0 1 0 0 0 1 1 1 0 1 1 0</states>
    </stateId>
    <stateId id="1143">
        <states>0 0 0 0 0 0 1 0 0 0 1 1 1 0 1 1 1</states>
    </stateId>
    <stateId id="1144">
        <states>0 0 0 0 0 0 1 0 0 0 1 1 1 1 0 0 0</states>
    </stateId>
    <stateId id="1145">
        <states>0 0 0 0 0 0 1 0 0 0 1 1 1 1 0 0 1</states>
    </stateId>
    <stateId id="1146">
        <states>0 0 0 0 0 0 1 0 0 0 1 1 1 1 0 1 0</states>
    </stateId>
    <stateId id="1147">
        <states>0 0 0 0 0 0 1 0 0 0 1 1 1 1 0 1 1</states>
    </stateId>
    <stateId id="1148">
        <states>0 0 0 0 0 0 1 0 0 0 1 1 1 1 1 0 0</states>
    </stateId>
    <stateId id="1149">
        <states>0 0 0 0 0 0 1 0 0 0 1 1 1 1 1 0 1</states>
    </stateId>
    <stateId id="1150">
        <states>0 0 0 0 0 0 1 0 0 0 1 1 1 1 1 1 0</states>
    </stateId>
    <stateId id="1151">
        <states>0 0 0 0 0 0 1 0 0 0 1 1 1 1 1 1 1</states>
    </stateId>
    <stateId id="1152">
        <states>0 0 0 0 0 0 1 0 0 1 0 0 0 0 0 0 0</states>
    </stateId>
    <stateId id="1153">
        <states>0 0 0 0 0 0 1 0 0 1 0 0 0 0 0 0 1</states>
    </stateId>
    <stateId id="1154">
        <states>0 0 0 0 0 0 1 0 0 1 0 0 0 0 0 1 0</states>
    </stateId>
    <stateId id="1155">
        <states>0 0 0 0 0 0 1 0 0 1 0 0 0 0 0 1 1</states>
    </stateId>
    <stateId id="1156">
        <states>0 0 0 0 0 0 1 0 0 1 0 0 0 0 1 0 0</states>
    </stateId>
    <stateId id="1157">
        <states>0 0 0 0 0 0 1 0 0 1 0 0 0 0 1 0 1</states>
    </stateId>
    <stateId id="1158">
        <states>0 0 0 0 0 0 1 0 0 1 0 0 0 0 1 1 0</states>
    </stateId>
    <stateId id="1159">
        <states>0 0 0 0 0 0 1 0 0 1 0 0 0 0 1 1 1</states>
    </stateId>
    <stateId id="1160">
        <states>0 0 0 0 0 0 1 0 0 1 0 0 0 1 0 0 0</states>
    </stateId>
    <stateId id="1161">
        <states>0 0 0 0 0 0 1 0 0 1 0 0 0 1 0 0 1</states>
    </stateId>
    <stateId id="1162">
        <states>0 0 0 0 0 0 1 0 0 1 0 0 0 1 0 1 0</states>
    </stateId>
    <stateId id="1163">
        <states>0 0 0 0 0 0 1 0 0 1 0 0 0 1 0 1 1</states>
    </stateId>
    <stateId id="1164">
        <states>0 0 0 0 0 0 1 0 0 1 0 0 0 1 1 0 0</states>
    </stateId>
    <stateId id="1165">
        <states>0 0 0 0 0 0 1 0 0 1 0 0 0 1 1 0 1</states>
    </stateId>
    <stateId id="1166">
        <states>0 0 0 0 0 0 1 0 0 1 0 0 0 1 1 1 0</states>
    </stateId>
    <stateId id="1167">
        <states>0 0 0 0 0 0 1 0 0 1 0 0 0 1 1 1 1</states>
    </stateId>
    <stateId id="1168">
        <states>0 0 0 0 0 0 1 0 0 1 0 0 1 0 0 0 0</states>
    </stateId>
    <stateId id="1169">
        <states>0 0 0 0 0 0 1 0 0 1 0 0 1 0 0 0 1</states>
    </stateId>
    <stateId id="1170">
        <states>0 0 0 0 0 0 1 0 0 1 0 0 1 0 0 1 0</states>
    </stateId>
    <stateId id="1171">
        <states>0 0 0 0 0 0 1 0 0 1 0 0 1 0 0 1 1</states>
    </stateId>
    <stateId id="1172">
        <states>0 0 0 0 0 0 1 0 0 1 0 0 1 0 1 0 0</states>
    </stateId>
    <stateId id="1173">
        <states>0 0 0 0 0 0 1 0 0 1 0 0 1 0 1 0 1</states>
    </stateId>
    <stateId id="1174">
        <states>0 0 0 0 0 0 1 0 0 1 0 0 1 0 1 1 0</states>
    </stateId>
    <stateId id="1175">
        <states>0 0 0 0 0 0 1 0 0 1 0 0 1 0 1 1 1</states>
    </stateId>
    <stateId id="1176">
        <states>0 0 0 0 0 0 1 0 0 1 0 0 1 1 0 0 0</states>
    </stateId>
    <stateId id="1177">
        <states>0 0 0 0 0 0 1 0 0 1 0 0 1 1 0 0 1</states>
    </stateId>
    <stateId id="1178">
        <states>0 0 0 0 0 0 1 0 0 1 0 0 1 1 0 1 0</states>
    </stateId>
    <stateId id="1179">
        <states>0 0 0 0 0 0 1 0 0 1 0 0 1 1 0 1 1</states>
    </stateId>
    <stateId id="1180">
        <states>0 0 0 0 0 0 1 0 0 1 0 0 1 1 1 0 0</states>
    </stateId>
    <stateId id="1181">
        <states>0 0 0 0 0 0 1 0 0 1 0 0 1 1 1 0 1</states>
    </stateId>
    <stateId id="1182">
        <states>0 0 0 0 0 0 1 0 0 1 0 0 1 1 1 1 0</states>
    </stateId>
    <stateId id="1183">
        <states>0 0 0 0 0 0 1 0 0 1 0 0 1 1 1 1 1</states>
    </stateId>
    <stateId id="1184">
        <states>0 0 0 0 0 0 1 0 0 1 0 1 0 0 0 0 0</states>
    </stateId>
    <stateId id="1185">
        <states>0 0 0 0 0 0 1 0 0 1 0 1 0 0 0 0 1</states>
    </stateId>
    <stateId id="1186">
        <states>0 0 0 0 0 0 1 0 0 1 0 1 0 0 0 1 0</states>
    </stateId>
    <stateId id="1187">
        <states>0 0 0 0 0 0 1 0 0 1 0 1 0 0 0 1 1</states>
    </stateId>
    <stateId id="1188">
        <states>0 0 0 0 0 0 1 0 0 1 0 1 0 0 1 0 0</states>
    </stateId>
    <stateId id="1189">
        <states>0 0 0 0 0 0 1 0 0 1 0 1 0 0 1 0 1</states>
    </stateId>
    <stateId id="1190">
        <states>0 0 0 0 0 0 1 0 0 1 0 1 0 0 1 1 0</states>
    </stateId>
    <stateId id="1191">
        <states>0 0 0 0 0 0 1 0 0 1 0 1 0 0 1 1 1</states>
    </stateId>
    <stateId id="1192">
        <states>0 0 0 0 0 0 1 0 0 1 0 1 0 1 0 0 0</states>
    </stateId>
    <stateId id="1193">
        <states>0 0 0 0 0 0 1 0 0 1 0 1 0 1 0 0 1</states>
    </stateId>
    <stateId id="1194">
        <states>0 0 0 0 0 0 1 0 0 1 0 1 0 1 0 1 0</states>
    </stateId>
    <stateId id="1195">
        <states>0 0 0 0 0 0 1 0 0 1 0 1 0 1 0 1 1</states>
    </stateId>
    <stateId id="1196">
        <states>0 0 0 0 0 0 1 0 0 1 0 1 0 1 1 0 0</states>
    </stateId>
    <stateId id="1197">
        <states>0 0 0 0 0 0 1 0 0 1 0 1 0 1 1 0 1</states>
    </stateId>
    <stateId id="1198">
        <states>0 0 0 0 0 0 1 0 0 1 0 1 0 1 1 1 0</states>
    </stateId>
    <stateId id="1199">
        <states>0 0 0 0 0 0 1 0 0 1 0 1 0 1 1 1 1</states>
    </stateId>
    <stateId id="1200">
        <states>0 0 0 0 0 0 1 0 0 1 0 1 1 0 0 0 0</states>
    </stateId>
    <stateId id="1201">
        <states>0 0 0 0 0 0 1 0 0 1 0 1 1 0 0 0 1</states>
    </stateId>
    <stateId id="1202">
        <states>0 0 0 0 0 0 1 0 0 1 0 1 1 0 0 1 0</states>
    </stateId>
    <stateId id="1203">
        <states>0 0 0 0 0 0 1 0 0 1 0 1 1 0 0 1 1</states>
    </stateId>
    <stateId id="1204">
        <states>0 0 0 0 0 0 1 0 0 1 0 1 1 0 1 0 0</states>
    </stateId>
    <stateId id="1205">
        <states>0 0 0 0 0 0 1 0 0 1 0 1 1 0 1 0 1</states>
    </stateId>
    <stateId id="1206">
        <states>0 0 0 0 0 0 1 0 0 1 0 1 1 0 1 1 0</states>
    </stateId>
    <stateId id="1207">
        <states>0 0 0 0 0 0 1 0 0 1 0 1 1 0 1 1 1</states>
    </stateId>
    <stateId id="1208">
        <states>0 0 0 0 0 0 1 0 0 1 0 1 1 1 0 0 0</states>
    </stateId>
    <stateId id="1209">
        <states>0 0 0 0 0 0 1 0 0 1 0 1 1 1 0 0 1</states>
    </stateId>
    <stateId id="1210">
        <states>0 0 0 0 0 0 1 0 0 1 0 1 1 1 0 1 0</states>
    </stateId>
    <stateId id="1211">
        <states>0 0 0 0 0 0 1 0 0 1 0 1 1 1 0 1 1</states>
    </stateId>
    <stateId id="1212">
        <states>0 0 0 0 0 0 1 0 0 1 0 1 1 1 1 0 0</states>
    </stateId>
    <stateId id="1213">
        <states>0 0 0 0 0 0 1 0 0 1 0 1 1 1 1 0 1</states>
    </stateId>
    <stateId id="1214">
        <states>0 0 0 0 0 0 1 0 0 1 0 1 1 1 1 1 0</states>
    </stateId>
    <stateId id="1215">
        <states>0 0 0 0 0 0 1 0 0 1 0 1 1 1 1 1 1</states>
    </stateId>
    <stateId id="1216">
        <states>0 0 0 0 0 0 1 0 0 1 1 0 0 0 0 0 0</states>
    </stateId>
    <stateId id="1217">
        <states>0 0 0 0 0 0 1 0 0 1 1 0 0 0 0 0 1</states>
    </stateId>
    <stateId id="1218">
        <states>0 0 0 0 0 0 1 0 0 1 1 0 0 0 0 1 0</states>
    </stateId>
    <stateId id="1219">
        <states>0 0 0 0 0 0 1 0 0 1 1 0 0 0 0 1 1</states>
    </stateId>
    <stateId id="1220">
        <states>0 0 0 0 0 0 1 0 0 1 1 0 0 0 1 0 0</states>
    </stateId>
    <stateId id="1221">
        <states>0 0 0 0 0 0 1 0 0 1 1 0 0 0 1 0 1</states>
    </stateId>
    <stateId id="1222">
        <states>0 0 0 0 0 0 1 0 0 1 1 0 0 0 1 1 0</states>
    </stateId>
    <stateId id="1223">
        <states>0 0 0 0 0 0 1 0 0 1 1 0 0 0 1 1 1</states>
    </stateId>
    <stateId id="1224">
        <states>0 0 0 0 0 0 1 0 0 1 1 0 0 1 0 0 0</states>
    </stateId>
    <stateId id="1225">
        <states>0 0 0 0 0 0 1 0 0 1 1 0 0 1 0 0 1</states>
    </stateId>
    <stateId id="1226">
        <states>0 0 0 0 0 0 1 0 0 1 1 0 0 1 0 1 0</states>
    </stateId>
    <stateId id="1227">
        <states>0 0 0 0 0 0 1 0 0 1 1 0 0 1 0 1 1</states>
    </stateId>
    <stateId id="1228">
        <states>0 0 0 0 0 0 1 0 0 1 1 0 0 1 1 0 0</states>
    </stateId>
    <stateId id="1229">
        <states>0 0 0 0 0 0 1 0 0 1 1 0 0 1 1 0 1</states>
    </stateId>
    <stateId id="1230">
        <states>0 0 0 0 0 0 1 0 0 1 1 0 0 1 1 1 0</states>
    </stateId>
    <stateId id="1231">
        <states>0 0 0 0 0 0 1 0 0 1 1 0 0 1 1 1 1</states>
    </stateId>
    <stateId id="1232">
        <states>0 0 0 0 0 0 1 0 0 1 1 0 1 0 0 0 0</states>
    </stateId>
    <stateId id="1233">
        <states>0 0 0 0 0 0 1 0 0 1 1 0 1 0 0 0 1</states>
    </stateId>
    <stateId id="1234">
        <states>0 0 0 0 0 0 1 0 0 1 1 0 1 0 0 1 0</states>
    </stateId>
    <stateId id="1235">
        <states>0 0 0 0 0 0 1 0 0 1 1 0 1 0 0 1 1</states>
    </stateId>
    <stateId id="1236">
        <states>0 0 0 0 0 0 1 0 0 1 1 0 1 0 1 0 0</states>
    </stateId>
    <stateId id="1237">
        <states>0 0 0 0 0 0 1 0 0 1 1 0 1 0 1 0 1</states>
    </stateId>
    <stateId id="1238">
        <states>0 0 0 0 0 0 1 0 0 1 1 0 1 0 1 1 0</states>
    </stateId>
    <stateId id="1239">
        <states>0 0 0 0 0 0 1 0 0 1 1 0 1 0 1 1 1</states>
    </stateId>
    <stateId id="1240">
        <states>0 0 0 0 0 0 1 0 0 1 1 0 1 1 0 0 0</states>
    </stateId>
    <stateId id="1241">
        <states>0 0 0 0 0 0 1 0 0 1 1 0 1 1 0 0 1</states>
    </stateId>
    <stateId id="1242">
        <states>0 0 0 0 0 0 1 0 0 1 1 0 1 1 0 1 0</states>
    </stateId>
    <stateId id="1243">
        <states>0 0 0 0 0 0 1 0 0 1 1 0 1 1 0 1 1</states>
    </stateId>
    <stateId id="1244">
        <states>0 0 0 0 0 0 1 0 0 1 1 0 1 1 1 0 0</states>
    </stateId>
    <stateId id="1245">
        <states>0 0 0 0 0 0 1 0 0 1 1 0 1 1 1 0 1</states>
    </stateId>
    <stateId id="1246">
        <states>0 0 0 0 0 0 1 0 0 1 1 0 1 1 1 1 0</states>
    </stateId>
    <stateId id="1247">
        <states>0 0 0 0 0 0 1 0 0 1 1 0 1 1 1 1 1</states>
    </stateId>
    <stateId id="1248">
        <states>0 0 0 0 0 0 1 0 0 1 1 1 0 0 0 0 0</states>
    </stateId>
    <stateId id="1249">
        <states>0 0 0 0 0 0 1 0 0 1 1 1 0 0 0 0 1</states>
    </stateId>
    <stateId id="1250">
        <states>0 0 0 0 0 0 1 0 0 1 1 1 0 0 0 1 0</states>
    </stateId>
    <stateId id="1251">
        <states>0 0 0 0 0 0 1 0 0 1 1 1 0 0 0 1 1</states>
    </stateId>
    <stateId id="1252">
        <states>0 0 0 0 0 0 1 0 0 1 1 1 0 0 1 0 0</states>
    </stateId>
    <stateId id="1253">
        <states>0 0 0 0 0 0 1 0 0 1 1 1 0 0 1 0 1</states>
    </stateId>
    <stateId id="1254">
        <states>0 0 0 0 0 0 1 0 0 1 1 1 0 0 1 1 0</states>
    </stateId>
    <stateId id="1255">
        <states>0 0 0 0 0 0 1 0 0 1 1 1 0 0 1 1 1</states>
    </stateId>
    <stateId id="1256">
        <states>0 0 0 0 0 0 1 0 0 1 1 1 0 1 0 0 0</states>
    </stateId>
    <stateId id="1257">
        <states>0 0 0 0 0 0 1 0 0 1 1 1 0 1 0 0 1</states>
    </stateId>
    <stateId id="1258">
        <states>0 0 0 0 0 0 1 0 0 1 1 1 0 1 0 1 0</states>
    </stateId>
    <stateId id="1259">
        <states>0 0 0 0 0 0 1 0 0 1 1 1 0 1 0 1 1</states>
    </stateId>
    <stateId id="1260">
        <states>0 0 0 0 0 0 1 0 0 1 1 1 0 1 1 0 0</states>
    </stateId>
    <stateId id="1261">
        <states>0 0 0 0 0 0 1 0 0 1 1 1 0 1 1 0 1</states>
    </stateId>
    <stateId id="1262">
        <states>0 0 0 0 0 0 1 0 0 1 1 1 0 1 1 1 0</states>
    </stateId>
    <stateId id="1263">
        <states>0 0 0 0 0 0 1 0 0 1 1 1 0 1 1 1 1</states>
    </stateId>
    <stateId id="1264">
        <states>0 0 0 0 0 0 1 0 0 1 1 1 1 0 0 0 0</states>
    </stateId>
    <stateId id="1265">
        <states>0 0 0 0 0 0 1 0 0 1 1 1 1 0 0 0 1</states>
    </stateId>
    <stateId id="1266">
        <states>0 0 0 0 0 0 1 0 0 1 1 1 1 0 0 1 0</states>
    </stateId>
    <stateId id="1267">
        <states>0 0 0 0 0 0 1 0 0 1 1 1 1 0 0 1 1</states>
    </stateId>
    <stateId id="1268">
        <states>0 0 0 0 0 0 1 0 0 1 1 1 1 0 1 0 0</states>
    </stateId>
    <stateId id="1269">
        <states>0 0 0 0 0 0 1 0 0 1 1 1 1 0 1 0 1</states>
    </stateId>
    <stateId id="1270">
        <states>0 0 0 0 0 0 1 0 0 1 1 1 1 0 1 1 0</states>
    </stateId>
    <stateId id="1271">
        <states>0 0 0 0 0 0 1 0 0 1 1 1 1 0 1 1 1</states>
    </stateId>
    <stateId id="1272">
        <states>0 0 0 0 0 0 1 0 0 1 1 1 1 1 0 0 0</states>
    </stateId>
    <stateId id="1273">
        <states>0 0 0 0 0 0 1 0 0 1 1 1 1 1 0 0 1</states>
    </stateId>
    <stateId id="1274">
        <states>0 0 0 0 0 0 1 0 0 1 1 1 1 1 0 1 0</states>
    </stateId>
    <stateId id="1275">
        <states>0 0 0 0 0 0 1 0 0 1 1 1 1 1 0 1 1</states>
    </stateId>
    <stateId id="1276">
        <states>0 0 0 0 0 0 1 0 0 1 1 1 1 1 1 0 0</states>
    </stateId>
    <stateId id="1277">
        <states>0 0 0 0 0 0 1 0 0 1 1 1 1 1 1 0 1</states>
    </stateId>
    <stateId id="1278">
        <states>0 0 0 0 0 0 1 0 0 1 1 1 1 1 1 1 0</states>
    </stateId>
    <stateId id="1279">
        <states>0 0 0 0 0 0 1 0 0 1 1 1 1 1 1 1 1</states>
    </stateId>
    <stateId id="1280">
        <states>0 0 0 0 0 0 1 0 1 0 0 0 0 0 0 0 0</states>
    </stateId>
    <stateId id="1281">
        <states>0 0 0 0 0 0 1 0 1 0 0 0 0 0 0 0 1</states>
    </stateId>
    <stateId id="1282">
        <states>0 0 0 0 0 0 1 0 1 0 0 0 0 0 0 1 0</states>
    </stateId>
    <stateId id="1283">
        <states>0 0 0 0 0 0 1 0 1 0 0 0 0 0 0 1 1</states>
    </stateId>
    <stateId id="1284">
        <states>0 0 0 0 0 0 1 0 1 0 0 0 0 0 1 0 0</states>
    </stateId>
    <stateId id="1285">
        <states>0 0 0 0 0 0 1 0 1 0 0 0 0 0 1 0 1</states>
    </stateId>
    <stateId id="1286">
        <states>0 0 0 0 0 0 1 0 1 0 0 0 0 0 1 1 0</states>
    </stateId>
    <stateId id="1287">
        <states>0 0 0 0 0 0 1 0 1 0 0 0 0 0 1 1 1</states>
    </stateId>
    <stateId id="1288">
        <states>0 0 0 0 0 0 1 0 1 0 0 0 0 1 0 0 0</states>
    </stateId>
    <stateId id="1289">
        <states>0 0 0 0 0 0 1 0 1 0 0 0 0 1 0 0 1</states>
    </stateId>
    <stateId id="1290">
        <states>0 0 0 0 0 0 1 0 1 0 0 0 0 1 0 1 0</states>
    </stateId>
    <stateId id="1291">
        <states>0 0 0 0 0 0 1 0 1 0 0 0 0 1 0 1 1</states>
    </stateId>
    <stateId id="1292">
        <states>0 0 0 0 0 0 1 0 1 0 0 0 0 1 1 0 0</states>
    </stateId>
    <stateId id="1293">
        <states>0 0 0 0 0 0 1 0 1 0 0 0 0 1 1 0 1</states>
    </stateId>
    <stateId id="1294">
        <states>0 0 0 0 0 0 1 0 1 0 0 0 0 1 1 1 0</states>
    </stateId>
    <stateId id="1295">
        <states>0 0 0 0 0 0 1 0 1 0 0 0 0 1 1 1 1</states>
    </stateId>
    <stateId id="1296">
        <states>0 0 0 0 0 0 1 0 1 0 0 0 1 0 0 0 0</states>
    </stateId>
    <stateId id="1297">
        <states>0 0 0 0 0 0 1 0 1 0 0 0 1 0 0 0 1</states>
    </stateId>
    <stateId id="1298">
        <states>0 0 0 0 0 0 1 0 1 0 0 0 1 0 0 1 0</states>
    </stateId>
    <stateId id="1299">
        <states>0 0 0 0 0 0 1 0 1 0 0 0 1 0 0 1 1</states>
    </stateId>
    <stateId id="1300">
        <states>0 0 0 0 0 0 1 0 1 0 0 0 1 0 1 0 0</states>
    </stateId>
    <stateId id="1301">
        <states>0 0 0 0 0 0 1 0 1 0 0 0 1 0 1 0 1</states>
    </stateId>
    <stateId id="1302">
        <states>0 0 0 0 0 0 1 0 1 0 0 0 1 0 1 1 0</states>
    </stateId>
    <stateId id="1303">
        <states>0 0 0 0 0 0 1 0 1 0 0 0 1 0 1 1 1</states>
    </stateId>
    <stateId id="1304">
        <states>0 0 0 0 0 0 1 0 1 0 0 0 1 1 0 0 0</states>
    </stateId>
    <stateId id="1305">
        <states>0 0 0 0 0 0 1 0 1 0 0 0 1 1 0 0 1</states>
    </stateId>
    <stateId id="1306">
        <states>0 0 0 0 0 0 1 0 1 0 0 0 1 1 0 1 0</states>
    </stateId>
    <stateId id="1307">
        <states>0 0 0 0 0 0 1 0 1 0 0 0 1 1 0 1 1</states>
    </stateId>
    <stateId id="1308">
        <states>0 0 0 0 0 0 1 0 1 0 0 0 1 1 1 0 0</states>
    </stateId>
    <stateId id="1309">
        <states>0 0 0 0 0 0 1 0 1 0 0 0 1 1 1 0 1</states>
    </stateId>
    <stateId id="1310">
        <states>0 0 0 0 0 0 1 0 1 0 0 0 1 1 1 1 0</states>
    </stateId>
    <stateId id="1311">
        <states>0 0 0 0 0 0 1 0 1 0 0 0 1 1 1 1 1</states>
    </stateId>
    <stateId id="1312">
        <states>0 0 0 0 0 0 1 0 1 0 0 1 0 0 0 0 0</states>
    </stateId>
    <stateId id="1313">
        <states>0 0 0 0 0 0 1 0 1 0 0 1 0 0 0 0 1</states>
    </stateId>
    <stateId id="1314">
        <states>0 0 0 0 0 0 1 0 1 0 0 1 0 0 0 1 0</states>
    </stateId>
    <stateId id="1315">
        <states>0 0 0 0 0 0 1 0 1 0 0 1 0 0 0 1 1</states>
    </stateId>
    <stateId id="1316">
        <states>0 0 0 0 0 0 1 0 1 0 0 1 0 0 1 0 0</states>
    </stateId>
    <stateId id="1317">
        <states>0 0 0 0 0 0 1 0 1 0 0 1 0 0 1 0 1</states>
    </stateId>
    <stateId id="1318">
        <states>0 0 0 0 0 0 1 0 1 0 0 1 0 0 1 1 0</states>
    </stateId>
    <stateId id="1319">
        <states>0 0 0 0 0 0 1 0 1 0 0 1 0 0 1 1 1</states>
    </stateId>
    <stateId id="1320">
        <states>0 0 0 0 0 0 1 0 1 0 0 1 0 1 0 0 0</states>
    </stateId>
    <stateId id="1321">
        <states>0 0 0 0 0 0 1 0 1 0 0 1 0 1 0 0 1</states>
    </stateId>
    <stateId id="1322">
        <states>0 0 0 0 0 0 1 0 1 0 0 1 0 1 0 1 0</states>
    </stateId>
    <stateId id="1323">
        <states>0 0 0 0 0 0 1 0 1 0 0 1 0 1 0 1 1</states>
    </stateId>
    <stateId id="1324">
        <states>0 0 0 0 0 0 1 0 1 0 0 1 0 1 1 0 0</states>
    </stateId>
    <stateId id="1325">
        <states>0 0 0 0 0 0 1 0 1 0 0 1 0 1 1 0 1</states>
    </stateId>
    <stateId id="1326">
        <states>0 0 0 0 0 0 1 0 1 0 0 1 0 1 1 1 0</states>
    </stateId>
    <stateId id="1327">
        <states>0 0 0 0 0 0 1 0 1 0 0 1 0 1 1 1 1</states>
    </stateId>
    <stateId id="1328">
        <states>0 0 0 0 0 0 1 0 1 0 0 1 1 0 0 0 0</states>
    </stateId>
    <stateId id="1329">
        <states>0 0 0 0 0 0 1 0 1 0 0 1 1 0 0 0 1</states>
    </stateId>
    <stateId id="1330">
        <states>0 0 0 0 0 0 1 0 1 0 0 1 1 0 0 1 0</states>
    </stateId>
    <stateId id="1331">
        <states>0 0 0 0 0 0 1 0 1 0 0 1 1 0 0 1 1</states>
    </stateId>
    <stateId id="1332">
        <states>0 0 0 0 0 0 1 0 1 0 0 1 1 0 1 0 0</states>
    </stateId>
    <stateId id="1333">
        <states>0 0 0 0 0 0 1 0 1 0 0 1 1 0 1 0 1</states>
    </stateId>
    <stateId id="1334">
        <states>0 0 0 0 0 0 1 0 1 0 0 1 1 0 1 1 0</states>
    </stateId>
    <stateId id="1335">
        <states>0 0 0 0 0 0 1 0 1 0 0 1 1 0 1 1 1</states>
    </stateId>
    <stateId id="1336">
        <states>0 0 0 0 0 0 1 0 1 0 0 1 1 1 0 0 0</states>
    </stateId>
    <stateId id="1337">
        <states>0 0 0 0 0 0 1 0 1 0 0 1 1 1 0 0 1</states>
    </stateId>
    <stateId id="1338">
        <states>0 0 0 0 0 0 1 0 1 0 0 1 1 1 0 1 0</states>
    </stateId>
    <stateId id="1339">
        <states>0 0 0 0 0 0 1 0 1 0 0 1 1 1 0 1 1</states>
    </stateId>
    <stateId id="1340">
        <states>0 0 0 0 0 0 1 0 1 0 0 1 1 1 1 0 0</states>
    </stateId>
    <stateId id="1341">
        <states>0 0 0 0 0 0 1 0 1 0 0 1 1 1 1 0 1</states>
    </stateId>
    <stateId id="1342">
        <states>0 0 0 0 0 0 1 0 1 0 0 1 1 1 1 1 0</states>
    </stateId>
    <stateId id="1343">
        <states>0 0 0 0 0 0 1 0 1 0 0 1 1 1 1 1 1</states>
    </stateId>
    <stateId id="1344">
        <states>0 0 0 0 0 0 1 0 1 0 1 0 0 0 0 0 0</states>
    </stateId>
    <stateId id="1345">
        <states>0 0 0 0 0 0 1 0 1 0 1 0 0 0 0 0 1</states>
    </stateId>
    <stateId id="1346">
        <states>0 0 0 0 0 0 1 0 1 0 1 0 0 0 0 1 0</states>
    </stateId>
    <stateId id="1347">
        <states>0 0 0 0 0 0 1 0 1 0 1 0 0 0 0 1 1</states>
    </stateId>
    <stateId id="1348">
        <states>0 0 0 0 0 0 1 0 1 0 1 0 0 0 1 0 0</states>
    </stateId>
    <stateId id="1349">
        <states>0 0 0 0 0 0 1 0 1 0 1 0 0 0 1 0 1</states>
    </stateId>
    <stateId id="1350">
        <states>0 0 0 0 0 0 1 0 1 0 1 0 0 0 1 1 0</states>
    </stateId>
    <stateId id="1351">
        <states>0 0 0 0 0 0 1 0 1 0 1 0 0 0 1 1 1</states>
    </stateId>
    <stateId id="1352">
        <states>0 0 0 0 0 0 1 0 1 0 1 0 0 1 0 0 0</states>
    </stateId>
    <stateId id="1353">
        <states>0 0 0 0 0 0 1 0 1 0 1 0 0 1 0 0 1</states>
    </stateId>
    <stateId id="1354">
        <states>0 0 0 0 0 0 1 0 1 0 1 0 0 1 0 1 0</states>
    </stateId>
    <stateId id="1355">
        <states>0 0 0 0 0 0 1 0 1 0 1 0 0 1 0 1 1</states>
    </stateId>
    <stateId id="1356">
        <states>0 0 0 0 0 0 1 0 1 0 1 0 0 1 1 0 0</states>
    </stateId>
    <stateId id="1357">
        <states>0 0 0 0 0 0 1 0 1 0 1 0 0 1 1 0 1</states>
    </stateId>
    <stateId id="1358">
        <states>0 0 0 0 0 0 1 0 1 0 1 0 0 1 1 1 0</states>
    </stateId>
    <stateId id="1359">
        <states>0 0 0 0 0 0 1 0 1 0 1 0 0 1 1 1 1</states>
    </stateId>
    <stateId id="1360">
        <states>0 0 0 0 0 0 1 0 1 0 1 0 1 0 0 0 0</states>
    </stateId>
    <stateId id="1361">
        <states>0 0 0 0 0 0 1 0 1 0 1 0 1 0 0 0 1</states>
    </stateId>
    <stateId id="1362">
        <states>0 0 0 0 0 0 1 0 1 0 1 0 1 0 0 1 0</states>
    </stateId>
    <stateId id="1363">
        <states>0 0 0 0 0 0 1 0 1 0 1 0 1 0 0 1 1</states>
    </stateId>
    <stateId id="1364">
        <states>0 0 0 0 0 0 1 0 1 0 1 0 1 0 1 0 0</states>
    </stateId>
    <stateId id="1365">
        <states>0 0 0 0 0 0 1 0 1 0 1 0 1 0 1 0 1</states>
    </stateId>
    <stateId id="1366">
        <states>0 0 0 0 0 0 1 0 1 0 1 0 1 0 1 1 0</states>
    </stateId>
    <stateId id="1367">
        <states>0 0 0 0 0 0 1 0 1 0 1 0 1 0 1 1 1</states>
    </stateId>
    <stateId id="1368">
        <states>0 0 0 0 0 0 1 0 1 0 1 0 1 1 0 0 0</states>
    </stateId>
    <stateId id="1369">
        <states>0 0 0 0 0 0 1 0 1 0 1 0 1 1 0 0 1</states>
    </stateId>
    <stateId id="1370">
        <states>0 0 0 0 0 0 1 0 1 0 1 0 1 1 0 1 0</states>
    </stateId>
    <stateId id="1371">
        <states>0 0 0 0 0 0 1 0 1 0 1 0 1 1 0 1 1</states>
    </stateId>
    <stateId id="1372">
        <states>0 0 0 0 0 0 1 0 1 0 1 0 1 1 1 0 0</states>
    </stateId>
    <stateId id="1373">
        <states>0 0 0 0 0 0 1 0 1 0 1 0 1 1 1 0 1</states>
    </stateId>
    <stateId id="1374">
        <states>0 0 0 0 0 0 1 0 1 0 1 0 1 1 1 1 0</states>
    </stateId>
    <stateId id="1375">
        <states>0 0 0 0 0 0 1 0 1 0 1 0 1 1 1 1 1</states>
    </stateId>
    <stateId id="1376">
        <states>0 0 0 0 0 0 1 0 1 0 1 1 0 0 0 0 0</states>
    </stateId>
    <stateId id="1377">
        <states>0 0 0 0 0 0 1 0 1 0 1 1 0 0 0 0 1</states>
    </stateId>
    <stateId id="1378">
        <states>0 0 0 0 0 0 1 0 1 0 1 1 0 0 0 1 0</states>
    </stateId>
    <stateId id="1379">
        <states>0 0 0 0 0 0 1 0 1 0 1 1 0 0 0 1 1</states>
    </stateId>
    <stateId id="1380">
        <states>0 0 0 0 0 0 1 0 1 0 1 1 0 0 1 0 0</states>
    </stateId>
    <stateId id="1381">
        <states>0 0 0 0 0 0 1 0 1 0 1 1 0 0 1 0 1</states>
    </stateId>
    <stateId id="1382">
        <states>0 0 0 0 0 0 1 0 1 0 1 1 0 0 1 1 0</states>
    </stateId>
    <stateId id="1383">
        <states>0 0 0 0 0 0 1 0 1 0 1 1 0 0 1 1 1</states>
    </stateId>
    <stateId id="1384">
        <states>0 0 0 0 0 0 1 0 1 0 1 1 0 1 0 0 0</states>
    </stateId>
    <stateId id="1385">
        <states>0 0 0 0 0 0 1 0 1 0 1 1 0 1 0 0 1</states>
    </stateId>
    <stateId id="1386">
        <states>0 0 0 0 0 0 1 0 1 0 1 1 0 1 0 1 0</states>
    </stateId>
    <stateId id="1387">
        <states>0 0 0 0 0 0 1 0 1 0 1 1 0 1 0 1 1</states>
    </stateId>
    <stateId id="1388">
        <states>0 0 0 0 0 0 1 0 1 0 1 1 0 1 1 0 0</states>
    </stateId>
    <stateId id="1389">
        <states>0 0 0 0 0 0 1 0 1 0 1 1 0 1 1 0 1</states>
    </stateId>
    <stateId id="1390">
        <states>0 0 0 0 0 0 1 0 1 0 1 1 0 1 1 1 0</states>
    </stateId>
    <stateId id="1391">
        <states>0 0 0 0 0 0 1 0 1 0 1 1 0 1 1 1 1</states>
    </stateId>
    <stateId id="1392">
        <states>0 0 0 0 0 0 1 0 1 0 1 1 1 0 0 0 0</states>
    </stateId>
    <stateId id="1393">
        <states>0 0 0 0 0 0 1 0 1 0 1 1 1 0 0 0 1</states>
    </stateId>
    <stateId id="1394">
        <states>0 0 0 0 0 0 1 0 1 0 1 1 1 0 0 1 0</states>
    </stateId>
    <stateId id="1395">
        <states>0 0 0 0 0 0 1 0 1 0 1 1 1 0 0 1 1</states>
    </stateId>
    <stateId id="1396">
        <states>0 0 0 0 0 0 1 0 1 0 1 1 1 0 1 0 0</states>
    </stateId>
    <stateId id="1397">
        <states>0 0 0 0 0 0 1 0 1 0 1 1 1 0 1 0 1</states>
    </stateId>
    <stateId id="1398">
        <states>0 0 0 0 0 0 1 0 1 0 1 1 1 0 1 1 0</states>
    </stateId>
    <stateId id="1399">
        <states>0 0 0 0 0 0 1 0 1 0 1 1 1 0 1 1 1</states>
    </stateId>
    <stateId id="1400">
        <states>0 0 0 0 0 0 1 0 1 0 1 1 1 1 0 0 0</states>
    </stateId>
    <stateId id="1401">
        <states>0 0 0 0 0 0 1 0 1 0 1 1 1 1 0 0 1</states>
    </stateId>
    <stateId id="1402">
        <states>0 0 0 0 0 0 1 0 1 0 1 1 1 1 0 1 0</states>
    </stateId>
    <stateId id="1403">
        <states>0 0 0 0 0 0 1 0 1 0 1 1 1 1 0 1 1</states>
    </stateId>
    <stateId id="1404">
        <states>0 0 0 0 0 0 1 0 1 0 1 1 1 1 1 0 0</states>
    </stateId>
    <stateId id="1405">
        <states>0 0 0 0 0 0 1 0 1 0 1 1 1 1 1 0 1</states>
    </stateId>
    <stateId id="1406">
        <states>0 0 0 0 0 0 1 0 1 0 1 1 1 1 1 1 0</states>
    </stateId>
    <stateId id="1407">
        <states>0 0 0 0 0 0 1 0 1 0 1 1 1 1 1 1 1</states>
    </stateId>
    <stateId id="1408">
        <states>0 0 0 0 0 0 1 0 1 1 0 0 0 0 0 0 0</states>
    </stateId>
    <stateId id="1409">
        <states>0 0 0 0 0 0 1 0 1 1 0 0 0 0 0 0 1</states>
    </stateId>
    <stateId id="1410">
        <states>0 0 0 0 0 0 1 0 1 1 0 0 0 0 0 1 0</states>
    </stateId>
    <stateId id="1411">
        <states>0 0 0 0 0 0 1 0 1 1 0 0 0 0 0 1 1</states>
    </stateId>
    <stateId id="1412">
        <states>0 0 0 0 0 0 1 0 1 1 0 0 0 0 1 0 0</states>
    </stateId>
    <stateId id="1413">
        <states>0 0 0 0 0 0 1 0 1 1 0 0 0 0 1 0 1</states>
    </stateId>
    <stateId id="1414">
        <states>0 0 0 0 0 0 1 0 1 1 0 0 0 0 1 1 0</states>
    </stateId>
    <stateId id="1415">
        <states>0 0 0 0 0 0 1 0 1 1 0 0 0 0 1 1 1</states>
    </stateId>
    <stateId id="1416">
        <states>0 0 0 0 0 0 1 0 1 1 0 0 0 1 0 0 0</states>
    </stateId>
    <stateId id="1417">
        <states>0 0 0 0 0 0 1 0 1 1 0 0 0 1 0 0 1</states>
    </stateId>
    <stateId id="1418">
        <states>0 0 0 0 0 0 1 0 1 1 0 0 0 1 0 1 0</states>
    </stateId>
    <stateId id="1419">
        <states>0 0 0 0 0 0 1 0 1 1 0 0 0 1 0 1 1</states>
    </stateId>
    <stateId id="1420">
        <states>0 0 0 0 0 0 1 0 1 1 0 0 0 1 1 0 0</states>
    </stateId>
    <stateId id="1421">
        <states>0 0 0 0 0 0 1 0 1 1 0 0 0 1 1 0 1</states>
    </stateId>
    <stateId id="1422">
        <states>0 0 0 0 0 0 1 0 1 1 0 0 0 1 1 1 0</states>
    </stateId>
    <stateId id="1423">
        <states>0 0 0 0 0 0 1 0 1 1 0 0 0 1 1 1 1</states>
    </stateId>
    <stateId id="1424">
        <states>0 0 0 0 0 0 1 0 1 1 0 0 1 0 0 0 0</states>
    </stateId>
    <stateId id="1425">
        <states>0 0 0 0 0 0 1 0 1 1 0 0 1 0 0 0 1</states>
    </stateId>
    <stateId id="1426">
        <states>0 0 0 0 0 0 1 0 1 1 0 0 1 0 0 1 0</states>
    </stateId>
    <stateId id="1427">
        <states>0 0 0 0 0 0 1 0 1 1 0 0 1 0 0 1 1</states>
    </stateId>
    <stateId id="1428">
        <states>0 0 0 0 0 0 1 0 1 1 0 0 1 0 1 0 0</states>
    </stateId>
    <stateId id="1429">
        <states>0 0 0 0 0 0 1 0 1 1 0 0 1 0 1 0 1</states>
    </stateId>
    <stateId id="1430">
        <states>0 0 0 0 0 0 1 0 1 1 0 0 1 0 1 1 0</states>
    </stateId>
    <stateId id="1431">
        <states>0 0 0 0 0 0 1 0 1 1 0 0 1 0 1 1 1</states>
    </stateId>
    <stateId id="1432">
        <states>0 0 0 0 0 0 1 0 1 1 0 0 1 1 0 0 0</states>
    </stateId>
    <stateId id="1433">
        <states>0 0 0 0 0 0 1 0 1 1 0 0 1 1 0 0 1</states>
    </stateId>
    <stateId id="1434">
        <states>0 0 0 0 0 0 1 0 1 1 0 0 1 1 0 1 0</states>
    </stateId>
    <stateId id="1435">
        <states>0 0 0 0 0 0 1 0 1 1 0 0 1 1 0 1 1</states>
    </stateId>
    <stateId id="1436">
        <states>0 0 0 0 0 0 1 0 1 1 0 0 1 1 1 0 0</states>
    </stateId>
    <stateId id="1437">
        <states>0 0 0 0 0 0 1 0 1 1 0 0 1 1 1 0 1</states>
    </stateId>
    <stateId id="1438">
        <states>0 0 0 0 0 0 1 0 1 1 0 0 1 1 1 1 0</states>
    </stateId>
    <stateId id="1439">
        <states>0 0 0 0 0 0 1 0 1 1 0 0 1 1 1 1 1</states>
    </stateId>
    <stateId id="1440">
        <states>0 0 0 0 0 0 1 0 1 1 0 1 0 0 0 0 0</states>
    </stateId>
    <stateId id="1441">
        <states>0 0 0 0 0 0 1 0 1 1 0 1 0 0 0 0 1</states>
    </stateId>
    <stateId id="1442">
        <states>0 0 0 0 0 0 1 0 1 1 0 1 0 0 0 1 0</states>
    </stateId>
    <stateId id="1443">
        <states>0 0 0 0 0 0 1 0 1 1 0 1 0 0 0 1 1</states>
    </stateId>
    <stateId id="1444">
        <states>0 0 0 0 0 0 1 0 1 1 0 1 0 0 1 0 0</states>
    </stateId>
    <stateId id="1445">
        <states>0 0 0 0 0 0 1 0 1 1 0 1 0 0 1 0 1</states>
    </stateId>
    <stateId id="1446">
        <states>0 0 0 0 0 0 1 0 1 1 0 1 0 0 1 1 0</states>
    </stateId>
    <stateId id="1447">
        <states>0 0 0 0 0 0 1 0 1 1 0 1 0 0 1 1 1</states>
    </stateId>
    <stateId id="1448">
        <states>0 0 0 0 0 0 1 0 1 1 0 1 0 1 0 0 0</states>
    </stateId>
    <stateId id="1449">
        <states>0 0 0 0 0 0 1 0 1 1 0 1 0 1 0 0 1</states>
    </stateId>
    <stateId id="1450">
        <states>0 0 0 0 0 0 1 0 1 1 0 1 0 1 0 1 0</states>
    </stateId>
    <stateId id="1451">
        <states>0 0 0 0 0 0 1 0 1 1 0 1 0 1 0 1 1</states>
    </stateId>
    <stateId id="1452">
        <states>0 0 0 0 0 0 1 0 1 1 0 1 0 1 1 0 0</states>
    </stateId>
    <stateId id="1453">
        <states>0 0 0 0 0 0 1 0 1 1 0 1 0 1 1 0 1</states>
    </stateId>
    <stateId id="1454">
        <states>0 0 0 0 0 0 1 0 1 1 0 1 0 1 1 1 0</states>
    </stateId>
    <stateId id="1455">
        <states>0 0 0 0 0 0 1 0 1 1 0 1 0 1 1 1 1</states>
    </stateId>
    <stateId id="1456">
        <states>0 0 0 0 0 0 1 0 1 1 0 1 1 0 0 0 0</states>
    </stateId>
    <stateId id="1457">
        <states>0 0 0 0 0 0 1 0 1 1 0 1 1 0 0 0 1</states>
    </stateId>
    <stateId id="1458">
        <states>0 0 0 0 0 0 1 0 1 1 0 1 1 0 0 1 0</states>
    </stateId>
    <stateId id="1459">
        <states>0 0 0 0 0 0 1 0 1 1 0 1 1 0 0 1 1</states>
    </stateId>
    <stateId id="1460">
        <states>0 0 0 0 0 0 1 0 1 1 0 1 1 0 1 0 0</states>
    </stateId>
    <stateId id="1461">
        <states>0 0 0 0 0 0 1 0 1 1 0 1 1 0 1 0 1</states>
    </stateId>
    <stateId id="1462">
        <states>0 0 0 0 0 0 1 0 1 1 0 1 1 0 1 1 0</states>
    </stateId>
    <stateId id="1463">
        <states>0 0 0 0 0 0 1 0 1 1 0 1 1 0 1 1 1</states>
    </stateId>
    <stateId id="1464">
        <states>0 0 0 0 0 0 1 0 1 1 0 1 1 1 0 0 0</states>
    </stateId>
    <stateId id="1465">
        <states>0 0 0 0 0 0 1 0 1 1 0 1 1 1 0 0 1</states>
    </stateId>
    <stateId id="1466">
        <states>0 0 0 0 0 0 1 0 1 1 0 1 1 1 0 1 0</states>
    </stateId>
    <stateId id="1467">
        <states>0 0 0 0 0 0 1 0 1 1 0 1 1 1 0 1 1</states>
    </stateId>
    <stateId id="1468">
        <states>0 0 0 0 0 0 1 0 1 1 0 1 1 1 1 0 0</states>
    </stateId>
    <stateId id="1469">
        <states>0 0 0 0 0 0 1 0 1 1 0 1 1 1 1 0 1</states>
    </stateId>
    <stateId id="1470">
        <states>0 0 0 0 0 0 1 0 1 1 0 1 1 1 1 1 0</states>
    </stateId>
    <stateId id="1471">
        <states>0 0 0 0 0 0 1 0 1 1 0 1 1 1 1 1 1</states>
    </stateId>
    <stateId id="1472">
        <states>0 0 0 0 0 0 1 0 1 1 1 0 0 0 0 0 0</states>
    </stateId>
    <stateId id="1473">
        <states>0 0 0 0 0 0 1 0 1 1 1 0 0 0 0 0 1</states>
    </stateId>
    <stateId id="1474">
        <states>0 0 0 0 0 0 1 0 1 1 1 0 0 0 0 1 0</states>
    </stateId>
    <stateId id="1475">
        <states>0 0 0 0 0 0 1 0 1 1 1 0 0 0 0 1 1</states>
    </stateId>
    <stateId id="1476">
        <states>0 0 0 0 0 0 1 0 1 1 1 0 0 0 1 0 0</states>
    </stateId>
    <stateId id="1477">
        <states>0 0 0 0 0 0 1 0 1 1 1 0 0 0 1 0 1</states>
    </stateId>
    <stateId id="1478">
        <states>0 0 0 0 0 0 1 0 1 1 1 0 0 0 1 1 0</states>
    </stateId>
    <stateId id="1479">
        <states>0 0 0 0 0 0 1 0 1 1 1 0 0 0 1 1 1</states>
    </stateId>
    <stateId id="1480">
        <states>0 0 0 0 0 0 1 0 1 1 1 0 0 1 0 0 0</states>
    </stateId>
    <stateId id="1481">
        <states>0 0 0 0 0 0 1 0 1 1 1 0 0 1 0 0 1</states>
    </stateId>
    <stateId id="1482">
        <states>0 0 0 0 0 0 1 0 1 1 1 0 0 1 0 1 0</states>
    </stateId>
    <stateId id="1483">
        <states>0 0 0 0 0 0 1 0 1 1 1 0 0 1 0 1 1</states>
    </stateId>
    <stateId id="1484">
        <states>0 0 0 0 0 0 1 0 1 1 1 0 0 1 1 0 0</states>
    </stateId>
    <stateId id="1485">
        <states>0 0 0 0 0 0 1 0 1 1 1 0 0 1 1 0 1</states>
    </stateId>
    <stateId id="1486">
        <states>0 0 0 0 0 0 1 0 1 1 1 0 0 1 1 1 0</states>
    </stateId>
    <stateId id="1487">
        <states>0 0 0 0 0 0 1 0 1 1 1 0 0 1 1 1 1</states>
    </stateId>
    <stateId id="1488">
        <states>0 0 0 0 0 0 1 0 1 1 1 0 1 0 0 0 0</states>
    </stateId>
    <stateId id="1489">
        <states>0 0 0 0 0 0 1 0 1 1 1 0 1 0 0 0 1</states>
    </stateId>
    <stateId id="1490">
        <states>0 0 0 0 0 0 1 0 1 1 1 0 1 0 0 1 0</states>
    </stateId>
    <stateId id="1491">
        <states>0 0 0 0 0 0 1 0 1 1 1 0 1 0 0 1 1</states>
    </stateId>
    <stateId id="1492">
        <states>0 0 0 0 0 0 1 0 1 1 1 0 1 0 1 0 0</states>
    </stateId>
    <stateId id="1493">
        <states>0 0 0 0 0 0 1 0 1 1 1 0 1 0 1 0 1</states>
    </stateId>
    <stateId id="1494">
        <states>0 0 0 0 0 0 1 0 1 1 1 0 1 0 1 1 0</states>
    </stateId>
    <stateId id="1495">
        <states>0 0 0 0 0 0 1 0 1 1 1 0 1 0 1 1 1</states>
    </stateId>
    <stateId id="1496">
        <states>0 0 0 0 0 0 1 0 1 1 1 0 1 1 0 0 0</states>
    </stateId>
    <stateId id="1497">
        <states>0 0 0 0 0 0 1 0 1 1 1 0 1 1 0 0 1</states>
    </stateId>
    <stateId id="1498">
        <states>0 0 0 0 0 0 1 0 1 1 1 0 1 1 0 1 0</states>
    </stateId>
    <stateId id="1499">
        <states>0 0 0 0 0 0 1 0 1 1 1 0 1 1 0 1 1</states>
    </stateId>
    <stateId id="1500">
        <states>0 0 0 0 0 0 1 0 1 1 1 0 1 1 1 0 0</states>
    </stateId>
    <stateId id="1501">
        <states>0 0 0 0 0 0 1 0 1 1 1 0 1 1 1 0 1</states>
    </stateId>
    <stateId id="1502">
        <states>0 0 0 0 0 0 1 0 1 1 1 0 1 1 1 1 0</states>
    </stateId>
    <stateId id="1503">
        <states>0 0 0 0 0 0 1 0 1 1 1 0 1 1 1 1 1</states>
    </stateId>
    <stateId id="1504">
        <states>0 0 0 0 0 0 1 0 1 1 1 1 0 0 0 0 0</states>
    </stateId>
    <stateId id="1505">
        <states>0 0 0 0 0 0 1 0 1 1 1 1 0 0 0 0 1</states>
    </stateId>
    <stateId id="1506">
        <states>0 0 0 0 0 0 1 0 1 1 1 1 0 0 0 1 0</states>
    </stateId>
    <stateId id="1507">
        <states>0 0 0 0 0 0 1 0 1 1 1 1 0 0 0 1 1</states>
    </stateId>
    <stateId id="1508">
        <states>0 0 0 0 0 0 1 0 1 1 1 1 0 0 1 0 0</states>
    </stateId>
    <stateId id="1509">
        <states>0 0 0 0 0 0 1 0 1 1 1 1 0 0 1 0 1</states>
    </stateId>
    <stateId id="1510">
        <states>0 0 0 0 0 0 1 0 1 1 1 1 0 0 1 1 0</states>
    </stateId>
    <stateId id="1511">
        <states>0 0 0 0 0 0 1 0 1 1 1 1 0 0 1 1 1</states>
    </stateId>
    <stateId id="1512">
        <states>0 0 0 0 0 0 1 0 1 1 1 1 0 1 0 0 0</states>
    </stateId>
    <stateId id="1513">
        <states>0 0 0 0 0 0 1 0 1 1 1 1 0 1 0 0 1</states>
    </stateId>
    <stateId id="1514">
        <states>0 0 0 0 0 0 1 0 1 1 1 1 0 1 0 1 0</states>
    </stateId>
    <stateId id="1515">
        <states>0 0 0 0 0 0 1 0 1 1 1 1 0 1 0 1 1</states>
    </stateId>
    <stateId id="1516">
        <states>0 0 0 0 0 0 1 0 1 1 1 1 0 1 1 0 0</states>
    </stateId>
    <stateId id="1517">
        <states>0 0 0 0 0 0 1 0 1 1 1 1 0 1 1 0 1</states>
    </stateId>
    <stateId id="1518">
        <states>0 0 0 0 0 0 1 0 1 1 1 1 0 1 1 1 0</states>
    </stateId>
    <stateId id="1519">
        <states>0 0 0 0 0 0 1 0 1 1 1 1 0 1 1 1 1</states>
    </stateId>
    <stateId id="1520">
        <states>0 0 0 0 0 0 1 0 1 1 1 1 1 0 0 0 0</states>
    </stateId>
    <stateId id="1521">
        <states>0 0 0 0 0 0 1 0 1 1 1 1 1 0 0 0 1</states>
    </stateId>
    <stateId id="1522">
        <states>0 0 0 0 0 0 1 0 1 1 1 1 1 0 0 1 0</states>
    </stateId>
    <stateId id="1523">
        <states>0 0 0 0 0 0 1 0 1 1 1 1 1 0 0 1 1</states>
    </stateId>
    <stateId id="1524">
        <states>0 0 0 0 0 0 1 0 1 1 1 1 1 0 1 0 0</states>
    </stateId>
    <stateId id="1525">
        <states>0 0 0 0 0 0 1 0 1 1 1 1 1 0 1 0 1</states>
    </stateId>
    <stateId id="1526">
        <states>0 0 0 0 0 0 1 0 1 1 1 1 1 0 1 1 0</states>
    </stateId>
    <stateId id="1527">
        <states>0 0 0 0 0 0 1 0 1 1 1 1 1 0 1 1 1</states>
    </stateId>
    <stateId id="1528">
        <states>0 0 0 0 0 0 1 0 1 1 1 1 1 1 0 0 0</states>
    </stateId>
    <stateId id="1529">
        <states>0 0 0 0 0 0 1 0 1 1 1 1 1 1 0 0 1</states>
    </stateId>
    <stateId id="1530">
        <states>0 0 0 0 0 0 1 0 1 1 1 1 1 1 0 1 0</states>
    </stateId>
    <stateId id="1531">
        <states>0 0 0 0 0 0 1 0 1 1 1 1 1 1 0 1 1</states>
    </stateId>
    <stateId id="1532">
        <states>0 0 0 0 0 0 1 0 1 1 1 1 1 1 1 0 0</states>
    </stateId>
    <stateId id="1533">
        <states>0 0 0 0 0 0 1 0 1 1 1 1 1 1 1 0 1</states>
    </stateId>
    <stateId id="1534">
        <states>0 0 0 0 0 0 1 0 1 1 1 1 1 1 1 1 0</states>
    </stateId>
    <stateId id="1535">
        <states>0 0 0 0 0 0 1 0 1 1 1 1 1 1 1 1 1</states>
    </stateId>
    <stateId id="1536">
        <states>0 0 0 0 0 0 1 1 0 0 0 0 0 0 0 0 0</states>
    </stateId>
    <stateId id="1537">
        <states>0 0 0 0 0 0 1 1 0 0 0 0 0 0 0 0 1</states>
    </stateId>
    <stateId id="1538">
        <states>0 0 0 0 0 0 1 1 0 0 0 0 0 0 0 1 0</states>
    </stateId>
    <stateId id="1539">
        <states>0 0 0 0 0 0 1 1 0 0 0 0 0 0 0 1 1</states>
    </stateId>
    <stateId id="1540">
        <states>0 0 0 0 0 0 1 1 0 0 0 0 0 0 1 0 0</states>
    </stateId>
    <stateId id="1541">
        <states>0 0 0 0 0 0 1 1 0 0 0 0 0 0 1 0 1</states>
    </stateId>
    <stateId id="1542">
        <states>0 0 0 0 0 0 1 1 0 0 0 0 0 0 1 1 0</states>
    </stateId>
    <stateId id="1543">
        <states>0 0 0 0 0 0 1 1 0 0 0 0 0 0 1 1 1</states>
    </stateId>
    <stateId id="1544">
        <states>0 0 0 0 0 0 1 1 0 0 0 0 0 1 0 0 0</states>
    </stateId>
    <stateId id="1545">
        <states>0 0 0 0 0 0 1 1 0 0 0 0 0 1 0 0 1</states>
    </stateId>
    <stateId id="1546">
        <states>0 0 0 0 0 0 1 1 0 0 0 0 0 1 0 1 0</states>
    </stateId>
    <stateId id="1547">
        <states>0 0 0 0 0 0 1 1 0 0 0 0 0 1 0 1 1</states>
    </stateId>
    <stateId id="1548">
        <states>0 0 0 0 0 0 1 1 0 0 0 0 0 1 1 0 0</states>
    </stateId>
    <stateId id="1549">
        <states>0 0 0 0 0 0 1 1 0 0 0 0 0 1 1 0 1</states>
    </stateId>
    <stateId id="1550">
        <states>0 0 0 0 0 0 1 1 0 0 0 0 0 1 1 1 0</states>
    </stateId>
    <stateId id="1551">
        <states>0 0 0 0 0 0 1 1 0 0 0 0 0 1 1 1 1</states>
    </stateId>
    <stateId id="1552">
        <states>0 0 0 0 0 0 1 1 0 0 0 0 1 0 0 0 0</states>
    </stateId>
    <stateId id="1553">
        <states>0 0 0 0 0 0 1 1 0 0 0 0 1 0 0 0 1</states>
    </stateId>
    <stateId id="1554">
        <states>0 0 0 0 0 0 1 1 0 0 0 0 1 0 0 1 0</states>
    </stateId>
    <stateId id="1555">
        <states>0 0 0 0 0 0 1 1 0 0 0 0 1 0 0 1 1</states>
    </stateId>
    <stateId id="1556">
        <states>0 0 0 0 0 0 1 1 0 0 0 0 1 0 1 0 0</states>
    </stateId>
    <stateId id="1557">
        <states>0 0 0 0 0 0 1 1 0 0 0 0 1 0 1 0 1</states>
    </stateId>
    <stateId id="1558">
        <states>0 0 0 0 0 0 1 1 0 0 0 0 1 0 1 1 0</states>
    </stateId>
    <stateId id="1559">
        <states>0 0 0 0 0 0 1 1 0 0 0 0 1 0 1 1 1</states>
    </stateId>
    <stateId id="1560">
        <states>0 0 0 0 0 0 1 1 0 0 0 0 1 1 0 0 0</states>
    </stateId>
    <stateId id="1561">
        <states>0 0 0 0 0 0 1 1 0 0 0 0 1 1 0 0 1</states>
    </stateId>
    <stateId id="1562">
        <states>0 0 0 0 0 0 1 1 0 0 0 0 1 1 0 1 0</states>
    </stateId>
    <stateId id="1563">
        <states>0 0 0 0 0 0 1 1 0 0 0 0 1 1 0 1 1</states>
    </stateId>
    <stateId id="1564">
        <states>0 0 0 0 0 0 1 1 0 0 0 0 1 1 1 0 0</states>
    </stateId>
    <stateId id="1565">
        <states>0 0 0 0 0 0 1 1 0 0 0 0 1 1 1 0 1</states>
    </stateId>
    <stateId id="1566">
        <states>0 0 0 0 0 0 1 1 0 0 0 0 1 1 1 1 0</states>
    </stateId>
    <stateId id="1567">
        <states>0 0 0 0 0 0 1 1 0 0 0 0 1 1 1 1 1</states>
    </stateId>
    <stateId id="1568">
        <states>0 0 0 0 0 0 1 1 0 0 0 1 0 0 0 0 0</states>
    </stateId>
    <stateId id="1569">
        <states>0 0 0 0 0 0 1 1 0 0 0 1 0 0 0 0 1</states>
    </stateId>
    <stateId id="1570">
        <states>0 0 0 0 0 0 1 1 0 0 0 1 0 0 0 1 0</states>
    </stateId>
    <stateId id="1571">
        <states>0 0 0 0 0 0 1 1 0 0 0 1 0 0 0 1 1</states>
    </stateId>
    <stateId id="1572">
        <states>0 0 0 0 0 0 1 1 0 0 0 1 0 0 1 0 0</states>
    </stateId>
    <stateId id="1573">
        <states>0 0 0 0 0 0 1 1 0 0 0 1 0 0 1 0 1</states>
    </stateId>
    <stateId id="1574">
        <states>0 0 0 0 0 0 1 1 0 0 0 1 0 0 1 1 0</states>
    </stateId>
    <stateId id="1575">
        <states>0 0 0 0 0 0 1 1 0 0 0 1 0 0 1 1 1</states>
    </stateId>
    <stateId id="1576">
        <states>0 0 0 0 0 0 1 1 0 0 0 1 0 1 0 0 0</states>
    </stateId>
    <stateId id="1577">
        <states>0 0 0 0 0 0 1 1 0 0 0 1 0 1 0 0 1</states>
    </stateId>
    <stateId id="1578">
        <states>0 0 0 0 0 0 1 1 0 0 0 1 0 1 0 1 0</states>
    </stateId>
    <stateId id="1579">
        <states>0 0 0 0 0 0 1 1 0 0 0 1 0 1 0 1 1</states>
    </stateId>
    <stateId id="1580">
        <states>0 0 0 0 0 0 1 1 0 0 0 1 0 1 1 0 0</states>
    </stateId>
    <stateId id="1581">
        <states>0 0 0 0 0 0 1 1 0 0 0 1 0 1 1 0 1</states>
    </stateId>
    <stateId id="1582">
        <states>0 0 0 0 0 0 1 1 0 0 0 1 0 1 1 1 0</states>
    </stateId>
    <stateId id="1583">
        <states>0 0 0 0 0 0 1 1 0 0 0 1 0 1 1 1 1</states>
    </stateId>
    <stateId id="1584">
        <states>0 0 0 0 0 0 1 1 0 0 0 1 1 0 0 0 0</states>
    </stateId>
    <stateId id="1585">
        <states>0 0 0 0 0 0 1 1 0 0 0 1 1 0 0 0 1</states>
    </stateId>
    <stateId id="1586">
        <states>0 0 0 0 0 0 1 1 0 0 0 1 1 0 0 1 0</states>
    </stateId>
    <stateId id="1587">
        <states>0 0 0 0 0 0 1 1 0 0 0 1 1 0 0 1 1</states>
    </stateId>
    <stateId id="1588">
        <states>0 0 0 0 0 0 1 1 0 0 0 1 1 0 1 0 0</states>
    </stateId>
    <stateId id="1589">
        <states>0 0 0 0 0 0 1 1 0 0 0 1 1 0 1 0 1</states>
    </stateId>
    <stateId id="1590">
        <states>0 0 0 0 0 0 1 1 0 0 0 1 1 0 1 1 0</states>
    </stateId>
    <stateId id="1591">
        <states>0 0 0 0 0 0 1 1 0 0 0 1 1 0 1 1 1</states>
    </stateId>
    <stateId id="1592">
        <states>0 0 0 0 0 0 1 1 0 0 0 1 1 1 0 0 0</states>
    </stateId>
    <stateId id="1593">
        <states>0 0 0 0 0 0 1 1 0 0 0 1 1 1 0 0 1</states>
    </stateId>
    <stateId id="1594">
        <states>0 0 0 0 0 0 1 1 0 0 0 1 1 1 0 1 0</states>
    </stateId>
    <stateId id="1595">
        <states>0 0 0 0 0 0 1 1 0 0 0 1 1 1 0 1 1</states>
    </stateId>
    <stateId id="1596">
        <states>0 0 0 0 0 0 1 1 0 0 0 1 1 1 1 0 0</states>
    </stateId>
    <stateId id="1597">
        <states>0 0 0 0 0 0 1 1 0 0 0 1 1 1 1 0 1</states>
    </stateId>
    <stateId id="1598">
        <states>0 0 0 0 0 0 1 1 0 0 0 1 1 1 1 1 0</states>
    </stateId>
    <stateId id="1599">
        <states>0 0 0 0 0 0 1 1 0 0 0 1 1 1 1 1 1</states>
    </stateId>
    <stateId id="1600">
        <states>0 0 0 0 0 0 1 1 0 0 1 0 0 0 0 0 0</states>
    </stateId>
    <stateId id="1601">
        <states>0 0 0 0 0 0 1 1 0 0 1 0 0 0 0 0 1</states>
    </stateId>
    <stateId id="1602">
        <states>0 0 0 0 0 0 1 1 0 0 1 0 0 0 0 1 0</states>
    </stateId>
    <stateId id="1603">
        <states>0 0 0 0 0 0 1 1 0 0 1 0 0 0 0 1 1</states>
    </stateId>
    <stateId id="1604">
        <states>0 0 0 0 0 0 1 1 0 0 1 0 0 0 1 0 0</states>
    </stateId>
    <stateId id="1605">
        <states>0 0 0 0 0 0 1 1 0 0 1 0 0 0 1 0 1</states>
    </stateId>
    <stateId id="1606">
        <states>0 0 0 0 0 0 1 1 0 0 1 0 0 0 1 1 0</states>
    </stateId>
    <stateId id="1607">
        <states>0 0 0 0 0 0 1 1 0 0 1 0 0 0 1 1 1</states>
    </stateId>
    <stateId id="1608">
        <states>0 0 0 0 0 0 1 1 0 0 1 0 0 1 0 0 0</states>
    </stateId>
    <stateId id="1609">
        <states>0 0 0 0 0 0 1 1 0 0 1 0 0 1 0 0 1</states>
    </stateId>
    <stateId id="1610">
        <states>0 0 0 0 0 0 1 1 0 0 1 0 0 1 0 1 0</states>
    </stateId>
    <stateId id="1611">
        <states>0 0 0 0 0 0 1 1 0 0 1 0 0 1 0 1 1</states>
    </stateId>
    <stateId id="1612">
        <states>0 0 0 0 0 0 1 1 0 0 1 0 0 1 1 0 0</states>
    </stateId>
    <stateId id="1613">
        <states>0 0 0 0 0 0 1 1 0 0 1 0 0 1 1 0 1</states>
    </stateId>
    <stateId id="1614">
        <states>0 0 0 0 0 0 1 1 0 0 1 0 0 1 1 1 0</states>
    </stateId>
    <stateId id="1615">
        <states>0 0 0 0 0 0 1 1 0 0 1 0 0 1 1 1 1</states>
    </stateId>
    <stateId id="1616">
        <states>0 0 0 0 0 0 1 1 0 0 1 0 1 0 0 0 0</states>
    </stateId>
    <stateId id="1617">
        <states>0 0 0 0 0 0 1 1 0 0 1 0 1 0 0 0 1</states>
    </stateId>
    <stateId id="1618">
        <states>0 0 0 0 0 0 1 1 0 0 1 0 1 0 0 1 0</states>
    </stateId>
    <stateId id="1619">
        <states>0 0 0 0 0 0 1 1 0 0 1 0 1 0 0 1 1</states>
    </stateId>
    <stateId id="1620">
        <states>0 0 0 0 0 0 1 1 0 0 1 0 1 0 1 0 0</states>
    </stateId>
    <stateId id="1621">
        <states>0 0 0 0 0 0 1 1 0 0 1 0 1 0 1 0 1</states>
    </stateId>
    <stateId id="1622">
        <states>0 0 0 0 0 0 1 1 0 0 1 0 1 0 1 1 0</states>
    </stateId>
    <stateId id="1623">
        <states>0 0 0 0 0 0 1 1 0 0 1 0 1 0 1 1 1</states>
    </stateId>
    <stateId id="1624">
        <states>0 0 0 0 0 0 1 1 0 0 1 0 1 1 0 0 0</states>
    </stateId>
    <stateId id="1625">
        <states>0 0 0 0 0 0 1 1 0 0 1 0 1 1 0 0 1</states>
    </stateId>
    <stateId id="1626">
        <states>0 0 0 0 0 0 1 1 0 0 1 0 1 1 0 1 0</states>
    </stateId>
    <stateId id="1627">
        <states>0 0 0 0 0 0 1 1 0 0 1 0 1 1 0 1 1</states>
    </stateId>
    <stateId id="1628">
        <states>0 0 0 0 0 0 1 1 0 0 1 0 1 1 1 0 0</states>
    </stateId>
    <stateId id="1629">
        <states>0 0 0 0 0 0 1 1 0 0 1 0 1 1 1 0 1</states>
    </stateId>
    <stateId id="1630">
        <states>0 0 0 0 0 0 1 1 0 0 1 0 1 1 1 1 0</states>
    </stateId>
    <stateId id="1631">
        <states>0 0 0 0 0 0 1 1 0 0 1 0 1 1 1 1 1</states>
    </stateId>
    <stateId id="1632">
        <states>0 0 0 0 0 0 1 1 0 0 1 1 0 0 0 0 0</states>
    </stateId>
    <stateId id="1633">
        <states>0 0 0 0 0 0 1 1 0 0 1 1 0 0 0 0 1</states>
    </stateId>
    <stateId id="1634">
        <states>0 0 0 0 0 0 1 1 0 0 1 1 0 0 0 1 0</states>
    </stateId>
    <stateId id="1635">
        <states>0 0 0 0 0 0 1 1 0 0 1 1 0 0 0 1 1</states>
    </stateId>
    <stateId id="1636">
        <states>0 0 0 0 0 0 1 1 0 0 1 1 0 0 1 0 0</states>
    </stateId>
    <stateId id="1637">
        <states>0 0 0 0 0 0 1 1 0 0 1 1 0 0 1 0 1</states>
    </stateId>
    <stateId id="1638">
        <states>0 0 0 0 0 0 1 1 0 0 1 1 0 0 1 1 0</states>
    </stateId>
    <stateId id="1639">
        <states>0 0 0 0 0 0 1 1 0 0 1 1 0 0 1 1 1</states>
    </stateId>
    <stateId id="1640">
        <states>0 0 0 0 0 0 1 1 0 0 1 1 0 1 0 0 0</states>
    </stateId>
    <stateId id="1641">
        <states>0 0 0 0 0 0 1 1 0 0 1 1 0 1 0 0 1</states>
    </stateId>
    <stateId id="1642">
        <states>0 0 0 0 0 0 1 1 0 0 1 1 0 1 0 1 0</states>
    </stateId>
    <stateId id="1643">
        <states>0 0 0 0 0 0 1 1 0 0 1 1 0 1 0 1 1</states>
    </stateId>
    <stateId id="1644">
        <states>0 0 0 0 0 0 1 1 0 0 1 1 0 1 1 0 0</states>
    </stateId>
    <stateId id="1645">
        <states>0 0 0 0 0 0 1 1 0 0 1 1 0 1 1 0 1</states>
    </stateId>
    <stateId id="1646">
        <states>0 0 0 0 0 0 1 1 0 0 1 1 0 1 1 1 0</states>
    </stateId>
    <stateId id="1647">
        <states>0 0 0 0 0 0 1 1 0 0 1 1 0 1 1 1 1</states>
    </stateId>
    <stateId id="1648">
        <states>0 0 0 0 0 0 1 1 0 0 1 1 1 0 0 0 0</states>
    </stateId>
    <stateId id="1649">
        <states>0 0 0 0 0 0 1 1 0 0 1 1 1 0 0 0 1</states>
    </stateId>
    <stateId id="1650">
        <states>0 0 0 0 0 0 1 1 0 0 1 1 1 0 0 1 0</states>
    </stateId>
    <stateId id="1651">
        <states>0 0 0 0 0 0 1 1 0 0 1 1 1 0 0 1 1</states>
    </stateId>
    <stateId id="1652">
        <states>0 0 0 0 0 0 1 1 0 0 1 1 1 0 1 0 0</states>
    </stateId>
    <stateId id="1653">
        <states>0 0 0 0 0 0 1 1 0 0 1 1 1 0 1 0 1</states>
    </stateId>
    <stateId id="1654">
        <states>0 0 0 0 0 0 1 1 0 0 1 1 1 0 1 1 0</states>
    </stateId>
    <stateId id="1655">
        <states>0 0 0 0 0 0 1 1 0 0 1 1 1 0 1 1 1</states>
    </stateId>
    <stateId id="1656">
        <states>0 0 0 0 0 0 1 1 0 0 1 1 1 1 0 0 0</states>
    </stateId>
    <stateId id="1657">
        <states>0 0 0 0 0 0 1 1 0 0 1 1 1 1 0 0 1</states>
    </stateId>
    <stateId id="1658">
        <states>0 0 0 0 0 0 1 1 0 0 1 1 1 1 0 1 0</states>
    </stateId>
    <stateId id="1659">
        <states>0 0 0 0 0 0 1 1 0 0 1 1 1 1 0 1 1</states>
    </stateId>
    <stateId id="1660">
        <states>0 0 0 0 0 0 1 1 0 0 1 1 1 1 1 0 0</states>
    </stateId>
    <stateId id="1661">
        <states>0 0 0 0 0 0 1 1 0 0 1 1 1 1 1 0 1</states>
    </stateId>
    <stateId id="1662">
        <states>0 0 0 0 0 0 1 1 0 0 1 1 1 1 1 1 0</states>
    </stateId>
    <stateId id="1663">
        <states>0 0 0 0 0 0 1 1 0 0 1 1 1 1 1 1 1</states>
    </stateId>
    <stateId id="1664">
        <states>0 0 0 0 0 0 1 1 0 1 0 0 0 0 0 0 0</states>
    </stateId>
    <stateId id="1665">
        <states>0 0 0 0 0 0 1 1 0 1 0 0 0 0 0 0 1</states>
    </stateId>
    <stateId id="1666">
        <states>0 0 0 0 0 0 1 1 0 1 0 0 0 0 0 1 0</states>
    </stateId>
    <stateId id="1667">
        <states>0 0 0 0 0 0 1 1 0 1 0 0 0 0 0 1 1</states>
    </stateId>
    <stateId id="1668">
        <states>0 0 0 0 0 0 1 1 0 1 0 0 0 0 1 0 0</states>
    </stateId>
    <stateId id="1669">
        <states>0 0 0 0 0 0 1 1 0 1 0 0 0 0 1 0 1</states>
    </stateId>
    <stateId id="1670">
        <states>0 0 0 0 0 0 1 1 0 1 0 0 0 0 1 1 0</states>
    </stateId>
    <stateId id="1671">
        <states>0 0 0 0 0 0 1 1 0 1 0 0 0 0 1 1 1</states>
    </stateId>
    <stateId id="1672">
        <states>0 0 0 0 0 0 1 1 0 1 0 0 0 1 0 0 0</states>
    </stateId>
    <stateId id="1673">
        <states>0 0 0 0 0 0 1 1 0 1 0 0 0 1 0 0 1</states>
    </stateId>
    <stateId id="1674">
        <states>0 0 0 0 0 0 1 1 0 1 0 0 0 1 0 1 0</states>
    </stateId>
    <stateId id="1675">
        <states>0 0 0 0 0 0 1 1 0 1 0 0 0 1 0 1 1</states>
    </stateId>
    <stateId id="1676">
        <states>0 0 0 0 0 0 1 1 0 1 0 0 0 1 1 0 0</states>
    </stateId>
    <stateId id="1677">
        <states>0 0 0 0 0 0 1 1 0 1 0 0 0 1 1 0 1</states>
    </stateId>
    <stateId id="1678">
        <states>0 0 0 0 0 0 1 1 0 1 0 0 0 1 1 1 0</states>
    </stateId>
    <stateId id="1679">
        <states>0 0 0 0 0 0 1 1 0 1 0 0 0 1 1 1 1</states>
    </stateId>
    <stateId id="1680">
        <states>0 0 0 0 0 0 1 1 0 1 0 0 1 0 0 0 0</states>
    </stateId>
    <stateId id="1681">
        <states>0 0 0 0 0 0 1 1 0 1 0 0 1 0 0 0 1</states>
    </stateId>
    <stateId id="1682">
        <states>0 0 0 0 0 0 1 1 0 1 0 0 1 0 0 1 0</states>
    </stateId>
    <stateId id="1683">
        <states>0 0 0 0 0 0 1 1 0 1 0 0 1 0 0 1 1</states>
    </stateId>
    <stateId id="1684">
        <states>0 0 0 0 0 0 1 1 0 1 0 0 1 0 1 0 0</states>
    </stateId>
    <stateId id="1685">
        <states>0 0 0 0 0 0 1 1 0 1 0 0 1 0 1 0 1</states>
    </stateId>
    <stateId id="1686">
        <states>0 0 0 0 0 0 1 1 0 1 0 0 1 0 1 1 0</states>
    </stateId>
    <stateId id="1687">
        <states>0 0 0 0 0 0 1 1 0 1 0 0 1 0 1 1 1</states>
    </stateId>
    <stateId id="1688">
        <states>0 0 0 0 0 0 1 1 0 1 0 0 1 1 0 0 0</states>
    </stateId>
    <stateId id="1689">
        <states>0 0 0 0 0 0 1 1 0 1 0 0 1 1 0 0 1</states>
    </stateId>
    <stateId id="1690">
        <states>0 0 0 0 0 0 1 1 0 1 0 0 1 1 0 1 0</states>
    </stateId>
    <stateId id="1691">
        <states>0 0 0 0 0 0 1 1 0 1 0 0 1 1 0 1 1</states>
    </stateId>
    <stateId id="1692">
        <states>0 0 0 0 0 0 1 1 0 1 0 0 1 1 1 0 0</states>
    </stateId>
    <stateId id="1693">
        <states>0 0 0 0 0 0 1 1 0 1 0 0 1 1 1 0 1</states>
    </stateId>
    <stateId id="1694">
        <states>0 0 0 0 0 0 1 1 0 1 0 0 1 1 1 1 0</states>
    </stateId>
    <stateId id="1695">
        <states>0 0 0 0 0 0 1 1 0 1 0 0 1 1 1 1 1</states>
    </stateId>
    <stateId id="1696">
        <states>0 0 0 0 0 0 1 1 0 1 0 1 0 0 0 0 0</states>
    </stateId>
    <stateId id="1697">
        <states>0 0 0 0 0 0 1 1 0 1 0 1 0 0 0 0 1</states>
    </stateId>
    <stateId id="1698">
        <states>0 0 0 0 0 0 1 1 0 1 0 1 0 0 0 1 0</states>
    </stateId>
    <stateId id="1699">
        <states>0 0 0 0 0 0 1 1 0 1 0 1 0 0 0 1 1</states>
    </stateId>
    <stateId id="1700">
        <states>0 0 0 0 0 0 1 1 0 1 0 1 0 0 1 0 0</states>
    </stateId>
    <stateId id="1701">
        <states>0 0 0 0 0 0 1 1 0 1 0 1 0 0 1 0 1</states>
    </stateId>
    <stateId id="1702">
        <states>0 0 0 0 0 0 1 1 0 1 0 1 0 0 1 1 0</states>
    </stateId>
    <stateId id="1703">
        <states>0 0 0 0 0 0 1 1 0 1 0 1 0 0 1 1 1</states>
    </stateId>
    <stateId id="1704">
        <states>0 0 0 0 0 0 1 1 0 1 0 1 0 1 0 0 0</states>
    </stateId>
    <stateId id="1705">
        <states>0 0 0 0 0 0 1 1 0 1 0 1 0 1 0 0 1</states>
    </stateId>
    <stateId id="1706">
        <states>0 0 0 0 0 0 1 1 0 1 0 1 0 1 0 1 0</states>
    </stateId>
    <stateId id="1707">
        <states>0 0 0 0 0 0 1 1 0 1 0 1 0 1 0 1 1</states>
    </stateId>
    <stateId id="1708">
        <states>0 0 0 0 0 0 1 1 0 1 0 1 0 1 1 0 0</states>
    </stateId>
    <stateId id="1709">
        <states>0 0 0 0 0 0 1 1 0 1 0 1 0 1 1 0 1</states>
    </stateId>
    <stateId id="1710">
        <states>0 0 0 0 0 0 1 1 0 1 0 1 0 1 1 1 0</states>
    </stateId>
    <stateId id="1711">
        <states>0 0 0 0 0 0 1 1 0 1 0 1 0 1 1 1 1</states>
    </stateId>
    <stateId id="1712">
        <states>0 0 0 0 0 0 1 1 0 1 0 1 1 0 0 0 0</states>
    </stateId>
    <stateId id="1713">
        <states>0 0 0 0 0 0 1 1 0 1 0 1 1 0 0 0 1</states>
    </stateId>
    <stateId id="1714">
        <states>0 0 0 0 0 0 1 1 0 1 0 1 1 0 0 1 0</states>
    </stateId>
    <stateId id="1715">
        <states>0 0 0 0 0 0 1 1 0 1 0 1 1 0 0 1 1</states>
    </stateId>
    <stateId id="1716">
        <states>0 0 0 0 0 0 1 1 0 1 0 1 1 0 1 0 0</states>
    </stateId>
    <stateId id="1717">
        <states>0 0 0 0 0 0 1 1 0 1 0 1 1 0 1 0 1</states>
    </stateId>
    <stateId id="1718">
        <states>0 0 0 0 0 0 1 1 0 1 0 1 1 0 1 1 0</states>
    </stateId>
    <stateId id="1719">
        <states>0 0 0 0 0 0 1 1 0 1 0 1 1 0 1 1 1</states>
    </stateId>
    <stateId id="1720">
        <states>0 0 0 0 0 0 1 1 0 1 0 1 1 1 0 0 0</states>
    </stateId>
    <stateId id="1721">
        <states>0 0 0 0 0 0 1 1 0 1 0 1 1 1 0 0 1</states>
    </stateId>
    <stateId id="1722">
        <states>0 0 0 0 0 0 1 1 0 1 0 1 1 1 0 1 0</states>
    </stateId>
    <stateId id="1723">
        <states>0 0 0 0 0 0 1 1 0 1 0 1 1 1 0 1 1</states>
    </stateId>
    <stateId id="1724">
        <states>0 0 0 0 0 0 1 1 0 1 0 1 1 1 1 0 0</states>
    </stateId>
    <stateId id="1725">
        <states>0 0 0 0 0 0 1 1 0 1 0 1 1 1 1 0 1</states>
    </stateId>
    <stateId id="1726">
        <states>0 0 0 0 0 0 1 1 0 1 0 1 1 1 1 1 0</states>
    </stateId>
    <stateId id="1727">
        <states>0 0 0 0 0 0 1 1 0 1 0 1 1 1 1 1 1</states>
    </stateId>
    <stateId id="1728">
        <states>0 0 0 0 0 0 1 1 0 1 1 0 0 0 0 0 0</states>
    </stateId>
    <stateId id="1729">
        <states>0 0 0 0 0 0 1 1 0 1 1 0 0 0 0 0 1</states>
    </stateId>
    <stateId id="1730">
        <states>0 0 0 0 0 0 1 1 0 1 1 0 0 0 0 1 0</states>
    </stateId>
    <stateId id="1731">
        <states>0 0 0 0 0 0 1 1 0 1 1 0 0 0 0 1 1</states>
    </stateId>
    <stateId id="1732">
        <states>0 0 0 0 0 0 1 1 0 1 1 0 0 0 1 0 0</states>
    </stateId>
    <stateId id="1733">
        <states>0 0 0 0 0 0 1 1 0 1 1 0 0 0 1 0 1</states>
    </stateId>
    <stateId id="1734">
        <states>0 0 0 0 0 0 1 1 0 1 1 0 0 0 1 1 0</states>
    </stateId>
    <stateId id="1735">
        <states>0 0 0 0 0 0 1 1 0 1 1 0 0 0 1 1 1</states>
    </stateId>
    <stateId id="1736">
        <states>0 0 0 0 0 0 1 1 0 1 1 0 0 1 0 0 0</states>
    </stateId>
    <stateId id="1737">
        <states>0 0 0 0 0 0 1 1 0 1 1 0 0 1 0 0 1</states>
    </stateId>
    <stateId id="1738">
        <states>0 0 0 0 0 0 1 1 0 1 1 0 0 1 0 1 0</states>
    </stateId>
    <stateId id="1739">
        <states>0 0 0 0 0 0 1 1 0 1 1 0 0 1 0 1 1</states>
    </stateId>
    <stateId id="1740">
        <states>0 0 0 0 0 0 1 1 0 1 1 0 0 1 1 0 0</states>
    </stateId>
    <stateId id="1741">
        <states>0 0 0 0 0 0 1 1 0 1 1 0 0 1 1 0 1</states>
    </stateId>
    <stateId id="1742">
        <states>0 0 0 0 0 0 1 1 0 1 1 0 0 1 1 1 0</states>
    </stateId>
    <stateId id="1743">
        <states>0 0 0 0 0 0 1 1 0 1 1 0 0 1 1 1 1</states>
    </stateId>
    <stateId id="1744">
        <states>0 0 0 0 0 0 1 1 0 1 1 0 1 0 0 0 0</states>
    </stateId>
    <stateId id="1745">
        <states>0 0 0 0 0 0 1 1 0 1 1 0 1 0 0 0 1</states>
    </stateId>
    <stateId id="1746">
        <states>0 0 0 0 0 0 1 1 0 1 1 0 1 0 0 1 0</states>
    </stateId>
    <stateId id="1747">
        <states>0 0 0 0 0 0 1 1 0 1 1 0 1 0 0 1 1</states>
    </stateId>
    <stateId id="1748">
        <states>0 0 0 0 0 0 1 1 0 1 1 0 1 0 1 0 0</states>
    </stateId>
    <stateId id="1749">
        <states>0 0 0 0 0 0 1 1 0 1 1 0 1 0 1 0 1</states>
    </stateId>
    <stateId id="1750">
        <states>0 0 0 0 0 0 1 1 0 1 1 0 1 0 1 1 0</states>
    </stateId>
    <stateId id="1751">
        <states>0 0 0 0 0 0 1 1 0 1 1 0 1 0 1 1 1</states>
    </stateId>
    <stateId id="1752">
        <states>0 0 0 0 0 0 1 1 0 1 1 0 1 1 0 0 0</states>
    </stateId>
    <stateId id="1753">
        <states>0 0 0 0 0 0 1 1 0 1 1 0 1 1 0 0 1</states>
    </stateId>
    <stateId id="1754">
        <states>0 0 0 0 0 0 1 1 0 1 1 0 1 1 0 1 0</states>
    </stateId>
    <stateId id="1755">
        <states>0 0 0 0 0 0 1 1 0 1 1 0 1 1 0 1 1</states>
    </stateId>
    <stateId id="1756">
        <states>0 0 0 0 0 0 1 1 0 1 1 0 1 1 1 0 0</states>
    </stateId>
    <stateId id="1757">
        <states>0 0 0 0 0 0 1 1 0 1 1 0 1 1 1 0 1</states>
    </stateId>
    <stateId id="1758">
        <states>0 0 0 0 0 0 1 1 0 1 1 0 1 1 1 1 0</states>
    </stateId>
    <stateId id="1759">
        <states>0 0 0 0 0 0 1 1 0 1 1 0 1 1 1 1 1</states>
    </stateId>
    <stateId id="1760">
        <states>0 0 0 0 0 0 1 1 0 1 1 1 0 0 0 0 0</states>
    </stateId>
    <stateId id="1761">
        <states>0 0 0 0 0 0 1 1 0 1 1 1 0 0 0 0 1</states>
    </stateId>
    <stateId id="1762">
        <states>0 0 0 0 0 0 1 1 0 1 1 1 0 0 0 1 0</states>
    </stateId>
    <stateId id="1763">
        <states>0 0 0 0 0 0 1 1 0 1 1 1 0 0 0 1 1</states>
    </stateId>
    <stateId id="1764">
        <states>0 0 0 0 0 0 1 1 0 1 1 1 0 0 1 0 0</states>
    </stateId>
    <stateId id="1765">
        <states>0 0 0 0 0 0 1 1 0 1 1 1 0 0 1 0 1</states>
    </stateId>
    <stateId id="1766">
        <states>0 0 0 0 0 0 1 1 0 1 1 1 0 0 1 1 0</states>
    </stateId>
    <stateId id="1767">
        <states>0 0 0 0 0 0 1 1 0 1 1 1 0 0 1 1 1</states>
    </stateId>
    <stateId id="1768">
        <states>0 0 0 0 0 0 1 1 0 1 1 1 0 1 0 0 0</states>
    </stateId>
    <stateId id="1769">
        <states>0 0 0 0 0 0 1 1 0 1 1 1 0 1 0 0 1</states>
    </stateId>
    <stateId id="1770">
        <states>0 0 0 0 0 0 1 1 0 1 1 1 0 1 0 1 0</states>
    </stateId>
    <stateId id="1771">
        <states>0 0 0 0 0 0 1 1 0 1 1 1 0 1 0 1 1</states>
    </stateId>
    <stateId id="1772">
        <states>0 0 0 0 0 0 1 1 0 1 1 1 0 1 1 0 0</states>
    </stateId>
    <stateId id="1773">
        <states>0 0 0 0 0 0 1 1 0 1 1 1 0 1 1 0 1</states>
    </stateId>
    <stateId id="1774">
        <states>0 0 0 0 0 0 1 1 0 1 1 1 0 1 1 1 0</states>
    </stateId>
    <stateId id="1775">
        <states>0 0 0 0 0 0 1 1 0 1 1 1 0 1 1 1 1</states>
    </stateId>
    <stateId id="1776">
        <states>0 0 0 0 0 0 1 1 0 1 1 1 1 0 0 0 0</states>
    </stateId>
    <stateId id="1777">
        <states>0 0 0 0 0 0 1 1 0 1 1 1 1 0 0 0 1</states>
    </stateId>
    <stateId id="1778">
        <states>0 0 0 0 0 0 1 1 0 1 1 1 1 0 0 1 0</states>
    </stateId>
    <stateId id="1779">
        <states>0 0 0 0 0 0 1 1 0 1 1 1 1 0 0 1 1</states>
    </stateId>
    <stateId id="1780">
        <states>0 0 0 0 0 0 1 1 0 1 1 1 1 0 1 0 0</states>
    </stateId>
    <stateId id="1781">
        <states>0 0 0 0 0 0 1 1 0 1 1 1 1 0 1 0 1</states>
    </stateId>
    <stateId id="1782">
        <states>0 0 0 0 0 0 1 1 0 1 1 1 1 0 1 1 0</states>
    </stateId>
    <stateId id="1783">
        <states>0 0 0 0 0 0 1 1 0 1 1 1 1 0 1 1 1</states>
    </stateId>
    <stateId id="1784">
        <states>0 0 0 0 0 0 1 1 0 1 1 1 1 1 0 0 0</states>
    </stateId>
    <stateId id="1785">
        <states>0 0 0 0 0 0 1 1 0 1 1 1 1 1 0 0 1</states>
    </stateId>
    <stateId id="1786">
        <states>0 0 0 0 0 0 1 1 0 1 1 1 1 1 0 1 0</states>
    </stateId>
    <stateId id="1787">
        <states>0 0 0 0 0 0 1 1 0 1 1 1 1 1 0 1 1</states>
    </stateId>
    <stateId id="1788">
        <states>0 0 0 0 0 0 1 1 0 1 1 1 1 1 1 0 0</states>
    </stateId>
    <stateId id="1789">
        <states>0 0 0 0 0 0 1 1 0 1 1 1 1 1 1 0 1</states>
    </stateId>
    <stateId id="1790">
        <states>0 0 0 0 0 0 1 1 0 1 1 1 1 1 1 1 0</states>
    </stateId>
    <stateId id="1791">
        <states>0 0 0 0 0 0 1 1 0 1 1 1 1 1 1 1 1</states>
    </stateId>
    <stateId id="1792">
        <states>0 0 0 0 0 0 1 1 1 0 0 0 0 0 0 0 0</states>
    </stateId>
    <stateId id="1793">
        <states>0 0 0 0 0 0 1 1 1 0 0 0 0 0 0 0 1</states>
    </stateId>
    <stateId id="1794">
        <states>0 0 0 0 0 0 1 1 1 0 0 0 0 0 0 1 0</states>
    </stateId>
    <stateId id="1795">
        <states>0 0 0 0 0 0 1 1 1 0 0 0 0 0 0 1 1</states>
    </stateId>
    <stateId id="1796">
        <states>0 0 0 0 0 0 1 1 1 0 0 0 0 0 1 0 0</states>
    </stateId>
    <stateId id="1797">
        <states>0 0 0 0 0 0 1 1 1 0 0 0 0 0 1 0 1</states>
    </stateId>
    <stateId id="1798">
        <states>0 0 0 0 0 0 1 1 1 0 0 0 0 0 1 1 0</states>
    </stateId>
    <stateId id="1799">
        <states>0 0 0 0 0 0 1 1 1 0 0 0 0 0 1 1 1</states>
    </stateId>
    <stateId id="1800">
        <states>0 0 0 0 0 0 1 1 1 0 0 0 0 1 0 0 0</states>
    </stateId>
    <stateId id="1801">
        <states>0 0 0 0 0 0 1 1 1 0 0 0 0 1 0 0 1</states>
    </stateId>
    <stateId id="1802">
        <states>0 0 0 0 0 0 1 1 1 0 0 0 0 1 0 1 0</states>
    </stateId>
    <stateId id="1803">
        <states>0 0 0 0 0 0 1 1 1 0 0 0 0 1 0 1 1</states>
    </stateId>
    <stateId id="1804">
        <states>0 0 0 0 0 0 1 1 1 0 0 0 0 1 1 0 0</states>
    </stateId>
    <stateId id="1805">
        <states>0 0 0 0 0 0 1 1 1 0 0 0 0 1 1 0 1</states>
    </stateId>
    <stateId id="1806">
        <states>0 0 0 0 0 0 1 1 1 0 0 0 0 1 1 1 0</states>
    </stateId>
    <stateId id="1807">
        <states>0 0 0 0 0 0 1 1 1 0 0 0 0 1 1 1 1</states>
    </stateId>
    <stateId id="1808">
        <states>0 0 0 0 0 0 1 1 1 0 0 0 1 0 0 0 0</states>
    </stateId>
    <stateId id="1809">
        <states>0 0 0 0 0 0 1 1 1 0 0 0 1 0 0 0 1</states>
    </stateId>
    <stateId id="1810">
        <states>0 0 0 0 0 0 1 1 1 0 0 0 1 0 0 1 0</states>
    </stateId>
    <stateId id="1811">
        <states>0 0 0 0 0 0 1 1 1 0 0 0 1 0 0 1 1</states>
    </stateId>
    <stateId id="1812">
        <states>0 0 0 0 0 0 1 1 1 0 0 0 1 0 1 0 0</states>
    </stateId>
    <stateId id="1813">
        <states>0 0 0 0 0 0 1 1 1 0 0 0 1 0 1 0 1</states>
    </stateId>
    <stateId id="1814">
        <states>0 0 0 0 0 0 1 1 1 0 0 0 1 0 1 1 0</states>
    </stateId>
    <stateId id="1815">
        <states>0 0 0 0 0 0 1 1 1 0 0 0 1 0 1 1 1</states>
    </stateId>
    <stateId id="1816">
        <states>0 0 0 0 0 0 1 1 1 0 0 0 1 1 0 0 0</states>
    </stateId>
    <stateId id="1817">
        <states>0 0 0 0 0 0 1 1 1 0 0 0 1 1 0 0 1</states>
    </stateId>
    <stateId id="1818">
        <states>0 0 0 0 0 0 1 1 1 0 0 0 1 1 0 1 0</states>
    </stateId>
    <stateId id="1819">
        <states>0 0 0 0 0 0 1 1 1 0 0 0 1 1 0 1 1</states>
    </stateId>
    <stateId id="1820">
        <states>0 0 0 0 0 0 1 1 1 0 0 0 1 1 1 0 0</states>
    </stateId>
    <stateId id="1821">
        <states>0 0 0 0 0 0 1 1 1 0 0 0 1 1 1 0 1</states>
    </stateId>
    <stateId id="1822">
        <states>0 0 0 0 0 0 1 1 1 0 0 0 1 1 1 1 0</states>
    </stateId>
    <stateId id="1823">
        <states>0 0 0 0 0 0 1 1 1 0 0 0 1 1 1 1 1</states>
    </stateId>
    <stateId id="1824">
        <states>0 0 0 0 0 0 1 1 1 0 0 1 0 0 0 0 0</states>
    </stateId>
    <stateId id="1825">
        <states>0 0 0 0 0 0 1 1 1 0 0 1 0 0 0 0 1</states>
    </stateId>
    <stateId id="1826">
        <states>0 0 0 0 0 0 1 1 1 0 0 1 0 0 0 1 0</states>
    </stateId>
    <stateId id="1827">
        <states>0 0 0 0 0 0 1 1 1 0 0 1 0 0 0 1 1</states>
    </stateId>
    <stateId id="1828">
        <states>0 0 0 0 0 0 1 1 1 0 0 1 0 0 1 0 0</states>
    </stateId>
    <stateId id="1829">
        <states>0 0 0 0 0 0 1 1 1 0 0 1 0 0 1 0 1</states>
    </stateId>
    <stateId id="1830">
        <states>0 0 0 0 0 0 1 1 1 0 0 1 0 0 1 1 0</states>
    </stateId>
    <stateId id="1831">
        <states>0 0 0 0 0 0 1 1 1 0 0 1 0 0 1 1 1</states>
    </stateId>
    <stateId id="1832">
        <states>0 0 0 0 0 0 1 1 1 0 0 1 0 1 0 0 0</states>
    </stateId>
    <stateId id="1833">
        <states>0 0 0 0 0 0 1 1 1 0 0 1 0 1 0 0 1</states>
    </stateId>
    <stateId id="1834">
        <states>0 0 0 0 0 0 1 1 1 0 0 1 0 1 0 1 0</states>
    </stateId>
    <stateId id="1835">
        <states>0 0 0 0 0 0 1 1 1 0 0 1 0 1 0 1 1</states>
    </stateId>
    <stateId id="1836">
        <states>0 0 0 0 0 0 1 1 1 0 0 1 0 1 1 0 0</states>
    </stateId>
    <stateId id="1837">
        <states>0 0 0 0 0 0 1 1 1 0 0 1 0 1 1 0 1</states>
    </stateId>
    <stateId id="1838">
        <states>0 0 0 0 0 0 1 1 1 0 0 1 0 1 1 1 0</states>
    </stateId>
    <stateId id="1839">
        <states>0 0 0 0 0 0 1 1 1 0 0 1 0 1 1 1 1</states>
    </stateId>
    <stateId id="1840">
        <states>0 0 0 0 0 0 1 1 1 0 0 1 1 0 0 0 0</states>
    </stateId>
    <stateId id="1841">
        <states>0 0 0 0 0 0 1 1 1 0 0 1 1 0 0 0 1</states>
    </stateId>
    <stateId id="1842">
        <states>0 0 0 0 0 0 1 1 1 0 0 1 1 0 0 1 0</states>
    </stateId>
    <stateId id="1843">
        <states>0 0 0 0 0 0 1 1 1 0 0 1 1 0 0 1 1</states>
    </stateId>
    <stateId id="1844">
        <states>0 0 0 0 0 0 1 1 1 0 0 1 1 0 1 0 0</states>
    </stateId>
    <stateId id="1845">
        <states>0 0 0 0 0 0 1 1 1 0 0 1 1 0 1 0 1</states>
    </stateId>
    <stateId id="1846">
        <states>0 0 0 0 0 0 1 1 1 0 0 1 1 0 1 1 0</states>
    </stateId>
    <stateId id="1847">
        <states>0 0 0 0 0 0 1 1 1 0 0 1 1 0 1 1 1</states>
    </stateId>
    <stateId id="1848">
        <states>0 0 0 0 0 0 1 1 1 0 0 1 1 1 0 0 0</states>
    </stateId>
    <stateId id="1849">
        <states>0 0 0 0 0 0 1 1 1 0 0 1 1 1 0 0 1</states>
    </stateId>
    <stateId id="1850">
        <states>0 0 0 0 0 0 1 1 1 0 0 1 1 1 0 1 0</states>
    </stateId>
    <stateId id="1851">
        <states>0 0 0 0 0 0 1 1 1 0 0 1 1 1 0 1 1</states>
    </stateId>
    <stateId id="1852">
        <states>0 0 0 0 0 0 1 1 1 0 0 1 1 1 1 0 0</states>
    </stateId>
    <stateId id="1853">
        <states>0 0 0 0 0 0 1 1 1 0 0 1 1 1 1 0 1</states>
    </stateId>
    <stateId id="1854">
        <states>0 0 0 0 0 0 1 1 1 0 0 1 1 1 1 1 0</states>
    </stateId>
    <stateId id="1855">
        <states>0 0 0 0 0 0 1 1 1 0 0 1 1 1 1 1 1</states>
    </stateId>
    <stateId id="1856">
        <states>0 0 0 0 0 0 1 1 1 0 1 0 0 0 0 0 0</states>
    </stateId>
    <stateId id="1857">
        <states>0 0 0 0 0 0 1 1 1 0 1 0 0 0 0 0 1</states>
    </stateId>
    <stateId id="1858">
        <states>0 0 0 0 0 0 1 1 1 0 1 0 0 0 0 1 0</states>
    </stateId>
    <stateId id="1859">
        <states>0 0 0 0 0 0 1 1 1 0 1 0 0 0 0 1 1</states>
    </stateId>
    <stateId id="1860">
        <states>0 0 0 0 0 0 1 1 1 0 1 0 0 0 1 0 0</states>
    </stateId>
    <stateId id="1861">
        <states>0 0 0 0 0 0 1 1 1 0 1 0 0 0 1 0 1</states>
    </stateId>
    <stateId id="1862">
        <states>0 0 0 0 0 0 1 1 1 0 1 0 0 0 1 1 0</states>
    </stateId>
    <stateId id="1863">
        <states>0 0 0 0 0 0 1 1 1 0 1 0 0 0 1 1 1</states>
    </stateId>
    <stateId id="1864">
        <states>0 0 0 0 0 0 1 1 1 0 1 0 0 1 0 0 0</states>
    </stateId>
    <stateId id="1865">
        <states>0 0 0 0 0 0 1 1 1 0 1 0 0 1 0 0 1</states>
    </stateId>
    <stateId id="1866">
        <states>0 0 0 0 0 0 1 1 1 0 1 0 0 1 0 1 0</states>
    </stateId>
    <stateId id="1867">
        <states>0 0 0 0 0 0 1 1 1 0 1 0 0 1 0 1 1</states>
    </stateId>
    <stateId id="1868">
        <states>0 0 0 0 0 0 1 1 1 0 1 0 0 1 1 0 0</states>
    </stateId>
    <stateId id="1869">
        <states>0 0 0 0 0 0 1 1 1 0 1 0 0 1 1 0 1</states>
    </stateId>
    <stateId id="1870">
        <states>0 0 0 0 0 0 1 1 1 0 1 0 0 1 1 1 0</states>
    </stateId>
    <stateId id="1871">
        <states>0 0 0 0 0 0 1 1 1 0 1 0 0 1 1 1 1</states>
    </stateId>
    <stateId id="1872">
        <states>0 0 0 0 0 0 1 1 1 0 1 0 1 0 0 0 0</states>
    </stateId>
    <stateId id="1873">
        <states>0 0 0 0 0 0 1 1 1 0 1 0 1 0 0 0 1</states>
    </stateId>
    <stateId id="1874">
        <states>0 0 0 0 0 0 1 1 1 0 1 0 1 0 0 1 0</states>
    </stateId>
    <stateId id="1875">
        <states>0 0 0 0 0 0 1 1 1 0 1 0 1 0 0 1 1</states>
    </stateId>
    <stateId id="1876">
        <states>0 0 0 0 0 0 1 1 1 0 1 0 1 0 1 0 0</states>
    </stateId>
    <stateId id="1877">
        <states>0 0 0 0 0 0 1 1 1 0 1 0 1 0 1 0 1</states>
    </stateId>
    <stateId id="1878">
        <states>0 0 0 0 0 0 1 1 1 0 1 0 1 0 1 1 0</states>
    </stateId>
    <stateId id="1879">
        <states>0 0 0 0 0 0 1 1 1 0 1 0 1 0 1 1 1</states>
    </stateId>
    <stateId id="1880">
        <states>0 0 0 0 0 0 1 1 1 0 1 0 1 1 0 0 0</states>
    </stateId>
    <stateId id="1881">
        <states>0 0 0 0 0 0 1 1 1 0 1 0 1 1 0 0 1</states>
    </stateId>
    <stateId id="1882">
        <states>0 0 0 0 0 0 1 1 1 0 1 0 1 1 0 1 0</states>
    </stateId>
    <stateId id="1883">
        <states>0 0 0 0 0 0 1 1 1 0 1 0 1 1 0 1 1</states>
    </stateId>
    <stateId id="1884">
        <states>0 0 0 0 0 0 1 1 1 0 1 0 1 1 1 0 0</states>
    </stateId>
    <stateId id="1885">
        <states>0 0 0 0 0 0 1 1 1 0 1 0 1 1 1 0 1</states>
    </stateId>
    <stateId id="1886">
        <states>0 0 0 0 0 0 1 1 1 0 1 0 1 1 1 1 0</states>
    </stateId>
    <stateId id="1887">
        <states>0 0 0 0 0 0 1 1 1 0 1 0 1 1 1 1 1</states>
    </stateId>
    <stateId id="1888">
        <states>0 0 0 0 0 0 1 1 1 0 1 1 0 0 0 0 0</states>
    </stateId>
    <stateId id="1889">
        <states>0 0 0 0 0 0 1 1 1 0 1 1 0 0 0 0 1</states>
    </stateId>
    <stateId id="1890">
        <states>0 0 0 0 0 0 1 1 1 0 1 1 0 0 0 1 0</states>
    </stateId>
    <stateId id="1891">
        <states>0 0 0 0 0 0 1 1 1 0 1 1 0 0 0 1 1</states>
    </stateId>
    <stateId id="1892">
        <states>0 0 0 0 0 0 1 1 1 0 1 1 0 0 1 0 0</states>
    </stateId>
    <stateId id="1893">
        <states>0 0 0 0 0 0 1 1 1 0 1 1 0 0 1 0 1</states>
    </stateId>
    <stateId id="1894">
        <states>0 0 0 0 0 0 1 1 1 0 1 1 0 0 1 1 0</states>
    </stateId>
    <stateId id="1895">
        <states>0 0 0 0 0 0 1 1 1 0 1 1 0 0 1 1 1</states>
    </stateId>
    <stateId id="1896">
        <states>0 0 0 0 0 0 1 1 1 0 1 1 0 1 0 0 0</states>
    </stateId>
    <stateId id="1897">
        <states>0 0 0 0 0 0 1 1 1 0 1 1 0 1 0 0 1</states>
    </stateId>
    <stateId id="1898">
        <states>0 0 0 0 0 0 1 1 1 0 1 1 0 1 0 1 0</states>
    </stateId>
    <stateId id="1899">
        <states>0 0 0 0 0 0 1 1 1 0 1 1 0 1 0 1 1</states>
    </stateId>
    <stateId id="1900">
        <states>0 0 0 0 0 0 1 1 1 0 1 1 0 1 1 0 0</states>
    </stateId>
    <stateId id="1901">
        <states>0 0 0 0 0 0 1 1 1 0 1 1 0 1 1 0 1</states>
    </stateId>
    <stateId id="1902">
        <states>0 0 0 0 0 0 1 1 1 0 1 1 0 1 1 1 0</states>
    </stateId>
    <stateId id="1903">
        <states>0 0 0 0 0 0 1 1 1 0 1 1 0 1 1 1 1</states>
    </stateId>
    <stateId id="1904">
        <states>0 0 0 0 0 0 1 1 1 0 1 1 1 0 0 0 0</states>
    </stateId>
    <stateId id="1905">
        <states>0 0 0 0 0 0 1 1 1 0 1 1 1 0 0 0 1</states>
    </stateId>
    <stateId id="1906">
        <states>0 0 0 0 0 0 1 1 1 0 1 1 1 0 0 1 0</states>
    </stateId>
    <stateId id="1907">
        <states>0 0 0 0 0 0 1 1 1 0 1 1 1 0 0 1 1</states>
    </stateId>
    <stateId id="1908">
        <states>0 0 0 0 0 0 1 1 1 0 1 1 1 0 1 0 0</states>
    </stateId>
    <stateId id="1909">
        <states>0 0 0 0 0 0 1 1 1 0 1 1 1 0 1 0 1</states>
    </stateId>
    <stateId id="1910">
        <states>0 0 0 0 0 0 1 1 1 0 1 1 1 0 1 1 0</states>
    </stateId>
    <stateId id="1911">
        <states>0 0 0 0 0 0 1 1 1 0 1 1 1 0 1 1 1</states>
    </stateId>
    <stateId id="1912">
        <states>0 0 0 0 0 0 1 1 1 0 1 1 1 1 0 0 0</states>
    </stateId>
    <stateId id="1913">
        <states>0 0 0 0 0 0 1 1 1 0 1 1 1 1 0 0 1</states>
    </stateId>
    <stateId id="1914">
        <states>0 0 0 0 0 0 1 1 1 0 1 1 1 1 0 1 0</states>
    </stateId>
    <stateId id="1915">
        <states>0 0 0 0 0 0 1 1 1 0 1 1 1 1 0 1 1</states>
    </stateId>
    <stateId id="1916">
        <states>0 0 0 0 0 0 1 1 1 0 1 1 1 1 1 0 0</states>
    </stateId>
    <stateId id="1917">
        <states>0 0 0 0 0 0 1 1 1 0 1 1 1 1 1 0 1</states>
    </stateId>
    <stateId id="1918">
        <states>0 0 0 0 0 0 1 1 1 0 1 1 1 1 1 1 0</states>
    </stateId>
    <stateId id="1919">
        <states>0 0 0 0 0 0 1 1 1 0 1 1 1 1 1 1 1</states>
    </stateId>
    <stateId id="1920">
        <states>0 0 0 0 0 0 1 1 1 1 0 0 0 0 0 0 0</states>
    </stateId>
    <stateId id="1921">
        <states>0 0 0 0 0 0 1 1 1 1 0 0 0 0 0 0 1</states>
    </stateId>
    <stateId id="1922">
        <states>0 0 0 0 0 0 1 1 1 1 0 0 0 0 0 1 0</states>
    </stateId>
    <stateId id="1923">
        <states>0 0 0 0 0 0 1 1 1 1 0 0 0 0 0 1 1</states>
    </stateId>
    <stateId id="1924">
        <states>0 0 0 0 0 0 1 1 1 1 0 0 0 0 1 0 0</states>
    </stateId>
    <stateId id="1925">
        <states>0 0 0 0 0 0 1 1 1 1 0 0 0 0 1 0 1</states>
    </stateId>
    <stateId id="1926">
        <states>0 0 0 0 0 0 1 1 1 1 0 0 0 0 1 1 0</states>
    </stateId>
    <stateId id="1927">
        <states>0 0 0 0 0 0 1 1 1 1 0 0 0 0 1 1 1</states>
    </stateId>
    <stateId id="1928">
        <states>0 0 0 0 0 0 1 1 1 1 0 0 0 1 0 0 0</states>
    </stateId>
    <stateId id="1929">
        <states>0 0 0 0 0 0 1 1 1 1 0 0 0 1 0 0 1</states>
    </stateId>
    <stateId id="1930">
        <states>0 0 0 0 0 0 1 1 1 1 0 0 0 1 0 1 0</states>
    </stateId>
    <stateId id="1931">
        <states>0 0 0 0 0 0 1 1 1 1 0 0 0 1 0 1 1</states>
    </stateId>
    <stateId id="1932">
        <states>0 0 0 0 0 0 1 1 1 1 0 0 0 1 1 0 0</states>
    </stateId>
    <stateId id="1933">
        <states>0 0 0 0 0 0 1 1 1 1 0 0 0 1 1 0 1</states>
    </stateId>
    <stateId id="1934">
        <states>0 0 0 0 0 0 1 1 1 1 0 0 0 1 1 1 0</states>
    </stateId>
    <stateId id="1935">
        <states>0 0 0 0 0 0 1 1 1 1 0 0 0 1 1 1 1</states>
    </stateId>
    <stateId id="1936">
        <states>0 0 0 0 0 0 1 1 1 1 0 0 1 0 0 0 0</states>
    </stateId>
    <stateId id="1937">
        <states>0 0 0 0 0 0 1 1 1 1 0 0 1 0 0 0 1</states>
    </stateId>
    <stateId id="1938">
        <states>0 0 0 0 0 0 1 1 1 1 0 0 1 0 0 1 0</states>
    </stateId>
    <stateId id="1939">
        <states>0 0 0 0 0 0 1 1 1 1 0 0 1 0 0 1 1</states>
    </stateId>
    <stateId id="1940">
        <states>0 0 0 0 0 0 1 1 1 1 0 0 1 0 1 0 0</states>
    </stateId>
    <stateId id="1941">
        <states>0 0 0 0 0 0 1 1 1 1 0 0 1 0 1 0 1</states>
    </stateId>
    <stateId id="1942">
        <states>0 0 0 0 0 0 1 1 1 1 0 0 1 0 1 1 0</states>
    </stateId>
    <stateId id="1943">
        <states>0 0 0 0 0 0 1 1 1 1 0 0 1 0 1 1 1</states>
    </stateId>
    <stateId id="1944">
        <states>0 0 0 0 0 0 1 1 1 1 0 0 1 1 0 0 0</states>
    </stateId>
    <stateId id="1945">
        <states>0 0 0 0 0 0 1 1 1 1 0 0 1 1 0 0 1</states>
    </stateId>
    <stateId id="1946">
        <states>0 0 0 0 0 0 1 1 1 1 0 0 1 1 0 1 0</states>
    </stateId>
    <stateId id="1947">
        <states>0 0 0 0 0 0 1 1 1 1 0 0 1 1 0 1 1</states>
    </stateId>
    <stateId id="1948">
        <states>0 0 0 0 0 0 1 1 1 1 0 0 1 1 1 0 0</states>
    </stateId>
    <stateId id="1949">
        <states>0 0 0 0 0 0 1 1 1 1 0 0 1 1 1 0 1</states>
    </stateId>
    <stateId id="1950">
        <states>0 0 0 0 0 0 1 1 1 1 0 0 1 1 1 1 0</states>
    </stateId>
    <stateId id="1951">
        <states>0 0 0 0 0 0 1 1 1 1 0 0 1 1 1 1 1</states>
    </stateId>
    <stateId id="1952">
        <states>0 0 0 0 0 0 1 1 1 1 0 1 0 0 0 0 0</states>
    </stateId>
    <stateId id="1953">
        <states>0 0 0 0 0 0 1 1 1 1 0 1 0 0 0 0 1</states>
    </stateId>
    <stateId id="1954">
        <states>0 0 0 0 0 0 1 1 1 1 0 1 0 0 0 1 0</states>
    </stateId>
    <stateId id="1955">
        <states>0 0 0 0 0 0 1 1 1 1 0 1 0 0 0 1 1</states>
    </stateId>
    <stateId id="1956">
        <states>0 0 0 0 0 0 1 1 1 1 0 1 0 0 1 0 0</states>
    </stateId>
    <stateId id="1957">
        <states>0 0 0 0 0 0 1 1 1 1 0 1 0 0 1 0 1</states>
    </stateId>
    <stateId id="1958">
        <states>0 0 0 0 0 0 1 1 1 1 0 1 0 0 1 1 0</states>
    </stateId>
    <stateId id="1959">
        <states>0 0 0 0 0 0 1 1 1 1 0 1 0 0 1 1 1</states>
    </stateId>
    <stateId id="1960">
        <states>0 0 0 0 0 0 1 1 1 1 0 1 0 1 0 0 0</states>
    </stateId>
    <stateId id="1961">
        <states>0 0 0 0 0 0 1 1 1 1 0 1 0 1 0 0 1</states>
    </stateId>
    <stateId id="1962">
        <states>0 0 0 0 0 0 1 1 1 1 0 1 0 1 0 1 0</states>
    </stateId>
    <stateId id="1963">
        <states>0 0 0 0 0 0 1 1 1 1 0 1 0 1 0 1 1</states>
    </stateId>
    <stateId id="1964">
        <states>0 0 0 0 0 0 1 1 1 1 0 1 0 1 1 0 0</states>
    </stateId>
    <stateId id="1965">
        <states>0 0 0 0 0 0 1 1 1 1 0 1 0 1 1 0 1</states>
    </stateId>
    <stateId id="1966">
        <states>0 0 0 0 0 0 1 1 1 1 0 1 0 1 1 1 0</states>
    </stateId>
    <stateId id="1967">
        <states>0 0 0 0 0 0 1 1 1 1 0 1 0 1 1 1 1</states>
    </stateId>
    <stateId id="1968">
        <states>0 0 0 0 0 0 1 1 1 1 0 1 1 0 0 0 0</states>
    </stateId>
    <stateId id="1969">
        <states>0 0 0 0 0 0 1 1 1 1 0 1 1 0 0 0 1</states>
    </stateId>
    <stateId id="1970">
        <states>0 0 0 0 0 0 1 1 1 1 0 1 1 0 0 1 0</states>
    </stateId>
    <stateId id="1971">
        <states>0 0 0 0 0 0 1 1 1 1 0 1 1 0 0 1 1</states>
    </stateId>
    <stateId id="1972">
        <states>0 0 0 0 0 0 1 1 1 1 0 1 1 0 1 0 0</states>
    </stateId>
    <stateId id="1973">
        <states>0 0 0 0 0 0 1 1 1 1 0 1 1 0 1 0 1</states>
    </stateId>
    <stateId id="1974">
        <states>0 0 0 0 0 0 1 1 1 1 0 1 1 0 1 1 0</states>
    </stateId>
    <stateId id="1975">
        <states>0 0 0 0 0 0 1 1 1 1 0 1 1 0 1 1 1</states>
    </stateId>
    <stateId id="1976">
        <states>0 0 0 0 0 0 1 1 1 1 0 1 1 1 0 0 0</states>
    </stateId>
    <stateId id="1977">
        <states>0 0 0 0 0 0 1 1 1 1 0 1 1 1 0 0 1</states>
    </stateId>
    <stateId id="1978">
        <states>0 0 0 0 0 0 1 1 1 1 0 1 1 1 0 1 0</states>
    </stateId>
    <stateId id="1979">
        <states>0 0 0 0 0 0 1 1 1 1 0 1 1 1 0 1 1</states>
    </stateId>
    <stateId id="1980">
        <states>0 0 0 0 0 0 1 1 1 1 0 1 1 1 1 0 0</states>
    </stateId>
    <stateId id="1981">
        <states>0 0 0 0 0 0 1 1 1 1 0 1 1 1 1 0 1</states>
    </stateId>
    <stateId id="1982">
        <states>0 0 0 0 0 0 1 1 1 1 0 1 1 1 1 1 0</states>
    </stateId>
    <stateId id="1983">
        <states>0 0 0 0 0 0 1 1 1 1 0 1 1 1 1 1 1</states>
    </stateId>
    <stateId id="1984">
        <states>0 0 0 0 0 0 1 1 1 1 1 0 0 0 0 0 0</states>
    </stateId>
    <stateId id="1985">
        <states>0 0 0 0 0 0 1 1 1 1 1 0 0 0 0 0 1</states>
    </stateId>
    <stateId id="1986">
        <states>0 0 0 0 0 0 1 1 1 1 1 0 0 0 0 1 0</states>
    </stateId>
    <stateId id="1987">
        <states>0 0 0 0 0 0 1 1 1 1 1 0 0 0 0 1 1</states>
    </stateId>
    <stateId id="1988">
        <states>0 0 0 0 0 0 1 1 1 1 1 0 0 0 1 0 0</states>
    </stateId>
    <stateId id="1989">
        <states>0 0 0 0 0 0 1 1 1 1 1 0 0 0 1 0 1</states>
    </stateId>
    <stateId id="1990">
        <states>0 0 0 0 0 0 1 1 1 1 1 0 0 0 1 1 0</states>
    </stateId>
    <stateId id="1991">
        <states>0 0 0 0 0 0 1 1 1 1 1 0 0 0 1 1 1</states>
    </stateId>
    <stateId id="1992">
        <states>0 0 0 0 0 0 1 1 1 1 1 0 0 1 0 0 0</states>
    </stateId>
    <stateId id="1993">
        <states>0 0 0 0 0 0 1 1 1 1 1 0 0 1 0 0 1</states>
    </stateId>
    <stateId id="1994">
        <states>0 0 0 0 0 0 1 1 1 1 1 0 0 1 0 1 0</states>
    </stateId>
    <stateId id="1995">
        <states>0 0 0 0 0 0 1 1 1 1 1 0 0 1 0 1 1</states>
    </stateId>
    <stateId id="1996">
        <states>0 0 0 0 0 0 1 1 1 1 1 0 0 1 1 0 0</states>
    </stateId>
    <stateId id="1997">
        <states>0 0 0 0 0 0 1 1 1 1 1 0 0 1 1 0 1</states>
    </stateId>
    <stateId id="1998">
        <states>0 0 0 0 0 0 1 1 1 1 1 0 0 1 1 1 0</states>
    </stateId>
    <stateId id="1999">
        <states>0 0 0 0 0 0 1 1 1 1 1 0 0 1 1 1 1</states>
    </stateId>
    <stateId id="2000">
        <states>0 0 0 0 0 0 1 1 1 1 1 0 1 0 0 0 0</states>
    </stateId>
    <stateId id="2001">
        <states>0 0 0 0 0 0 1 1 1 1 1 0 1 0 0 0 1</states>
    </stateId>
    <stateId id="2002">
        <states>0 0 0 0 0 0 1 1 1 1 1 0 1 0 0 1 0</states>
    </stateId>
    <stateId id="2003">
        <states>0 0 0 0 0 0 1 1 1 1 1 0 1 0 0 1 1</states>
    </stateId>
    <stateId id="2004">
        <states>0 0 0 0 0 0 1 1 1 1 1 0 1 0 1 0 0</states>
    </stateId>
    <stateId id="2005">
        <states>0 0 0 0 0 0 1 1 1 1 1 0 1 0 1 0 1</states>
    </stateId>
    <stateId id="2006">
        <states>0 0 0 0 0 0 1 1 1 1 1 0 1 0 1 1 0</states>
    </stateId>
    <stateId id="2007">
        <states>0 0 0 0 0 0 1 1 1 1 1 0 1 0 1 1 1</states>
    </stateId>
    <stateId id="2008">
        <states>0 0 0 0 0 0 1 1 1 1 1 0 1 1 0 0 0</states>
    </stateId>
    <stateId id="2009">
        <states>0 0 0 0 0 0 1 1 1 1 1 0 1 1 0 0 1</states>
    </stateId>
    <stateId id="2010">
        <states>0 0 0 0 0 0 1 1 1 1 1 0 1 1 0 1 0</states>
    </stateId>
    <stateId id="2011">
        <states>0 0 0 0 0 0 1 1 1 1 1 0 1 1 0 1 1</states>
    </stateId>
    <stateId id="2012">
        <states>0 0 0 0 0 0 1 1 1 1 1 0 1 1 1 0 0</states>
    </stateId>
    <stateId id="2013">
        <states>0 0 0 0 0 0 1 1 1 1 1 0 1 1 1 0 1</states>
    </stateId>
    <stateId id="2014">
        <states>0 0 0 0 0 0 1 1 1 1 1 0 1 1 1 1 0</states>
    </stateId>
    <stateId id="2015">
        <states>0 0 0 0 0 0 1 1 1 1 1 0 1 1 1 1 1</states>
    </stateId>
    <stateId id="2016">
        <states>0 0 0 0 0 0 1 1 1 1 1 1 0 0 0 0 0</states>
    </stateId>
    <stateId id="2017">
        <states>0 0 0 0 0 0 1 1 1 1 1 1 0 0 0 0 1</states>
    </stateId>
    <stateId id="2018">
        <states>0 0 0 0 0 0 1 1 1 1 1 1 0 0 0 1 0</states>
    </stateId>
    <stateId id="2019">
        <states>0 0 0 0 0 0 1 1 1 1 1 1 0 0 0 1 1</states>
    </stateId>
    <stateId id="2020">
        <states>0 0 0 0 0 0 1 1 1 1 1 1 0 0 1 0 0</states>
    </stateId>
    <stateId id="2021">
        <states>0 0 0 0 0 0 1 1 1 1 1 1 0 0 1 0 1</states>
    </stateId>
    <stateId id="2022">
        <states>0 0 0 0 0 0 1 1 1 1 1 1 0 0 1 1 0</states>
    </stateId>
    <stateId id="2023">
        <states>0 0 0 0 0 0 1 1 1 1 1 1 0 0 1 1 1</states>
    </stateId>
    <stateId id="2024">
        <states>0 0 0 0 0 0 1 1 1 1 1 1 0 1 0 0 0</states>
    </stateId>
    <stateId id="2025">
        <states>0 0 0 0 0 0 1 1 1 1 1 1 0 1 0 0 1</states>
    </stateId>
    <stateId id="2026">
        <states>0 0 0 0 0 0 1 1 1 1 1 1 0 1 0 1 0</states>
    </stateId>
    <stateId id="2027">
        <states>0 0 0 0 0 0 1 1 1 1 1 1 0 1 0 1 1</states>
    </stateId>
    <stateId id="2028">
        <states>0 0 0 0 0 0 1 1 1 1 1 1 0 1 1 0 0</states>
    </stateId>
    <stateId id="2029">
        <states>0 0 0 0 0 0 1 1 1 1 1 1 0 1 1 0 1</states>
    </stateId>
    <stateId id="2030">
        <states>0 0 0 0 0 0 1 1 1 1 1 1 0 1 1 1 0</states>
    </stateId>
    <stateId id="2031">
        <states>0 0 0 0 0 0 1 1 1 1 1 1 0 1 1 1 1</states>
    </stateId>
    <stateId id="2032">
        <states>0 0 0 0 0 0 1 1 1 1 1 1 1 0 0 0 0</states>
    </stateId>
    <stateId id="2033">
        <states>0 0 0 0 0 0 1 1 1 1 1 1 1 0 0 0 1</states>
    </stateId>
    <stateId id="2034">
        <states>0 0 0 0 0 0 1 1 1 1 1 1 1 0 0 1 0</states>
    </stateId>
    <stateId id="2035">
        <states>0 0 0 0 0 0 1 1 1 1 1 1 1 0 0 1 1</states>
    </stateId>
    <stateId id="2036">
        <states>0 0 0 0 0 0 1 1 1 1 1 1 1 0 1 0 0</states>
    </stateId>
    <stateId id="2037">
        <states>0 0 0 0 0 0 1 1 1 1 1 1 1 0 1 0 1</states>
    </stateId>
    <stateId id="2038">
        <states>0 0 0 0 0 0 1 1 1 1 1 1 1 0 1 1 0</states>
    </stateId>
    <stateId id="2039">
        <states>0 0 0 0 0 0 1 1 1 1 1 1 1 0 1 1 1</states>
    </stateId>
    <stateId id="2040">
        <states>0 0 0 0 0 0 1 1 1 1 1 1 1 1 0 0 0</states>
    </stateId>
    <stateId id="2041">
        <states>0 0 0 0 0 0 1 1 1 1 1 1 1 1 0 0 1</states>
    </stateId>
    <stateId id="2042">
        <states>0 0 0 0 0 0 1 1 1 1 1 1 1 1 0 1 0</states>
    </stateId>
    <stateId id="2043">
        <states>0 0 0 0 0 0 1 1 1 1 1 1 1 1 0 1 1</states>
    </stateId>
    <stateId id="2044">
        <states>0 0 0 0 0 0 1 1 1 1 1 1 1 1 1 0 0</states>
    </stateId>
    <stateId id="2045">
        <states>0 0 0 0 0 0 1 1 1 1 1 1 1 1 1 0 1</states>
    </stateId>
    <stateId id="2046">
        <states>0 0 0 0 0 0 1 1 1 1 1 1 1 1 1 1 0</states>
    </stateId>
    <stateId id="2047">
        <states>0 0 0 0 0 0 1 1 1 1 1 1 1 1 1 1 1</states>
    </stateId>
    <stateId id="2048">
        <states>0 0 0 0 0 1 0 0 0 0 0 0 0 0 0 0 0</states>
    </stateId>
    <stateId id="2049">
        <states>0 0 0 0 0 1 0 0 0 0 0 0 0 0 0 0 1</states>
    </stateId>
    <stateId id="2050">
        <states>0 0 0 0 0 1 0 0 0 0 0 0 0 0 0 1 0</states>
    </stateId>
    <stateId id="2051">
        <states>0 0 0 0 0 1 0 0 0 0 0 0 0 0 0 1 1</states>
    </stateId>
    <stateId id="2052">
        <states>0 0 0 0 0 1 0 0 0 0 0 0 0 0 1 0 0</states>
    </stateId>
    <stateId id="2053">
        <states>0 0 0 0 0 1 0 0 0 0 0 0 0 0 1 0 1</states>
    </stateId>
    <stateId id="2054">
        <states>0 0 0 0 0 1 0 0 0 0 0 0 0 0 1 1 0</states>
    </stateId>
    <stateId id="2055">
        <states>0 0 0 0 0 1 0 0 0 0 0 0 0 0 1 1 1</states>
    </stateId>
    <stateId id="2056">
        <states>0 0 0 0 0 1 0 0 0 0 0 0 0 1 0 0 0</states>
    </stateId>
    <stateId id="2057">
        <states>0 0 0 0 0 1 0 0 0 0 0 0 0 1 0 0 1</states>
    </stateId>
    <stateId id="2058">
        <states>0 0 0 0 0 1 0 0 0 0 0 0 0 1 0 1 0</states>
    </stateId>
    <stateId id="2059">
        <states>0 0 0 0 0 1 0 0 0 0 0 0 0 1 0 1 1</states>
    </stateId>
    <stateId id="2060">
        <states>0 0 0 0 0 1 0 0 0 0 0 0 0 1 1 0 0</states>
    </stateId>
    <stateId id="2061">
        <states>0 0 0 0 0 1 0 0 0 0 0 0 0 1 1 0 1</states>
    </stateId>
    <stateId id="2062">
        <states>0 0 0 0 0 1 0 0 0 0 0 0 0 1 1 1 0</states>
    </stateId>
    <stateId id="2063">
        <states>0 0 0 0 0 1 0 0 0 0 0 0 0 1 1 1 1</states>
    </stateId>
    <stateId id="2064">
        <states>0 0 0 0 0 1 0 0 0 0 0 0 1 0 0 0 0</states>
    </stateId>
    <stateId id="2065">
        <states>0 0 0 0 0 1 0 0 0 0 0 0 1 0 0 0 1</states>
    </stateId>
    <stateId id="2066">
        <states>0 0 0 0 0 1 0 0 0 0 0 0 1 0 0 1 0</states>
    </stateId>
    <stateId id="2067">
        <states>0 0 0 0 0 1 0 0 0 0 0 0 1 0 0 1 1</states>
    </stateId>
    <stateId id="2068">
        <states>0 0 0 0 0 1 0 0 0 0 0 0 1 0 1 0 0</states>
    </stateId>
    <stateId id="2069">
        <states>0 0 0 0 0 1 0 0 0 0 0 0 1 0 1 0 1</states>
    </stateId>
    <stateId id="2070">
        <states>0 0 0 0 0 1 0 0 0 0 0 0 1 0 1 1 0</states>
    </stateId>
    <stateId id="2071">
        <states>0 0 0 0 0 1 0 0 0 0 0 0 1 0 1 1 1</states>
    </stateId>
    <stateId id="2072">
        <states>0 0 0 0 0 1 0 0 0 0 0 0 1 1 0 0 0</states>
    </stateId>
    <stateId id="2073">
        <states>0 0 0 0 0 1 0 0 0 0 0 0 1 1 0 0 1</states>
    </stateId>
    <stateId id="2074">
        <states>0 0 0 0 0 1 0 0 0 0 0 0 1 1 0 1 0</states>
    </stateId>
    <stateId id="2075">
        <states>0 0 0 0 0 1 0 0 0 0 0 0 1 1 0 1 1</states>
    </stateId>
    <stateId id="2076">
        <states>0 0 0 0 0 1 0 0 0 0 0 0 1 1 1 0 0</states>
    </stateId>
    <stateId id="2077">
        <states>0 0 0 0 0 1 0 0 0 0 0 0 1 1 1 0 1</states>
    </stateId>
    <stateId id="2078">
        <states>0 0 0 0 0 1 0 0 0 0 0 0 1 1 1 1 0</states>
    </stateId>
    <stateId id="2079">
        <states>0 0 0 0 0 1 0 0 0 0 0 0 1 1 1 1 1</states>
    </stateId>
    <stateId id="2080">
        <states>0 0 0 0 0 1 0 0 0 0 0 1 0 0 0 0 0</states>
    </stateId>
    <stateId id="2081">
        <states>0 0 0 0 0 1 0 0 0 0 0 1 0 0 0 0 1</states>
    </stateId>
    <stateId id="2082">
        <states>0 0 0 0 0 1 0 0 0 0 0 1 0 0 0 1 0</states>
    </stateId>
    <stateId id="2083">
        <states>0 0 0 0 0 1 0 0 0 0 0 1 0 0 0 1 1</states>
    </stateId>
    <stateId id="2084">
        <states>0 0 0 0 0 1 0 0 0 0 0 1 0 0 1 0 0</states>
    </stateId>
    <stateId id="2085">
        <states>0 0 0 0 0 1 0 0 0 0 0 1 0 0 1 0 1</states>
    </stateId>
    <stateId id="2086">
        <states>0 0 0 0 0 1 0 0 0 0 0 1 0 0 1 1 0</states>
    </stateId>
    <stateId id="2087">
        <states>0 0 0 0 0 1 0 0 0 0 0 1 0 0 1 1 1</states>
    </stateId>
    <stateId id="2088">
        <states>0 0 0 0 0 1 0 0 0 0 0 1 0 1 0 0 0</states>
    </stateId>
    <stateId id="2089">
        <states>0 0 0 0 0 1 0 0 0 0 0 1 0 1 0 0 1</states>
    </stateId>
    <stateId id="2090">
        <states>0 0 0 0 0 1 0 0 0 0 0 1 0 1 0 1 0</states>
    </stateId>
    <stateId id="2091">
        <states>0 0 0 0 0 1 0 0 0 0 0 1 0 1 0 1 1</states>
    </stateId>
    <stateId id="2092">
        <states>0 0 0 0 0 1 0 0 0 0 0 1 0 1 1 0 0</states>
    </stateId>
    <stateId id="2093">
        <states>0 0 0 0 0 1 0 0 0 0 0 1 0 1 1 0 1</states>
    </stateId>
    <stateId id="2094">
        <states>0 0 0 0 0 1 0 0 0 0 0 1 0 1 1 1 0</states>
    </stateId>
    <stateId id="2095">
        <states>0 0 0 0 0 1 0 0 0 0 0 1 0 1 1 1 1</states>
    </stateId>
    <stateId id="2096">
        <states>0 0 0 0 0 1 0 0 0 0 0 1 1 0 0 0 0</states>
    </stateId>
    <stateId id="2097">
        <states>0 0 0 0 0 1 0 0 0 0 0 1 1 0 0 0 1</states>
    </stateId>
    <stateId id="2098">
        <states>0 0 0 0 0 1 0 0 0 0 0 1 1 0 0 1 0</states>
    </stateId>
    <stateId id="2099">
        <states>0 0 0 0 0 1 0 0 0 0 0 1 1 0 0 1 1</states>
    </stateId>
    <stateId id="2100">
        <states>0 0 0 0 0 1 0 0 0 0 0 1 1 0 1 0 0</states>
    </stateId>
    <stateId id="2101">
        <states>0 0 0 0 0 1 0 0 0 0 0 1 1 0 1 0 1</states>
    </stateId>
    <stateId id="2102">
        <states>0 0 0 0 0 1 0 0 0 0 0 1 1 0 1 1 0</states>
    </stateId>
    <stateId id="2103">
        <states>0 0 0 0 0 1 0 0 0 0 0 1 1 0 1 1 1</states>
    </stateId>
    <stateId id="2104">
        <states>0 0 0 0 0 1 0 0 0 0 0 1 1 1 0 0 0</states>
    </stateId>
    <stateId id="2105">
        <states>0 0 0 0 0 1 0 0 0 0 0 1 1 1 0 0 1</states>
    </stateId>
    <stateId id="2106">
        <states>0 0 0 0 0 1 0 0 0 0 0 1 1 1 0 1 0</states>
    </stateId>
    <stateId id="2107">
        <states>0 0 0 0 0 1 0 0 0 0 0 1 1 1 0 1 1</states>
    </stateId>
    <stateId id="2108">
        <states>0 0 0 0 0 1 0 0 0 0 0 1 1 1 1 0 0</states>
    </stateId>
    <stateId id="2109">
        <states>0 0 0 0 0 1 0 0 0 0 0 1 1 1 1 0 1</states>
    </stateId>
    <stateId id="2110">
        <states>0 0 0 0 0 1 0 0 0 0 0 1 1 1 1 1 0</states>
    </stateId>
    <stateId id="2111">
        <states>0 0 0 0 0 1 0 0 0 0 0 1 1 1 1 1 1</states>
    </stateId>
    <stateId id="2112">
        <states>0 0 0 0 0 1 0 0 0 0 1 0 0 0 0 0 0</states>
    </stateId>
    <stateId id="2113">
        <states>0 0 0 0 0 1 0 0 0 0 1 0 0 0 0 0 1</states>
    </stateId>
    <stateId id="2114">
        <states>0 0 0 0 0 1 0 0 0 0 1 0 0 0 0 1 0</states>
    </stateId>
    <stateId id="2115">
        <states>0 0 0 0 0 1 0 0 0 0 1 0 0 0 0 1 1</states>
    </stateId>
    <stateId id="2116">
        <states>0 0 0 0 0 1 0 0 0 0 1 0 0 0 1 0 0</states>
    </stateId>
    <stateId id="2117">
        <states>0 0 0 0 0 1 0 0 0 0 1 0 0 0 1 0 1</states>
    </stateId>
    <stateId id="2118">
        <states>0 0 0 0 0 1 0 0 0 0 1 0 0 0 1 1 0</states>
    </stateId>
    <stateId id="2119">
        <states>0 0 0 0 0 1 0 0 0 0 1 0 0 0 1 1 1</states>
    </stateId>
    <stateId id="2120">
        <states>0 0 0 0 0 1 0 0 0 0 1 0 0 1 0 0 0</states>
    </stateId>
    <stateId id="2121">
        <states>0 0 0 0 0 1 0 0 0 0 1 0 0 1 0 0 1</states>
    </stateId>
    <stateId id="2122">
        <states>0 0 0 0 0 1 0 0 0 0 1 0 0 1 0 1 0</states>
    </stateId>
    <stateId id="2123">
        <states>0 0 0 0 0 1 0 0 0 0 1 0 0 1 0 1 1</states>
    </stateId>
    <stateId id="2124">
        <states>0 0 0 0 0 1 0 0 0 0 1 0 0 1 1 0 0</states>
    </stateId>
    <stateId id="2125">
        <states>0 0 0 0 0 1 0 0 0 0 1 0 0 1 1 0 1</states>
    </stateId>
    <stateId id="2126">
        <states>0 0 0 0 0 1 0 0 0 0 1 0 0 1 1 1 0</states>
    </stateId>
    <stateId id="2127">
        <states>0 0 0 0 0 1 0 0 0 0 1 0 0 1 1 1 1</states>
    </stateId>
    <stateId id="2128">
        <states>0 0 0 0 0 1 0 0 0 0 1 0 1 0 0 0 0</states>
    </stateId>
    <stateId id="2129">
        <states>0 0 0 0 0 1 0 0 0 0 1 0 1 0 0 0 1</states>
    </stateId>
    <stateId id="2130">
        <states>0 0 0 0 0 1 0 0 0 0 1 0 1 0 0 1 0</states>
    </stateId>
    <stateId id="2131">
        <states>0 0 0 0 0 1 0 0 0 0 1 0 1 0 0 1 1</states>
    </stateId>
    <stateId id="2132">
        <states>0 0 0 0 0 1 0 0 0 0 1 0 1 0 1 0 0</states>
    </stateId>
    <stateId id="2133">
        <states>0 0 0 0 0 1 0 0 0 0 1 0 1 0 1 0 1</states>
    </stateId>
    <stateId id="2134">
        <states>0 0 0 0 0 1 0 0 0 0 1 0 1 0 1 1 0</states>
    </stateId>
    <stateId id="2135">
        <states>0 0 0 0 0 1 0 0 0 0 1 0 1 0 1 1 1</states>
    </stateId>
    <stateId id="2136">
        <states>0 0 0 0 0 1 0 0 0 0 1 0 1 1 0 0 0</states>
    </stateId>
    <stateId id="2137">
        <states>0 0 0 0 0 1 0 0 0 0 1 0 1 1 0 0 1</states>
    </stateId>
    <stateId id="2138">
        <states>0 0 0 0 0 1 0 0 0 0 1 0 1 1 0 1 0</states>
    </stateId>
    <stateId id="2139">
        <states>0 0 0 0 0 1 0 0 0 0 1 0 1 1 0 1 1</states>
    </stateId>
    <stateId id="2140">
        <states>0 0 0 0 0 1 0 0 0 0 1 0 1 1 1 0 0</states>
    </stateId>
    <stateId id="2141">
        <states>0 0 0 0 0 1 0 0 0 0 1 0 1 1 1 0 1</states>
    </stateId>
    <stateId id="2142">
        <states>0 0 0 0 0 1 0 0 0 0 1 0 1 1 1 1 0</states>
    </stateId>
    <stateId id="2143">
        <states>0 0 0 0 0 1 0 0 0 0 1 0 1 1 1 1 1</states>
    </stateId>
    <stateId id="2144">
        <states>0 0 0 0 0 1 0 0 0 0 1 1 0 0 0 0 0</states>
    </stateId>
    <stateId id="2145">
        <states>0 0 0 0 0 1 0 0 0 0 1 1 0 0 0 0 1</states>
    </stateId>
    <stateId id="2146">
        <states>0 0 0 0 0 1 0 0 0 0 1 1 0 0 0 1 0</states>
    </stateId>
    <stateId id="2147">
        <states>0 0 0 0 0 1 0 0 0 0 1 1 0 0 0 1 1</states>
    </stateId>
    <stateId id="2148">
        <states>0 0 0 0 0 1 0 0 0 0 1 1 0 0 1 0 0</states>
    </stateId>
    <stateId id="2149">
        <states>0 0 0 0 0 1 0 0 0 0 1 1 0 0 1 0 1</states>
    </stateId>
    <stateId id="2150">
        <states>0 0 0 0 0 1 0 0 0 0 1 1 0 0 1 1 0</states>
    </stateId>
    <stateId id="2151">
        <states>0 0 0 0 0 1 0 0 0 0 1 1 0 0 1 1 1</states>
    </stateId>
    <stateId id="2152">
        <states>0 0 0 0 0 1 0 0 0 0 1 1 0 1 0 0 0</states>
    </stateId>
    <stateId id="2153">
        <states>0 0 0 0 0 1 0 0 0 0 1 1 0 1 0 0 1</states>
    </stateId>
    <stateId id="2154">
        <states>0 0 0 0 0 1 0 0 0 0 1 1 0 1 0 1 0</states>
    </stateId>
    <stateId id="2155">
        <states>0 0 0 0 0 1 0 0 0 0 1 1 0 1 0 1 1</states>
    </stateId>
    <stateId id="2156">
        <states>0 0 0 0 0 1 0 0 0 0 1 1 0 1 1 0 0</states>
    </stateId>
    <stateId id="2157">
        <states>0 0 0 0 0 1 0 0 0 0 1 1 0 1 1 0 1</states>
    </stateId>
    <stateId id="2158">
        <states>0 0 0 0 0 1 0 0 0 0 1 1 0 1 1 1 0</states>
    </stateId>
    <stateId id="2159">
        <states>0 0 0 0 0 1 0 0 0 0 1 1 0 1 1 1 1</states>
    </stateId>
    <stateId id="2160">
        <states>0 0 0 0 0 1 0 0 0 0 1 1 1 0 0 0 0</states>
    </stateId>
    <stateId id="2161">
        <states>0 0 0 0 0 1 0 0 0 0 1 1 1 0 0 0 1</states>
    </stateId>
    <stateId id="2162">
        <states>0 0 0 0 0 1 0 0 0 0 1 1 1 0 0 1 0</states>
    </stateId>
    <stateId id="2163">
        <states>0 0 0 0 0 1 0 0 0 0 1 1 1 0 0 1 1</states>
    </stateId>
    <stateId id="2164">
        <states>0 0 0 0 0 1 0 0 0 0 1 1 1 0 1 0 0</states>
    </stateId>
    <stateId id="2165">
        <states>0 0 0 0 0 1 0 0 0 0 1 1 1 0 1 0 1</states>
    </stateId>
    <stateId id="2166">
        <states>0 0 0 0 0 1 0 0 0 0 1 1 1 0 1 1 0</states>
    </stateId>
    <stateId id="2167">
        <states>0 0 0 0 0 1 0 0 0 0 1 1 1 0 1 1 1</states>
    </stateId>
    <stateId id="2168">
        <states>0 0 0 0 0 1 0 0 0 0 1 1 1 1 0 0 0</states>
    </stateId>
    <stateId id="2169">
        <states>0 0 0 0 0 1 0 0 0 0 1 1 1 1 0 0 1</states>
    </stateId>
    <stateId id="2170">
        <states>0 0 0 0 0 1 0 0 0 0 1 1 1 1 0 1 0</states>
    </stateId>
    <stateId id="2171">
        <states>0 0 0 0 0 1 0 0 0 0 1 1 1 1 0 1 1</states>
    </stateId>
    <stateId id="2172">
        <states>0 0 0 0 0 1 0 0 0 0 1 1 1 1 1 0 0</states>
    </stateId>
    <stateId id="2173">
        <states>0 0 0 0 0 1 0 0 0 0 1 1 1 1 1 0 1</states>
    </stateId>
    <stateId id="2174">
        <states>0 0 0 0 0 1 0 0 0 0 1 1 1 1 1 1 0</states>
    </stateId>
    <stateId id="2175">
        <states>0 0 0 0 0 1 0 0 0 0 1 1 1 1 1 1 1</states>
    </stateId>
    <stateId id="2176">
        <states>0 0 0 0 0 1 0 0 0 1 0 0 0 0 0 0 0</states>
    </stateId>
    <stateId id="2177">
        <states>0 0 0 0 0 1 0 0 0 1 0 0 0 0 0 0 1</states>
    </stateId>
    <stateId id="2178">
        <states>0 0 0 0 0 1 0 0 0 1 0 0 0 0 0 1 0</states>
    </stateId>
    <stateId id="2179">
        <states>0 0 0 0 0 1 0 0 0 1 0 0 0 0 0 1 1</states>
    </stateId>
    <stateId id="2180">
        <states>0 0 0 0 0 1 0 0 0 1 0 0 0 0 1 0 0</states>
    </stateId>
    <stateId id="2181">
        <states>0 0 0 0 0 1 0 0 0 1 0 0 0 0 1 0 1</states>
    </stateId>
    <stateId id="2182">
        <states>0 0 0 0 0 1 0 0 0 1 0 0 0 0 1 1 0</states>
    </stateId>
    <stateId id="2183">
        <states>0 0 0 0 0 1 0 0 0 1 0 0 0 0 1 1 1</states>
    </stateId>
    <stateId id="2184">
        <states>0 0 0 0 0 1 0 0 0 1 0 0 0 1 0 0 0</states>
    </stateId>
    <stateId id="2185">
        <states>0 0 0 0 0 1 0 0 0 1 0 0 0 1 0 0 1</states>
    </stateId>
    <stateId id="2186">
        <states>0 0 0 0 0 1 0 0 0 1 0 0 0 1 0 1 0</states>
    </stateId>
    <stateId id="2187">
        <states>0 0 0 0 0 1 0 0 0 1 0 0 0 1 0 1 1</states>
    </stateId>
    <stateId id="2188">
        <states>0 0 0 0 0 1 0 0 0 1 0 0 0 1 1 0 0</states>
    </stateId>
    <stateId id="2189">
        <states>0 0 0 0 0 1 0 0 0 1 0 0 0 1 1 0 1</states>
    </stateId>
    <stateId id="2190">
        <states>0 0 0 0 0 1 0 0 0 1 0 0 0 1 1 1 0</states>
    </stateId>
    <stateId id="2191">
        <states>0 0 0 0 0 1 0 0 0 1 0 0 0 1 1 1 1</states>
    </stateId>
    <stateId id="2192">
        <states>0 0 0 0 0 1 0 0 0 1 0 0 1 0 0 0 0</states>
    </stateId>
    <stateId id="2193">
        <states>0 0 0 0 0 1 0 0 0 1 0 0 1 0 0 0 1</states>
    </stateId>
    <stateId id="2194">
        <states>0 0 0 0 0 1 0 0 0 1 0 0 1 0 0 1 0</states>
    </stateId>
    <stateId id="2195">
        <states>0 0 0 0 0 1 0 0 0 1 0 0 1 0 0 1 1</states>
    </stateId>
    <stateId id="2196">
        <states>0 0 0 0 0 1 0 0 0 1 0 0 1 0 1 0 0</states>
    </stateId>
    <stateId id="2197">
        <states>0 0 0 0 0 1 0 0 0 1 0 0 1 0 1 0 1</states>
    </stateId>
    <stateId id="2198">
        <states>0 0 0 0 0 1 0 0 0 1 0 0 1 0 1 1 0</states>
    </stateId>
    <stateId id="2199">
        <states>0 0 0 0 0 1 0 0 0 1 0 0 1 0 1 1 1</states>
    </stateId>
    <stateId id="2200">
        <states>0 0 0 0 0 1 0 0 0 1 0 0 1 1 0 0 0</states>
    </stateId>
    <stateId id="2201">
        <states>0 0 0 0 0 1 0 0 0 1 0 0 1 1 0 0 1</states>
    </stateId>
    <stateId id="2202">
        <states>0 0 0 0 0 1 0 0 0 1 0 0 1 1 0 1 0</states>
    </stateId>
    <stateId id="2203">
        <states>0 0 0 0 0 1 0 0 0 1 0 0 1 1 0 1 1</states>
    </stateId>
    <stateId id="2204">
        <states>0 0 0 0 0 1 0 0 0 1 0 0 1 1 1 0 0</states>
    </stateId>
    <stateId id="2205">
        <states>0 0 0 0 0 1 0 0 0 1 0 0 1 1 1 0 1</states>
    </stateId>
    <stateId id="2206">
        <states>0 0 0 0 0 1 0 0 0 1 0 0 1 1 1 1 0</states>
    </stateId>
    <stateId id="2207">
        <states>0 0 0 0 0 1 0 0 0 1 0 0 1 1 1 1 1</states>
    </stateId>
    <stateId id="2208">
        <states>0 0 0 0 0 1 0 0 0 1 0 1 0 0 0 0 0</states>
    </stateId>
    <stateId id="2209">
        <states>0 0 0 0 0 1 0 0 0 1 0 1 0 0 0 0 1</states>
    </stateId>
    <stateId id="2210">
        <states>0 0 0 0 0 1 0 0 0 1 0 1 0 0 0 1 0</states>
    </stateId>
    <stateId id="2211">
        <states>0 0 0 0 0 1 0 0 0 1 0 1 0 0 0 1 1</states>
    </stateId>
    <stateId id="2212">
        <states>0 0 0 0 0 1 0 0 0 1 0 1 0 0 1 0 0</states>
    </stateId>
    <stateId id="2213">
        <states>0 0 0 0 0 1 0 0 0 1 0 1 0 0 1 0 1</states>
    </stateId>
    <stateId id="2214">
        <states>0 0 0 0 0 1 0 0 0 1 0 1 0 0 1 1 0</states>
    </stateId>
    <stateId id="2215">
        <states>0 0 0 0 0 1 0 0 0 1 0 1 0 0 1 1 1</states>
    </stateId>
    <stateId id="2216">
        <states>0 0 0 0 0 1 0 0 0 1 0 1 0 1 0 0 0</states>
    </stateId>
    <stateId id="2217">
        <states>0 0 0 0 0 1 0 0 0 1 0 1 0 1 0 0 1</states>
    </stateId>
    <stateId id="2218">
        <states>0 0 0 0 0 1 0 0 0 1 0 1 0 1 0 1 0</states>
    </stateId>
    <stateId id="2219">
        <states>0 0 0 0 0 1 0 0 0 1 0 1 0 1 0 1 1</states>
    </stateId>
    <stateId id="2220">
        <states>0 0 0 0 0 1 0 0 0 1 0 1 0 1 1 0 0</states>
    </stateId>
    <stateId id="2221">
        <states>0 0 0 0 0 1 0 0 0 1 0 1 0 1 1 0 1</states>
    </stateId>
    <stateId id="2222">
        <states>0 0 0 0 0 1 0 0 0 1 0 1 0 1 1 1 0</states>
    </stateId>
    <stateId id="2223">
        <states>0 0 0 0 0 1 0 0 0 1 0 1 0 1 1 1 1</states>
    </stateId>
    <stateId id="2224">
        <states>0 0 0 0 0 1 0 0 0 1 0 1 1 0 0 0 0</states>
    </stateId>
    <stateId id="2225">
        <states>0 0 0 0 0 1 0 0 0 1 0 1 1 0 0 0 1</states>
    </stateId>
    <stateId id="2226">
        <states>0 0 0 0 0 1 0 0 0 1 0 1 1 0 0 1 0</states>
    </stateId>
    <stateId id="2227">
        <states>0 0 0 0 0 1 0 0 0 1 0 1 1 0 0 1 1</states>
    </stateId>
    <stateId id="2228">
        <states>0 0 0 0 0 1 0 0 0 1 0 1 1 0 1 0 0</states>
    </stateId>
    <stateId id="2229">
        <states>0 0 0 0 0 1 0 0 0 1 0 1 1 0 1 0 1</states>
    </stateId>
    <stateId id="2230">
        <states>0 0 0 0 0 1 0 0 0 1 0 1 1 0 1 1 0</states>
    </stateId>
    <stateId id="2231">
        <states>0 0 0 0 0 1 0 0 0 1 0 1 1 0 1 1 1</states>
    </stateId>
    <stateId id="2232">
        <states>0 0 0 0 0 1 0 0 0 1 0 1 1 1 0 0 0</states>
    </stateId>
    <stateId id="2233">
        <states>0 0 0 0 0 1 0 0 0 1 0 1 1 1 0 0 1</states>
    </stateId>
    <stateId id="2234">
        <states>0 0 0 0 0 1 0 0 0 1 0 1 1 1 0 1 0</states>
    </stateId>
    <stateId id="2235">
        <states>0 0 0 0 0 1 0 0 0 1 0 1 1 1 0 1 1</states>
    </stateId>
    <stateId id="2236">
        <states>0 0 0 0 0 1 0 0 0 1 0 1 1 1 1 0 0</states>
    </stateId>
    <stateId id="2237">
        <states>0 0 0 0 0 1 0 0 0 1 0 1 1 1 1 0 1</states>
    </stateId>
    <stateId id="2238">
        <states>0 0 0 0 0 1 0 0 0 1 0 1 1 1 1 1 0</states>
    </stateId>
    <stateId id="2239">
        <states>0 0 0 0 0 1 0 0 0 1 0 1 1 1 1 1 1</states>
    </stateId>
    <stateId id="2240">
        <states>0 0 0 0 0 1 0 0 0 1 1 0 0 0 0 0 0</states>
    </stateId>
    <stateId id="2241">
        <states>0 0 0 0 0 1 0 0 0 1 1 0 0 0 0 0 1</states>
    </stateId>
    <stateId id="2242">
        <states>0 0 0 0 0 1 0 0 0 1 1 0 0 0 0 1 0</states>
    </stateId>
    <stateId id="2243">
        <states>0 0 0 0 0 1 0 0 0 1 1 0 0 0 0 1 1</states>
    </stateId>
    <stateId id="2244">
        <states>0 0 0 0 0 1 0 0 0 1 1 0 0 0 1 0 0</states>
    </stateId>
    <stateId id="2245">
        <states>0 0 0 0 0 1 0 0 0 1 1 0 0 0 1 0 1</states>
    </stateId>
    <stateId id="2246">
        <states>0 0 0 0 0 1 0 0 0 1 1 0 0 0 1 1 0</states>
    </stateId>
    <stateId id="2247">
        <states>0 0 0 0 0 1 0 0 0 1 1 0 0 0 1 1 1</states>
    </stateId>
    <stateId id="2248">
        <states>0 0 0 0 0 1 0 0 0 1 1 0 0 1 0 0 0</states>
    </stateId>
    <stateId id="2249">
        <states>0 0 0 0 0 1 0 0 0 1 1 0 0 1 0 0 1</states>
    </stateId>
    <stateId id="2250">
        <states>0 0 0 0 0 1 0 0 0 1 1 0 0 1 0 1 0</states>
    </stateId>
    <stateId id="2251">
        <states>0 0 0 0 0 1 0 0 0 1 1 0 0 1 0 1 1</states>
    </stateId>
    <stateId id="2252">
        <states>0 0 0 0 0 1 0 0 0 1 1 0 0 1 1 0 0</states>
    </stateId>
    <stateId id="2253">
        <states>0 0 0 0 0 1 0 0 0 1 1 0 0 1 1 0 1</states>
    </stateId>
    <stateId id="2254">
        <states>0 0 0 0 0 1 0 0 0 1 1 0 0 1 1 1 0</states>
    </stateId>
    <stateId id="2255">
        <states>0 0 0 0 0 1 0 0 0 1 1 0 0 1 1 1 1</states>
    </stateId>
    <stateId id="2256">
        <states>0 0 0 0 0 1 0 0 0 1 1 0 1 0 0 0 0</states>
    </stateId>
    <stateId id="2257">
        <states>0 0 0 0 0 1 0 0 0 1 1 0 1 0 0 0 1</states>
    </stateId>
    <stateId id="2258">
        <states>0 0 0 0 0 1 0 0 0 1 1 0 1 0 0 1 0</states>
    </stateId>
    <stateId id="2259">
        <states>0 0 0 0 0 1 0 0 0 1 1 0 1 0 0 1 1</states>
    </stateId>
    <stateId id="2260">
        <states>0 0 0 0 0 1 0 0 0 1 1 0 1 0 1 0 0</states>
    </stateId>
    <stateId id="2261">
        <states>0 0 0 0 0 1 0 0 0 1 1 0 1 0 1 0 1</states>
    </stateId>
    <stateId id="2262">
        <states>0 0 0 0 0 1 0 0 0 1 1 0 1 0 1 1 0</states>
    </stateId>
    <stateId id="2263">
        <states>0 0 0 0 0 1 0 0 0 1 1 0 1 0 1 1 1</states>
    </stateId>
    <stateId id="2264">
        <states>0 0 0 0 0 1 0 0 0 1 1 0 1 1 0 0 0</states>
    </stateId>
    <stateId id="2265">
        <states>0 0 0 0 0 1 0 0 0 1 1 0 1 1 0 0 1</states>
    </stateId>
    <stateId id="2266">
        <states>0 0 0 0 0 1 0 0 0 1 1 0 1 1 0 1 0</states>
    </stateId>
    <stateId id="2267">
        <states>0 0 0 0 0 1 0 0 0 1 1 0 1 1 0 1 1</states>
    </stateId>
    <stateId id="2268">
        <states>0 0 0 0 0 1 0 0 0 1 1 0 1 1 1 0 0</states>
    </stateId>
    <stateId id="2269">
        <states>0 0 0 0 0 1 0 0 0 1 1 0 1 1 1 0 1</states>
    </stateId>
    <stateId id="2270">
        <states>0 0 0 0 0 1 0 0 0 1 1 0 1 1 1 1 0</states>
    </stateId>
    <stateId id="2271">
        <states>0 0 0 0 0 1 0 0 0 1 1 0 1 1 1 1 1</states>
    </stateId>
    <stateId id="2272">
        <states>0 0 0 0 0 1 0 0 0 1 1 1 0 0 0 0 0</states>
    </stateId>
    <stateId id="2273">
        <states>0 0 0 0 0 1 0 0 0 1 1 1 0 0 0 0 1</states>
    </stateId>
    <stateId id="2274">
        <states>0 0 0 0 0 1 0 0 0 1 1 1 0 0 0 1 0</states>
    </stateId>
    <stateId id="2275">
        <states>0 0 0 0 0 1 0 0 0 1 1 1 0 0 0 1 1</states>
    </stateId>
    <stateId id="2276">
        <states>0 0 0 0 0 1 0 0 0 1 1 1 0 0 1 0 0</states>
    </stateId>
    <stateId id="2277">
        <states>0 0 0 0 0 1 0 0 0 1 1 1 0 0 1 0 1</states>
    </stateId>
    <stateId id="2278">
        <states>0 0 0 0 0 1 0 0 0 1 1 1 0 0 1 1 0</states>
    </stateId>
    <stateId id="2279">
        <states>0 0 0 0 0 1 0 0 0 1 1 1 0 0 1 1 1</states>
    </stateId>
    <stateId id="2280">
        <states>0 0 0 0 0 1 0 0 0 1 1 1 0 1 0 0 0</states>
    </stateId>
    <stateId id="2281">
        <states>0 0 0 0 0 1 0 0 0 1 1 1 0 1 0 0 1</states>
    </stateId>
    <stateId id="2282">
        <states>0 0 0 0 0 1 0 0 0 1 1 1 0 1 0 1 0</states>
    </stateId>
    <stateId id="2283">
        <states>0 0 0 0 0 1 0 0 0 1 1 1 0 1 0 1 1</states>
    </stateId>
    <stateId id="2284">
        <states>0 0 0 0 0 1 0 0 0 1 1 1 0 1 1 0 0</states>
    </stateId>
    <stateId id="2285">
        <states>0 0 0 0 0 1 0 0 0 1 1 1 0 1 1 0 1</states>
    </stateId>
    <stateId id="2286">
        <states>0 0 0 0 0 1 0 0 0 1 1 1 0 1 1 1 0</states>
    </stateId>
    <stateId id="2287">
        <states>0 0 0 0 0 1 0 0 0 1 1 1 0 1 1 1 1</states>
    </stateId>
    <stateId id="2288">
        <states>0 0 0 0 0 1 0 0 0 1 1 1 1 0 0 0 0</states>
    </stateId>
    <stateId id="2289">
        <states>0 0 0 0 0 1 0 0 0 1 1 1 1 0 0 0 1</states>
    </stateId>
    <stateId id="2290">
        <states>0 0 0 0 0 1 0 0 0 1 1 1 1 0 0 1 0</states>
    </stateId>
    <stateId id="2291">
        <states>0 0 0 0 0 1 0 0 0 1 1 1 1 0 0 1 1</states>
    </stateId>
    <stateId id="2292">
        <states>0 0 0 0 0 1 0 0 0 1 1 1 1 0 1 0 0</states>
    </stateId>
    <stateId id="2293">
        <states>0 0 0 0 0 1 0 0 0 1 1 1 1 0 1 0 1</states>
    </stateId>
    <stateId id="2294">
        <states>0 0 0 0 0 1 0 0 0 1 1 1 1 0 1 1 0</states>
    </stateId>
    <stateId id="2295">
        <states>0 0 0 0 0 1 0 0 0 1 1 1 1 0 1 1 1</states>
    </stateId>
    <stateId id="2296">
        <states>0 0 0 0 0 1 0 0 0 1 1 1 1 1 0 0 0</states>
    </stateId>
    <stateId id="2297">
        <states>0 0 0 0 0 1 0 0 0 1 1 1 1 1 0 0 1</states>
    </stateId>
    <stateId id="2298">
        <states>0 0 0 0 0 1 0 0 0 1 1 1 1 1 0 1 0</states>
    </stateId>
    <stateId id="2299">
        <states>0 0 0 0 0 1 0 0 0 1 1 1 1 1 0 1 1</states>
    </stateId>
    <stateId id="2300">
        <states>0 0 0 0 0 1 0 0 0 1 1 1 1 1 1 0 0</states>
    </stateId>
    <stateId id="2301">
        <states>0 0 0 0 0 1 0 0 0 1 1 1 1 1 1 0 1</states>
    </stateId>
    <stateId id="2302">
        <states>0 0 0 0 0 1 0 0 0 1 1 1 1 1 1 1 0</states>
    </stateId>
    <stateId id="2303">
        <states>0 0 0 0 0 1 0 0 0 1 1 1 1 1 1 1 1</states>
    </stateId>
    <stateId id="2304">
        <states>0 0 0 0 0 1 0 0 1 0 0 0 0 0 0 0 0</states>
    </stateId>
    <stateId id="2305">
        <states>0 0 0 0 0 1 0 0 1 0 0 0 0 0 0 0 1</states>
    </stateId>
    <stateId id="2306">
        <states>0 0 0 0 0 1 0 0 1 0 0 0 0 0 0 1 0</states>
    </stateId>
    <stateId id="2307">
        <states>0 0 0 0 0 1 0 0 1 0 0 0 0 0 0 1 1</states>
    </stateId>
    <stateId id="2308">
        <states>0 0 0 0 0 1 0 0 1 0 0 0 0 0 1 0 0</states>
    </stateId>
    <stateId id="2309">
        <states>0 0 0 0 0 1 0 0 1 0 0 0 0 0 1 0 1</states>
    </stateId>
    <stateId id="2310">
        <states>0 0 0 0 0 1 0 0 1 0 0 0 0 0 1 1 0</states>
    </stateId>
    <stateId id="2311">
        <states>0 0 0 0 0 1 0 0 1 0 0 0 0 0 1 1 1</states>
    </stateId>
    <stateId id="2312">
        <states>0 0 0 0 0 1 0 0 1 0 0 0 0 1 0 0 0</states>
    </stateId>
    <stateId id="2313">
        <states>0 0 0 0 0 1 0 0 1 0 0 0 0 1 0 0 1</states>
    </stateId>
    <stateId id="2314">
        <states>0 0 0 0 0 1 0 0 1 0 0 0 0 1 0 1 0</states>
    </stateId>
    <stateId id="2315">
        <states>0 0 0 0 0 1 0 0 1 0 0 0 0 1 0 1 1</states>
    </stateId>
    <stateId id="2316">
        <states>0 0 0 0 0 1 0 0 1 0 0 0 0 1 1 0 0</states>
    </stateId>
    <stateId id="2317">
        <states>0 0 0 0 0 1 0 0 1 0 0 0 0 1 1 0 1</states>
    </stateId>
    <stateId id="2318">
        <states>0 0 0 0 0 1 0 0 1 0 0 0 0 1 1 1 0</states>
    </stateId>
    <stateId id="2319">
        <states>0 0 0 0 0 1 0 0 1 0 0 0 0 1 1 1 1</states>
    </stateId>
    <stateId id="2320">
        <states>0 0 0 0 0 1 0 0 1 0 0 0 1 0 0 0 0</states>
    </stateId>
    <stateId id="2321">
        <states>0 0 0 0 0 1 0 0 1 0 0 0 1 0 0 0 1</states>
    </stateId>
    <stateId id="2322">
        <states>0 0 0 0 0 1 0 0 1 0 0 0 1 0 0 1 0</states>
    </stateId>
    <stateId id="2323">
        <states>0 0 0 0 0 1 0 0 1 0 0 0 1 0 0 1 1</states>
    </stateId>
    <stateId id="2324">
        <states>0 0 0 0 0 1 0 0 1 0 0 0 1 0 1 0 0</states>
    </stateId>
    <stateId id="2325">
        <states>0 0 0 0 0 1 0 0 1 0 0 0 1 0 1 0 1</states>
    </stateId>
    <stateId id="2326">
        <states>0 0 0 0 0 1 0 0 1 0 0 0 1 0 1 1 0</states>
    </stateId>
    <stateId id="2327">
        <states>0 0 0 0 0 1 0 0 1 0 0 0 1 0 1 1 1</states>
    </stateId>
    <stateId id="2328">
        <states>0 0 0 0 0 1 0 0 1 0 0 0 1 1 0 0 0</states>
    </stateId>
    <stateId id="2329">
        <states>0 0 0 0 0 1 0 0 1 0 0 0 1 1 0 0 1</states>
    </stateId>
    <stateId id="2330">
        <states>0 0 0 0 0 1 0 0 1 0 0 0 1 1 0 1 0</states>
    </stateId>
    <stateId id="2331">
        <states>0 0 0 0 0 1 0 0 1 0 0 0 1 1 0 1 1</states>
    </stateId>
    <stateId id="2332">
        <states>0 0 0 0 0 1 0 0 1 0 0 0 1 1 1 0 0</states>
    </stateId>
    <stateId id="2333">
        <states>0 0 0 0 0 1 0 0 1 0 0 0 1 1 1 0 1</states>
    </stateId>
    <stateId id="2334">
        <states>0 0 0 0 0 1 0 0 1 0 0 0 1 1 1 1 0</states>
    </stateId>
    <stateId id="2335">
        <states>0 0 0 0 0 1 0 0 1 0 0 0 1 1 1 1 1</states>
    </stateId>
    <stateId id="2336">
        <states>0 0 0 0 0 1 0 0 1 0 0 1 0 0 0 0 0</states>
    </stateId>
    <stateId id="2337">
        <states>0 0 0 0 0 1 0 0 1 0 0 1 0 0 0 0 1</states>
    </stateId>
    <stateId id="2338">
        <states>0 0 0 0 0 1 0 0 1 0 0 1 0 0 0 1 0</states>
    </stateId>
    <stateId id="2339">
        <states>0 0 0 0 0 1 0 0 1 0 0 1 0 0 0 1 1</states>
    </stateId>
    <stateId id="2340">
        <states>0 0 0 0 0 1 0 0 1 0 0 1 0 0 1 0 0</states>
    </stateId>
    <stateId id="2341">
        <states>0 0 0 0 0 1 0 0 1 0 0 1 0 0 1 0 1</states>
    </stateId>
    <stateId id="2342">
        <states>0 0 0 0 0 1 0 0 1 0 0 1 0 0 1 1 0</states>
    </stateId>
    <stateId id="2343">
        <states>0 0 0 0 0 1 0 0 1 0 0 1 0 0 1 1 1</states>
    </stateId>
    <stateId id="2344">
        <states>0 0 0 0 0 1 0 0 1 0 0 1 0 1 0 0 0</states>
    </stateId>
    <stateId id="2345">
        <states>0 0 0 0 0 1 0 0 1 0 0 1 0 1 0 0 1</states>
    </stateId>
    <stateId id="2346">
        <states>0 0 0 0 0 1 0 0 1 0 0 1 0 1 0 1 0</states>
    </stateId>
    <stateId id="2347">
        <states>0 0 0 0 0 1 0 0 1 0 0 1 0 1 0 1 1</states>
    </stateId>
    <stateId id="2348">
        <states>0 0 0 0 0 1 0 0 1 0 0 1 0 1 1 0 0</states>
    </stateId>
    <stateId id="2349">
        <states>0 0 0 0 0 1 0 0 1 0 0 1 0 1 1 0 1</states>
    </stateId>
    <stateId id="2350">
        <states>0 0 0 0 0 1 0 0 1 0 0 1 0 1 1 1 0</states>
    </stateId>
    <stateId id="2351">
        <states>0 0 0 0 0 1 0 0 1 0 0 1 0 1 1 1 1</states>
    </stateId>
    <stateId id="2352">
        <states>0 0 0 0 0 1 0 0 1 0 0 1 1 0 0 0 0</states>
    </stateId>
    <stateId id="2353">
        <states>0 0 0 0 0 1 0 0 1 0 0 1 1 0 0 0 1</states>
    </stateId>
    <stateId id="2354">
        <states>0 0 0 0 0 1 0 0 1 0 0 1 1 0 0 1 0</states>
    </stateId>
    <stateId id="2355">
        <states>0 0 0 0 0 1 0 0 1 0 0 1 1 0 0 1 1</states>
    </stateId>
    <stateId id="2356">
        <states>0 0 0 0 0 1 0 0 1 0 0 1 1 0 1 0 0</states>
    </stateId>
    <stateId id="2357">
        <states>0 0 0 0 0 1 0 0 1 0 0 1 1 0 1 0 1</states>
    </stateId>
    <stateId id="2358">
        <states>0 0 0 0 0 1 0 0 1 0 0 1 1 0 1 1 0</states>
    </stateId>
    <stateId id="2359">
        <states>0 0 0 0 0 1 0 0 1 0 0 1 1 0 1 1 1</states>
    </stateId>
    <stateId id="2360">
        <states>0 0 0 0 0 1 0 0 1 0 0 1 1 1 0 0 0</states>
    </stateId>
    <stateId id="2361">
        <states>0 0 0 0 0 1 0 0 1 0 0 1 1 1 0 0 1</states>
    </stateId>
    <stateId id="2362">
        <states>0 0 0 0 0 1 0 0 1 0 0 1 1 1 0 1 0</states>
    </stateId>
    <stateId id="2363">
        <states>0 0 0 0 0 1 0 0 1 0 0 1 1 1 0 1 1</states>
    </stateId>
    <stateId id="2364">
        <states>0 0 0 0 0 1 0 0 1 0 0 1 1 1 1 0 0</states>
    </stateId>
    <stateId id="2365">
        <states>0 0 0 0 0 1 0 0 1 0 0 1 1 1 1 0 1</states>
    </stateId>
    <stateId id="2366">
        <states>0 0 0 0 0 1 0 0 1 0 0 1 1 1 1 1 0</states>
    </stateId>
    <stateId id="2367">
        <states>0 0 0 0 0 1 0 0 1 0 0 1 1 1 1 1 1</states>
    </stateId>
    <stateId id="2368">
        <states>0 0 0 0 0 1 0 0 1 0 1 0 0 0 0 0 0</states>
    </stateId>
    <stateId id="2369">
        <states>0 0 0 0 0 1 0 0 1 0 1 0 0 0 0 0 1</states>
    </stateId>
    <stateId id="2370">
        <states>0 0 0 0 0 1 0 0 1 0 1 0 0 0 0 1 0</states>
    </stateId>
    <stateId id="2371">
        <states>0 0 0 0 0 1 0 0 1 0 1 0 0 0 0 1 1</states>
    </stateId>
    <stateId id="2372">
        <states>0 0 0 0 0 1 0 0 1 0 1 0 0 0 1 0 0</states>
    </stateId>
    <stateId id="2373">
        <states>0 0 0 0 0 1 0 0 1 0 1 0 0 0 1 0 1</states>
    </stateId>
    <stateId id="2374">
        <states>0 0 0 0 0 1 0 0 1 0 1 0 0 0 1 1 0</states>
    </stateId>
    <stateId id="2375">
        <states>0 0 0 0 0 1 0 0 1 0 1 0 0 0 1 1 1</states>
    </stateId>
    <stateId id="2376">
        <states>0 0 0 0 0 1 0 0 1 0 1 0 0 1 0 0 0</states>
    </stateId>
    <stateId id="2377">
        <states>0 0 0 0 0 1 0 0 1 0 1 0 0 1 0 0 1</states>
    </stateId>
    <stateId id="2378">
        <states>0 0 0 0 0 1 0 0 1 0 1 0 0 1 0 1 0</states>
    </stateId>
    <stateId id="2379">
        <states>0 0 0 0 0 1 0 0 1 0 1 0 0 1 0 1 1</states>
    </stateId>
    <stateId id="2380">
        <states>0 0 0 0 0 1 0 0 1 0 1 0 0 1 1 0 0</states>
    </stateId>
    <stateId id="2381">
        <states>0 0 0 0 0 1 0 0 1 0 1 0 0 1 1 0 1</states>
    </stateId>
    <stateId id="2382">
        <states>0 0 0 0 0 1 0 0 1 0 1 0 0 1 1 1 0</states>
    </stateId>
    <stateId id="2383">
        <states>0 0 0 0 0 1 0 0 1 0 1 0 0 1 1 1 1</states>
    </stateId>
    <stateId id="2384">
        <states>0 0 0 0 0 1 0 0 1 0 1 0 1 0 0 0 0</states>
    </stateId>
    <stateId id="2385">
        <states>0 0 0 0 0 1 0 0 1 0 1 0 1 0 0 0 1</states>
    </stateId>
    <stateId id="2386">
        <states>0 0 0 0 0 1 0 0 1 0 1 0 1 0 0 1 0</states>
    </stateId>
    <stateId id="2387">
        <states>0 0 0 0 0 1 0 0 1 0 1 0 1 0 0 1 1</states>
    </stateId>
    <stateId id="2388">
        <states>0 0 0 0 0 1 0 0 1 0 1 0 1 0 1 0 0</states>
    </stateId>
    <stateId id="2389">
        <states>0 0 0 0 0 1 0 0 1 0 1 0 1 0 1 0 1</states>
    </stateId>
    <stateId id="2390">
        <states>0 0 0 0 0 1 0 0 1 0 1 0 1 0 1 1 0</states>
    </stateId>
    <stateId id="2391">
        <states>0 0 0 0 0 1 0 0 1 0 1 0 1 0 1 1 1</states>
    </stateId>
    <stateId id="2392">
        <states>0 0 0 0 0 1 0 0 1 0 1 0 1 1 0 0 0</states>
    </stateId>
    <stateId id="2393">
        <states>0 0 0 0 0 1 0 0 1 0 1 0 1 1 0 0 1</states>
    </stateId>
    <stateId id="2394">
        <states>0 0 0 0 0 1 0 0 1 0 1 0 1 1 0 1 0</states>
    </stateId>
    <stateId id="2395">
        <states>0 0 0 0 0 1 0 0 1 0 1 0 1 1 0 1 1</states>
    </stateId>
    <stateId id="2396">
        <states>0 0 0 0 0 1 0 0 1 0 1 0 1 1 1 0 0</states>
    </stateId>
    <stateId id="2397">
        <states>0 0 0 0 0 1 0 0 1 0 1 0 1 1 1 0 1</states>
    </stateId>
    <stateId id="2398">
        <states>0 0 0 0 0 1 0 0 1 0 1 0 1 1 1 1 0</states>
    </stateId>
    <stateId id="2399">
        <states>0 0 0 0 0 1 0 0 1 0 1 0 1 1 1 1 1</states>
    </stateId>
    <stateId id="2400">
        <states>0 0 0 0 0 1 0 0 1 0 1 1 0 0 0 0 0</states>
    </stateId>
    <stateId id="2401">
        <states>0 0 0 0 0 1 0 0 1 0 1 1 0 0 0 0 1</states>
    </stateId>
    <stateId id="2402">
        <states>0 0 0 0 0 1 0 0 1 0 1 1 0 0 0 1 0</states>
    </stateId>
    <stateId id="2403">
        <states>0 0 0 0 0 1 0 0 1 0 1 1 0 0 0 1 1</states>
    </stateId>
    <stateId id="2404">
        <states>0 0 0 0 0 1 0 0 1 0 1 1 0 0 1 0 0</states>
    </stateId>
    <stateId id="2405">
        <states>0 0 0 0 0 1 0 0 1 0 1 1 0 0 1 0 1</states>
    </stateId>
    <stateId id="2406">
        <states>0 0 0 0 0 1 0 0 1 0 1 1 0 0 1 1 0</states>
    </stateId>
    <stateId id="2407">
        <states>0 0 0 0 0 1 0 0 1 0 1 1 0 0 1 1 1</states>
    </stateId>
    <stateId id="2408">
        <states>0 0 0 0 0 1 0 0 1 0 1 1 0 1 0 0 0</states>
    </stateId>
    <stateId id="2409">
        <states>0 0 0 0 0 1 0 0 1 0 1 1 0 1 0 0 1</states>
    </stateId>
    <stateId id="2410">
        <states>0 0 0 0 0 1 0 0 1 0 1 1 0 1 0 1 0</states>
    </stateId>
    <stateId id="2411">
        <states>0 0 0 0 0 1 0 0 1 0 1 1 0 1 0 1 1</states>
    </stateId>
    <stateId id="2412">
        <states>0 0 0 0 0 1 0 0 1 0 1 1 0 1 1 0 0</states>
    </stateId>
    <stateId id="2413">
        <states>0 0 0 0 0 1 0 0 1 0 1 1 0 1 1 0 1</states>
    </stateId>
    <stateId id="2414">
        <states>0 0 0 0 0 1 0 0 1 0 1 1 0 1 1 1 0</states>
    </stateId>
    <stateId id="2415">
        <states>0 0 0 0 0 1 0 0 1 0 1 1 0 1 1 1 1</states>
    </stateId>
    <stateId id="2416">
        <states>0 0 0 0 0 1 0 0 1 0 1 1 1 0 0 0 0</states>
    </stateId>
    <stateId id="2417">
        <states>0 0 0 0 0 1 0 0 1 0 1 1 1 0 0 0 1</states>
    </stateId>
    <stateId id="2418">
        <states>0 0 0 0 0 1 0 0 1 0 1 1 1 0 0 1 0</states>
    </stateId>
    <stateId id="2419">
        <states>0 0 0 0 0 1 0 0 1 0 1 1 1 0 0 1 1</states>
    </stateId>
    <stateId id="2420">
        <states>0 0 0 0 0 1 0 0 1 0 1 1 1 0 1 0 0</states>
    </stateId>
    <stateId id="2421">
        <states>0 0 0 0 0 1 0 0 1 0 1 1 1 0 1 0 1</states>
    </stateId>
    <stateId id="2422">
        <states>0 0 0 0 0 1 0 0 1 0 1 1 1 0 1 1 0</states>
    </stateId>
    <stateId id="2423">
        <states>0 0 0 0 0 1 0 0 1 0 1 1 1 0 1 1 1</states>
    </stateId>
    <stateId id="2424">
        <states>0 0 0 0 0 1 0 0 1 0 1 1 1 1 0 0 0</states>
    </stateId>
    <stateId id="2425">
        <states>0 0 0 0 0 1 0 0 1 0 1 1 1 1 0 0 1</states>
    </stateId>
    <stateId id="2426">
        <states>0 0 0 0 0 1 0 0 1 0 1 1 1 1 0 1 0</states>
    </stateId>
    <stateId id="2427">
        <states>0 0 0 0 0 1 0 0 1 0 1 1 1 1 0 1 1</states>
    </stateId>
    <stateId id="2428">
        <states>0 0 0 0 0 1 0 0 1 0 1 1 1 1 1 0 0</states>
    </stateId>
    <stateId id="2429">
        <states>0 0 0 0 0 1 0 0 1 0 1 1 1 1 1 0 1</states>
    </stateId>
    <stateId id="2430">
        <states>0 0 0 0 0 1 0 0 1 0 1 1 1 1 1 1 0</states>
    </stateId>
    <stateId id="2431">
        <states>0 0 0 0 0 1 0 0 1 0 1 1 1 1 1 1 1</states>
    </stateId>
    <stateId id="2432">
        <states>0 0 0 0 0 1 0 0 1 1 0 0 0 0 0 0 0</states>
    </stateId>
    <stateId id="2433">
        <states>0 0 0 0 0 1 0 0 1 1 0 0 0 0 0 0 1</states>
    </stateId>
    <stateId id="2434">
        <states>0 0 0 0 0 1 0 0 1 1 0 0 0 0 0 1 0</states>
    </stateId>
    <stateId id="2435">
        <states>0 0 0 0 0 1 0 0 1 1 0 0 0 0 0 1 1</states>
    </stateId>
    <stateId id="2436">
        <states>0 0 0 0 0 1 0 0 1 1 0 0 0 0 1 0 0</states>
    </stateId>
    <stateId id="2437">
        <states>0 0 0 0 0 1 0 0 1 1 0 0 0 0 1 0 1</states>
    </stateId>
    <stateId id="2438">
        <states>0 0 0 0 0 1 0 0 1 1 0 0 0 0 1 1 0</states>
    </stateId>
    <stateId id="2439">
        <states>0 0 0 0 0 1 0 0 1 1 0 0 0 0 1 1 1</states>
    </stateId>
    <stateId id="2440">
        <states>0 0 0 0 0 1 0 0 1 1 0 0 0 1 0 0 0</states>
    </stateId>
    <stateId id="2441">
        <states>0 0 0 0 0 1 0 0 1 1 0 0 0 1 0 0 1</states>
    </stateId>
    <stateId id="2442">
        <states>0 0 0 0 0 1 0 0 1 1 0 0 0 1 0 1 0</states>
    </stateId>
    <stateId id="2443">
        <states>0 0 0 0 0 1 0 0 1 1 0 0 0 1 0 1 1</states>
    </stateId>
    <stateId id="2444">
        <states>0 0 0 0 0 1 0 0 1 1 0 0 0 1 1 0 0</states>
    </stateId>
    <stateId id="2445">
        <states>0 0 0 0 0 1 0 0 1 1 0 0 0 1 1 0 1</states>
    </stateId>
    <stateId id="2446">
        <states>0 0 0 0 0 1 0 0 1 1 0 0 0 1 1 1 0</states>
    </stateId>
    <stateId id="2447">
        <states>0 0 0 0 0 1 0 0 1 1 0 0 0 1 1 1 1</states>
    </stateId>
    <stateId id="2448">
        <states>0 0 0 0 0 1 0 0 1 1 0 0 1 0 0 0 0</states>
    </stateId>
    <stateId id="2449">
        <states>0 0 0 0 0 1 0 0 1 1 0 0 1 0 0 0 1</states>
    </stateId>
    <stateId id="2450">
        <states>0 0 0 0 0 1 0 0 1 1 0 0 1 0 0 1 0</states>
    </stateId>
    <stateId id="2451">
        <states>0 0 0 0 0 1 0 0 1 1 0 0 1 0 0 1 1</states>
    </stateId>
    <stateId id="2452">
        <states>0 0 0 0 0 1 0 0 1 1 0 0 1 0 1 0 0</states>
    </stateId>
    <stateId id="2453">
        <states>0 0 0 0 0 1 0 0 1 1 0 0 1 0 1 0 1</states>
    </stateId>
    <stateId id="2454">
        <states>0 0 0 0 0 1 0 0 1 1 0 0 1 0 1 1 0</states>
    </stateId>
    <stateId id="2455">
        <states>0 0 0 0 0 1 0 0 1 1 0 0 1 0 1 1 1</states>
    </stateId>
    <stateId id="2456">
        <states>0 0 0 0 0 1 0 0 1 1 0 0 1 1 0 0 0</states>
    </stateId>
    <stateId id="2457">
        <states>0 0 0 0 0 1 0 0 1 1 0 0 1 1 0 0 1</states>
    </stateId>
    <stateId id="2458">
        <states>0 0 0 0 0 1 0 0 1 1 0 0 1 1 0 1 0</states>
    </stateId>
    <stateId id="2459">
        <states>0 0 0 0 0 1 0 0 1 1 0 0 1 1 0 1 1</states>
    </stateId>
    <stateId id="2460">
        <states>0 0 0 0 0 1 0 0 1 1 0 0 1 1 1 0 0</states>
    </stateId>
    <stateId id="2461">
        <states>0 0 0 0 0 1 0 0 1 1 0 0 1 1 1 0 1</states>
    </stateId>
    <stateId id="2462">
        <states>0 0 0 0 0 1 0 0 1 1 0 0 1 1 1 1 0</states>
    </stateId>
    <stateId id="2463">
        <states>0 0 0 0 0 1 0 0 1 1 0 0 1 1 1 1 1</states>
    </stateId>
    <stateId id="2464">
        <states>0 0 0 0 0 1 0 0 1 1 0 1 0 0 0 0 0</states>
    </stateId>
    <stateId id="2465">
        <states>0 0 0 0 0 1 0 0 1 1 0 1 0 0 0 0 1</states>
    </stateId>
    <stateId id="2466">
        <states>0 0 0 0 0 1 0 0 1 1 0 1 0 0 0 1 0</states>
    </stateId>
    <stateId id="2467">
        <states>0 0 0 0 0 1 0 0 1 1 0 1 0 0 0 1 1</states>
    </stateId>
    <stateId id="2468">
        <states>0 0 0 0 0 1 0 0 1 1 0 1 0 0 1 0 0</states>
    </stateId>
    <stateId id="2469">
        <states>0 0 0 0 0 1 0 0 1 1 0 1 0 0 1 0 1</states>
    </stateId>
    <stateId id="2470">
        <states>0 0 0 0 0 1 0 0 1 1 0 1 0 0 1 1 0</states>
    </stateId>
    <stateId id="2471">
        <states>0 0 0 0 0 1 0 0 1 1 0 1 0 0 1 1 1</states>
    </stateId>
    <stateId id="2472">
        <states>0 0 0 0 0 1 0 0 1 1 0 1 0 1 0 0 0</states>
    </stateId>
    <stateId id="2473">
        <states>0 0 0 0 0 1 0 0 1 1 0 1 0 1 0 0 1</states>
    </stateId>
    <stateId id="2474">
        <states>0 0 0 0 0 1 0 0 1 1 0 1 0 1 0 1 0</states>
    </stateId>
    <stateId id="2475">
        <states>0 0 0 0 0 1 0 0 1 1 0 1 0 1 0 1 1</states>
    </stateId>
    <stateId id="2476">
        <states>0 0 0 0 0 1 0 0 1 1 0 1 0 1 1 0 0</states>
    </stateId>
    <stateId id="2477">
        <states>0 0 0 0 0 1 0 0 1 1 0 1 0 1 1 0 1</states>
    </stateId>
    <stateId id="2478">
        <states>0 0 0 0 0 1 0 0 1 1 0 1 0 1 1 1 0</states>
    </stateId>
    <stateId id="2479">
        <states>0 0 0 0 0 1 0 0 1 1 0 1 0 1 1 1 1</states>
    </stateId>
    <stateId id="2480">
        <states>0 0 0 0 0 1 0 0 1 1 0 1 1 0 0 0 0</states>
    </stateId>
    <stateId id="2481">
        <states>0 0 0 0 0 1 0 0 1 1 0 1 1 0 0 0 1</states>
    </stateId>
    <stateId id="2482">
        <states>0 0 0 0 0 1 0 0 1 1 0 1 1 0 0 1 0</states>
    </stateId>
    <stateId id="2483">
        <states>0 0 0 0 0 1 0 0 1 1 0 1 1 0 0 1 1</states>
    </stateId>
    <stateId id="2484">
        <states>0 0 0 0 0 1 0 0 1 1 0 1 1 0 1 0 0</states>
    </stateId>
    <stateId id="2485">
        <states>0 0 0 0 0 1 0 0 1 1 0 1 1 0 1 0 1</states>
    </stateId>
    <stateId id="2486">
        <states>0 0 0 0 0 1 0 0 1 1 0 1 1 0 1 1 0</states>
    </stateId>
    <stateId id="2487">
        <states>0 0 0 0 0 1 0 0 1 1 0 1 1 0 1 1 1</states>
    </stateId>
    <stateId id="2488">
        <states>0 0 0 0 0 1 0 0 1 1 0 1 1 1 0 0 0</states>
    </stateId>
    <stateId id="2489">
        <states>0 0 0 0 0 1 0 0 1 1 0 1 1 1 0 0 1</states>
    </stateId>
    <stateId id="2490">
        <states>0 0 0 0 0 1 0 0 1 1 0 1 1 1 0 1 0</states>
    </stateId>
    <stateId id="2491">
        <states>0 0 0 0 0 1 0 0 1 1 0 1 1 1 0 1 1</states>
    </stateId>
    <stateId id="2492">
        <states>0 0 0 0 0 1 0 0 1 1 0 1 1 1 1 0 0</states>
    </stateId>
    <stateId id="2493">
        <states>0 0 0 0 0 1 0 0 1 1 0 1 1 1 1 0 1</states>
    </stateId>
    <stateId id="2494">
        <states>0 0 0 0 0 1 0 0 1 1 0 1 1 1 1 1 0</states>
    </stateId>
    <stateId id="2495">
        <states>0 0 0 0 0 1 0 0 1 1 0 1 1 1 1 1 1</states>
    </stateId>
    <stateId id="2496">
        <states>0 0 0 0 0 1 0 0 1 1 1 0 0 0 0 0 0</states>
    </stateId>
    <stateId id="2497">
        <states>0 0 0 0 0 1 0 0 1 1 1 0 0 0 0 0 1</states>
    </stateId>
    <stateId id="2498">
        <states>0 0 0 0 0 1 0 0 1 1 1 0 0 0 0 1 0</states>
    </stateId>
    <stateId id="2499">
        <states>0 0 0 0 0 1 0 0 1 1 1 0 0 0 0 1 1</states>
    </stateId>
    <stateId id="2500">
        <states>0 0 0 0 0 1 0 0 1 1 1 0 0 0 1 0 0</states>
    </stateId>
    <stateId id="2501">
        <states>0 0 0 0 0 1 0 0 1 1 1 0 0 0 1 0 1</states>
    </stateId>
    <stateId id="2502">
        <states>0 0 0 0 0 1 0 0 1 1 1 0 0 0 1 1 0</states>
    </stateId>
    <stateId id="2503">
        <states>0 0 0 0 0 1 0 0 1 1 1 0 0 0 1 1 1</states>
    </stateId>
    <stateId id="2504">
        <states>0 0 0 0 0 1 0 0 1 1 1 0 0 1 0 0 0</states>
    </stateId>
    <stateId id="2505">
        <states>0 0 0 0 0 1 0 0 1 1 1 0 0 1 0 0 1</states>
    </stateId>
    <stateId id="2506">
        <states>0 0 0 0 0 1 0 0 1 1 1 0 0 1 0 1 0</states>
    </stateId>
    <stateId id="2507">
        <states>0 0 0 0 0 1 0 0 1 1 1 0 0 1 0 1 1</states>
    </stateId>
    <stateId id="2508">
        <states>0 0 0 0 0 1 0 0 1 1 1 0 0 1 1 0 0</states>
    </stateId>
    <stateId id="2509">
        <states>0 0 0 0 0 1 0 0 1 1 1 0 0 1 1 0 1</states>
    </stateId>
    <stateId id="2510">
        <states>0 0 0 0 0 1 0 0 1 1 1 0 0 1 1 1 0</states>
    </stateId>
    <stateId id="2511">
        <states>0 0 0 0 0 1 0 0 1 1 1 0 0 1 1 1 1</states>
    </stateId>
    <stateId id="2512">
        <states>0 0 0 0 0 1 0 0 1 1 1 0 1 0 0 0 0</states>
    </stateId>
    <stateId id="2513">
        <states>0 0 0 0 0 1 0 0 1 1 1 0 1 0 0 0 1</states>
    </stateId>
    <stateId id="2514">
        <states>0 0 0 0 0 1 0 0 1 1 1 0 1 0 0 1 0</states>
    </stateId>
    <stateId id="2515">
        <states>0 0 0 0 0 1 0 0 1 1 1 0 1 0 0 1 1</states>
    </stateId>
    <stateId id="2516">
        <states>0 0 0 0 0 1 0 0 1 1 1 0 1 0 1 0 0</states>
    </stateId>
    <stateId id="2517">
        <states>0 0 0 0 0 1 0 0 1 1 1 0 1 0 1 0 1</states>
    </stateId>
    <stateId id="2518">
        <states>0 0 0 0 0 1 0 0 1 1 1 0 1 0 1 1 0</states>
    </stateId>
    <stateId id="2519">
        <states>0 0 0 0 0 1 0 0 1 1 1 0 1 0 1 1 1</states>
    </stateId>
    <stateId id="2520">
        <states>0 0 0 0 0 1 0 0 1 1 1 0 1 1 0 0 0</states>
    </stateId>
    <stateId id="2521">
        <states>0 0 0 0 0 1 0 0 1 1 1 0 1 1 0 0 1</states>
    </stateId>
    <stateId id="2522">
        <states>0 0 0 0 0 1 0 0 1 1 1 0 1 1 0 1 0</states>
    </stateId>
    <stateId id="2523">
        <states>0 0 0 0 0 1 0 0 1 1 1 0 1 1 0 1 1</states>
    </stateId>
    <stateId id="2524">
        <states>0 0 0 0 0 1 0 0 1 1 1 0 1 1 1 0 0</states>
    </stateId>
    <stateId id="2525">
        <states>0 0 0 0 0 1 0 0 1 1 1 0 1 1 1 0 1</states>
    </stateId>
    <stateId id="2526">
        <states>0 0 0 0 0 1 0 0 1 1 1 0 1 1 1 1 0</states>
    </stateId>
    <stateId id="2527">
        <states>0 0 0 0 0 1 0 0 1 1 1 0 1 1 1 1 1</states>
    </stateId>
    <stateId id="2528">
        <states>0 0 0 0 0 1 0 0 1 1 1 1 0 0 0 0 0</states>
    </stateId>
    <stateId id="2529">
        <states>0 0 0 0 0 1 0 0 1 1 1 1 0 0 0 0 1</states>
    </stateId>
    <stateId id="2530">
        <states>0 0 0 0 0 1 0 0 1 1 1 1 0 0 0 1 0</states>
    </stateId>
    <stateId id="2531">
        <states>0 0 0 0 0 1 0 0 1 1 1 1 0 0 0 1 1</states>
    </stateId>
    <stateId id="2532">
        <states>0 0 0 0 0 1 0 0 1 1 1 1 0 0 1 0 0</states>
    </stateId>
    <stateId id="2533">
        <states>0 0 0 0 0 1 0 0 1 1 1 1 0 0 1 0 1</states>
    </stateId>
    <stateId id="2534">
        <states>0 0 0 0 0 1 0 0 1 1 1 1 0 0 1 1 0</states>
    </stateId>
    <stateId id="2535">
        <states>0 0 0 0 0 1 0 0 1 1 1 1 0 0 1 1 1</states>
    </stateId>
    <stateId id="2536">
        <states>0 0 0 0 0 1 0 0 1 1 1 1 0 1 0 0 0</states>
    </stateId>
    <stateId id="2537">
        <states>0 0 0 0 0 1 0 0 1 1 1 1 0 1 0 0 1</states>
    </stateId>
    <stateId id="2538">
        <states>0 0 0 0 0 1 0 0 1 1 1 1 0 1 0 1 0</states>
    </stateId>
    <stateId id="2539">
        <states>0 0 0 0 0 1 0 0 1 1 1 1 0 1 0 1 1</states>
    </stateId>
    <stateId id="2540">
        <states>0 0 0 0 0 1 0 0 1 1 1 1 0 1 1 0 0</states>
    </stateId>
    <stateId id="2541">
        <states>0 0 0 0 0 1 0 0 1 1 1 1 0 1 1 0 1</states>
    </stateId>
    <stateId id="2542">
        <states>0 0 0 0 0 1 0 0 1 1 1 1 0 1 1 1 0</states>
    </stateId>
    <stateId id="2543">
        <states>0 0 0 0 0 1 0 0 1 1 1 1 0 1 1 1 1</states>
    </stateId>
    <stateId id="2544">
        <states>0 0 0 0 0 1 0 0 1 1 1 1 1 0 0 0 0</states>
    </stateId>
    <stateId id="2545">
        <states>0 0 0 0 0 1 0 0 1 1 1 1 1 0 0 0 1</states>
    </stateId>
    <stateId id="2546">
        <states>0 0 0 0 0 1 0 0 1 1 1 1 1 0 0 1 0</states>
    </stateId>
    <stateId id="2547">
        <states>0 0 0 0 0 1 0 0 1 1 1 1 1 0 0 1 1</states>
    </stateId>
    <stateId id="2548">
        <states>0 0 0 0 0 1 0 0 1 1 1 1 1 0 1 0 0</states>
    </stateId>
    <stateId id="2549">
        <states>0 0 0 0 0 1 0 0 1 1 1 1 1 0 1 0 1</states>
    </stateId>
    <stateId id="2550">
        <states>0 0 0 0 0 1 0 0 1 1 1 1 1 0 1 1 0</states>
    </stateId>
    <stateId id="2551">
        <states>0 0 0 0 0 1 0 0 1 1 1 1 1 0 1 1 1</states>
    </stateId>
    <stateId id="2552">
        <states>0 0 0 0 0 1 0 0 1 1 1 1 1 1 0 0 0</states>
    </stateId>
    <stateId id="2553">
        <states>0 0 0 0 0 1 0 0 1 1 1 1 1 1 0 0 1</states>
    </stateId>
    <stateId id="2554">
        <states>0 0 0 0 0 1 0 0 1 1 1 1 1 1 0 1 0</states>
    </stateId>
    <stateId id="2555">
        <states>0 0 0 0 0 1 0 0 1 1 1 1 1 1 0 1 1</states>
    </stateId>
    <stateId id="2556">
        <states>0 0 0 0 0 1 0 0 1 1 1 1 1 1 1 0 0</states>
    </stateId>
    <stateId id="2557">
        <states>0 0 0 0 0 1 0 0 1 1 1 1 1 1 1 0 1</states>
    </stateId>
    <stateId id="2558">
        <states>0 0 0 0 0 1 0 0 1 1 1 1 1 1 1 1 0</states>
    </stateId>
    <stateId id="2559">
        <states>0 0 0 0 0 1 0 0 1 1 1 1 1 1 1 1 1</states>
    </stateId>
    <stateId id="2560">
        <states>0 0 0 0 0 1 0 1 0 0 0 0 0 0 0 0 0</states>
    </stateId>
    <stateId id="2561">
        <states>0 0 0 0 0 1 0 1 0 0 0 0 0 0 0 0 1</states>
    </stateId>
    <stateId id="2562">
        <states>0 0 0 0 0 1 0 1 0 0 0 0 0 0 0 1 0</states>
    </stateId>
    <stateId id="2563">
        <states>0 0 0 0 0 1 0 1 0 0 0 0 0 0 0 1 1</states>
    </stateId>
    <stateId id="2564">
        <states>0 0 0 0 0 1 0 1 0 0 0 0 0 0 1 0 0</states>
    </stateId>
    <stateId id="2565">
        <states>0 0 0 0 0 1 0 1 0 0 0 0 0 0 1 0 1</states>
    </stateId>
    <stateId id="2566">
        <states>0 0 0 0 0 1 0 1 0 0 0 0 0 0 1 1 0</states>
    </stateId>
    <stateId id="2567">
        <states>0 0 0 0 0 1 0 1 0 0 0 0 0 0 1 1 1</states>
    </stateId>
    <stateId id="2568">
        <states>0 0 0 0 0 1 0 1 0 0 0 0 0 1 0 0 0</states>
    </stateId>
    <stateId id="2569">
        <states>0 0 0 0 0 1 0 1 0 0 0 0 0 1 0 0 1</states>
    </stateId>
    <stateId id="2570">
        <states>0 0 0 0 0 1 0 1 0 0 0 0 0 1 0 1 0</states>
    </stateId>
    <stateId id="2571">
        <states>0 0 0 0 0 1 0 1 0 0 0 0 0 1 0 1 1</states>
    </stateId>
    <stateId id="2572">
        <states>0 0 0 0 0 1 0 1 0 0 0 0 0 1 1 0 0</states>
    </stateId>
    <stateId id="2573">
        <states>0 0 0 0 0 1 0 1 0 0 0 0 0 1 1 0 1</states>
    </stateId>
    <stateId id="2574">
        <states>0 0 0 0 0 1 0 1 0 0 0 0 0 1 1 1 0</states>
    </stateId>
    <stateId id="2575">
        <states>0 0 0 0 0 1 0 1 0 0 0 0 0 1 1 1 1</states>
    </stateId>
    <stateId id="2576">
        <states>0 0 0 0 0 1 0 1 0 0 0 0 1 0 0 0 0</states>
    </stateId>
    <stateId id="2577">
        <states>0 0 0 0 0 1 0 1 0 0 0 0 1 0 0 0 1</states>
    </stateId>
    <stateId id="2578">
        <states>0 0 0 0 0 1 0 1 0 0 0 0 1 0 0 1 0</states>
    </stateId>
    <stateId id="2579">
        <states>0 0 0 0 0 1 0 1 0 0 0 0 1 0 0 1 1</states>
    </stateId>
    <stateId id="2580">
        <states>0 0 0 0 0 1 0 1 0 0 0 0 1 0 1 0 0</states>
    </stateId>
    <stateId id="2581">
        <states>0 0 0 0 0 1 0 1 0 0 0 0 1 0 1 0 1</states>
    </stateId>
    <stateId id="2582">
        <states>0 0 0 0 0 1 0 1 0 0 0 0 1 0 1 1 0</states>
    </stateId>
    <stateId id="2583">
        <states>0 0 0 0 0 1 0 1 0 0 0 0 1 0 1 1 1</states>
    </stateId>
    <stateId id="2584">
        <states>0 0 0 0 0 1 0 1 0 0 0 0 1 1 0 0 0</states>
    </stateId>
    <stateId id="2585">
        <states>0 0 0 0 0 1 0 1 0 0 0 0 1 1 0 0 1</states>
    </stateId>
    <stateId id="2586">
        <states>0 0 0 0 0 1 0 1 0 0 0 0 1 1 0 1 0</states>
    </stateId>
    <stateId id="2587">
        <states>0 0 0 0 0 1 0 1 0 0 0 0 1 1 0 1 1</states>
    </stateId>
    <stateId id="2588">
        <states>0 0 0 0 0 1 0 1 0 0 0 0 1 1 1 0 0</states>
    </stateId>
    <stateId id="2589">
        <states>0 0 0 0 0 1 0 1 0 0 0 0 1 1 1 0 1</states>
    </stateId>
    <stateId id="2590">
        <states>0 0 0 0 0 1 0 1 0 0 0 0 1 1 1 1 0</states>
    </stateId>
    <stateId id="2591">
        <states>0 0 0 0 0 1 0 1 0 0 0 0 1 1 1 1 1</states>
    </stateId>
    <stateId id="2592">
        <states>0 0 0 0 0 1 0 1 0 0 0 1 0 0 0 0 0</states>
    </stateId>
    <stateId id="2593">
        <states>0 0 0 0 0 1 0 1 0 0 0 1 0 0 0 0 1</states>
    </stateId>
    <stateId id="2594">
        <states>0 0 0 0 0 1 0 1 0 0 0 1 0 0 0 1 0</states>
    </stateId>
    <stateId id="2595">
        <states>0 0 0 0 0 1 0 1 0 0 0 1 0 0 0 1 1</states>
    </stateId>
    <stateId id="2596">
        <states>0 0 0 0 0 1 0 1 0 0 0 1 0 0 1 0 0</states>
    </stateId>
    <stateId id="2597">
        <states>0 0 0 0 0 1 0 1 0 0 0 1 0 0 1 0 1</states>
    </stateId>
    <stateId id="2598">
        <states>0 0 0 0 0 1 0 1 0 0 0 1 0 0 1 1 0</states>
    </stateId>
    <stateId id="2599">
        <states>0 0 0 0 0 1 0 1 0 0 0 1 0 0 1 1 1</states>
    </stateId>
    <stateId id="2600">
        <states>0 0 0 0 0 1 0 1 0 0 0 1 0 1 0 0 0</states>
    </stateId>
    <stateId id="2601">
        <states>0 0 0 0 0 1 0 1 0 0 0 1 0 1 0 0 1</states>
    </stateId>
    <stateId id="2602">
        <states>0 0 0 0 0 1 0 1 0 0 0 1 0 1 0 1 0</states>
    </stateId>
    <stateId id="2603">
        <states>0 0 0 0 0 1 0 1 0 0 0 1 0 1 0 1 1</states>
    </stateId>
    <stateId id="2604">
        <states>0 0 0 0 0 1 0 1 0 0 0 1 0 1 1 0 0</states>
    </stateId>
    <stateId id="2605">
        <states>0 0 0 0 0 1 0 1 0 0 0 1 0 1 1 0 1</states>
    </stateId>
    <stateId id="2606">
        <states>0 0 0 0 0 1 0 1 0 0 0 1 0 1 1 1 0</states>
    </stateId>
    <stateId id="2607">
        <states>0 0 0 0 0 1 0 1 0 0 0 1 0 1 1 1 1</states>
    </stateId>
    <stateId id="2608">
        <states>0 0 0 0 0 1 0 1 0 0 0 1 1 0 0 0 0</states>
    </stateId>
    <stateId id="2609">
        <states>0 0 0 0 0 1 0 1 0 0 0 1 1 0 0 0 1</states>
    </stateId>
    <stateId id="2610">
        <states>0 0 0 0 0 1 0 1 0 0 0 1 1 0 0 1 0</states>
    </stateId>
    <stateId id="2611">
        <states>0 0 0 0 0 1 0 1 0 0 0 1 1 0 0 1 1</states>
    </stateId>
    <stateId id="2612">
        <states>0 0 0 0 0 1 0 1 0 0 0 1 1 0 1 0 0</states>
    </stateId>
    <stateId id="2613">
        <states>0 0 0 0 0 1 0 1 0 0 0 1 1 0 1 0 1</states>
    </stateId>
    <stateId id="2614">
        <states>0 0 0 0 0 1 0 1 0 0 0 1 1 0 1 1 0</states>
    </stateId>
    <stateId id="2615">
        <states>0 0 0 0 0 1 0 1 0 0 0 1 1 0 1 1 1</states>
    </stateId>
    <stateId id="2616">
        <states>0 0 0 0 0 1 0 1 0 0 0 1 1 1 0 0 0</states>
    </stateId>
    <stateId id="2617">
        <states>0 0 0 0 0 1 0 1 0 0 0 1 1 1 0 0 1</states>
    </stateId>
    <stateId id="2618">
        <states>0 0 0 0 0 1 0 1 0 0 0 1 1 1 0 1 0</states>
    </stateId>
    <stateId id="2619">
        <states>0 0 0 0 0 1 0 1 0 0 0 1 1 1 0 1 1</states>
    </stateId>
    <stateId id="2620">
        <states>0 0 0 0 0 1 0 1 0 0 0 1 1 1 1 0 0</states>
    </stateId>
    <stateId id="2621">
        <states>0 0 0 0 0 1 0 1 0 0 0 1 1 1 1 0 1</states>
    </stateId>
    <stateId id="2622">
        <states>0 0 0 0 0 1 0 1 0 0 0 1 1 1 1 1 0</states>
    </stateId>
    <stateId id="2623">
        <states>0 0 0 0 0 1 0 1 0 0 0 1 1 1 1 1 1</states>
    </stateId>
    <stateId id="2624">
        <states>0 0 0 0 0 1 0 1 0 0 1 0 0 0 0 0 0</states>
    </stateId>
    <stateId id="2625">
        <states>0 0 0 0 0 1 0 1 0 0 1 0 0 0 0 0 1</states>
    </stateId>
    <stateId id="2626">
        <states>0 0 0 0 0 1 0 1 0 0 1 0 0 0 0 1 0</states>
    </stateId>
    <stateId id="2627">
        <states>0 0 0 0 0 1 0 1 0 0 1 0 0 0 0 1 1</states>
    </stateId>
    <stateId id="2628">
        <states>0 0 0 0 0 1 0 1 0 0 1 0 0 0 1 0 0</states>
    </stateId>
    <stateId id="2629">
        <states>0 0 0 0 0 1 0 1 0 0 1 0 0 0 1 0 1</states>
    </stateId>
    <stateId id="2630">
        <states>0 0 0 0 0 1 0 1 0 0 1 0 0 0 1 1 0</states>
    </stateId>
    <stateId id="2631">
        <states>0 0 0 0 0 1 0 1 0 0 1 0 0 0 1 1 1</states>
    </stateId>
    <stateId id="2632">
        <states>0 0 0 0 0 1 0 1 0 0 1 0 0 1 0 0 0</states>
    </stateId>
    <stateId id="2633">
        <states>0 0 0 0 0 1 0 1 0 0 1 0 0 1 0 0 1</states>
    </stateId>
    <stateId id="2634">
        <states>0 0 0 0 0 1 0 1 0 0 1 0 0 1 0 1 0</states>
    </stateId>
    <stateId id="2635">
        <states>0 0 0 0 0 1 0 1 0 0 1 0 0 1 0 1 1</states>
    </stateId>
    <stateId id="2636">
        <states>0 0 0 0 0 1 0 1 0 0 1 0 0 1 1 0 0</states>
    </stateId>
    <stateId id="2637">
        <states>0 0 0 0 0 1 0 1 0 0 1 0 0 1 1 0 1</states>
    </stateId>
    <stateId id="2638">
        <states>0 0 0 0 0 1 0 1 0 0 1 0 0 1 1 1 0</states>
    </stateId>
    <stateId id="2639">
        <states>0 0 0 0 0 1 0 1 0 0 1 0 0 1 1 1 1</states>
    </stateId>
    <stateId id="2640">
        <states>0 0 0 0 0 1 0 1 0 0 1 0 1 0 0 0 0</states>
    </stateId>
    <stateId id="2641">
        <states>0 0 0 0 0 1 0 1 0 0 1 0 1 0 0 0 1</states>
    </stateId>
    <stateId id="2642">
        <states>0 0 0 0 0 1 0 1 0 0 1 0 1 0 0 1 0</states>
    </stateId>
    <stateId id="2643">
        <states>0 0 0 0 0 1 0 1 0 0 1 0 1 0 0 1 1</states>
    </stateId>
    <stateId id="2644">
        <states>0 0 0 0 0 1 0 1 0 0 1 0 1 0 1 0 0</states>
    </stateId>
    <stateId id="2645">
        <states>0 0 0 0 0 1 0 1 0 0 1 0 1 0 1 0 1</states>
    </stateId>
    <stateId id="2646">
        <states>0 0 0 0 0 1 0 1 0 0 1 0 1 0 1 1 0</states>
    </stateId>
    <stateId id="2647">
        <states>0 0 0 0 0 1 0 1 0 0 1 0 1 0 1 1 1</states>
    </stateId>
    <stateId id="2648">
        <states>0 0 0 0 0 1 0 1 0 0 1 0 1 1 0 0 0</states>
    </stateId>
    <stateId id="2649">
        <states>0 0 0 0 0 1 0 1 0 0 1 0 1 1 0 0 1</states>
    </stateId>
    <stateId id="2650">
        <states>0 0 0 0 0 1 0 1 0 0 1 0 1 1 0 1 0</states>
    </stateId>
    <stateId id="2651">
        <states>0 0 0 0 0 1 0 1 0 0 1 0 1 1 0 1 1</states>
    </stateId>
    <stateId id="2652">
        <states>0 0 0 0 0 1 0 1 0 0 1 0 1 1 1 0 0</states>
    </stateId>
    <stateId id="2653">
        <states>0 0 0 0 0 1 0 1 0 0 1 0 1 1 1 0 1</states>
    </stateId>
    <stateId id="2654">
        <states>0 0 0 0 0 1 0 1 0 0 1 0 1 1 1 1 0</states>
    </stateId>
    <stateId id="2655">
        <states>0 0 0 0 0 1 0 1 0 0 1 0 1 1 1 1 1</states>
    </stateId>
    <stateId id="2656">
        <states>0 0 0 0 0 1 0 1 0 0 1 1 0 0 0 0 0</states>
    </stateId>
    <stateId id="2657">
        <states>0 0 0 0 0 1 0 1 0 0 1 1 0 0 0 0 1</states>
    </stateId>
    <stateId id="2658">
        <states>0 0 0 0 0 1 0 1 0 0 1 1 0 0 0 1 0</states>
    </stateId>
    <stateId id="2659">
        <states>0 0 0 0 0 1 0 1 0 0 1 1 0 0 0 1 1</states>
    </stateId>
    <stateId id="2660">
        <states>0 0 0 0 0 1 0 1 0 0 1 1 0 0 1 0 0</states>
    </stateId>
    <stateId id="2661">
        <states>0 0 0 0 0 1 0 1 0 0 1 1 0 0 1 0 1</states>
    </stateId>
    <stateId id="2662">
        <states>0 0 0 0 0 1 0 1 0 0 1 1 0 0 1 1 0</states>
    </stateId>
    <stateId id="2663">
        <states>0 0 0 0 0 1 0 1 0 0 1 1 0 0 1 1 1</states>
    </stateId>
    <stateId id="2664">
        <states>0 0 0 0 0 1 0 1 0 0 1 1 0 1 0 0 0</states>
    </stateId>
    <stateId id="2665">
        <states>0 0 0 0 0 1 0 1 0 0 1 1 0 1 0 0 1</states>
    </stateId>
    <stateId id="2666">
        <states>0 0 0 0 0 1 0 1 0 0 1 1 0 1 0 1 0</states>
    </stateId>
    <stateId id="2667">
        <states>0 0 0 0 0 1 0 1 0 0 1 1 0 1 0 1 1</states>
    </stateId>
    <stateId id="2668">
        <states>0 0 0 0 0 1 0 1 0 0 1 1 0 1 1 0 0</states>
    </stateId>
    <stateId id="2669">
        <states>0 0 0 0 0 1 0 1 0 0 1 1 0 1 1 0 1</states>
    </stateId>
    <stateId id="2670">
        <states>0 0 0 0 0 1 0 1 0 0 1 1 0 1 1 1 0</states>
    </stateId>
    <stateId id="2671">
        <states>0 0 0 0 0 1 0 1 0 0 1 1 0 1 1 1 1</states>
    </stateId>
    <stateId id="2672">
        <states>0 0 0 0 0 1 0 1 0 0 1 1 1 0 0 0 0</states>
    </stateId>
    <stateId id="2673">
        <states>0 0 0 0 0 1 0 1 0 0 1 1 1 0 0 0 1</states>
    </stateId>
    <stateId id="2674">
        <states>0 0 0 0 0 1 0 1 0 0 1 1 1 0 0 1 0</states>
    </stateId>
    <stateId id="2675">
        <states>0 0 0 0 0 1 0 1 0 0 1 1 1 0 0 1 1</states>
    </stateId>
    <stateId id="2676">
        <states>0 0 0 0 0 1 0 1 0 0 1 1 1 0 1 0 0</states>
    </stateId>
    <stateId id="2677">
        <states>0 0 0 0 0 1 0 1 0 0 1 1 1 0 1 0 1</states>
    </stateId>
    <stateId id="2678">
        <states>0 0 0 0 0 1 0 1 0 0 1 1 1 0 1 1 0</states>
    </stateId>
    <stateId id="2679">
        <states>0 0 0 0 0 1 0 1 0 0 1 1 1 0 1 1 1</states>
    </stateId>
    <stateId id="2680">
        <states>0 0 0 0 0 1 0 1 0 0 1 1 1 1 0 0 0</states>
    </stateId>
    <stateId id="2681">
        <states>0 0 0 0 0 1 0 1 0 0 1 1 1 1 0 0 1</states>
    </stateId>
    <stateId id="2682">
        <states>0 0 0 0 0 1 0 1 0 0 1 1 1 1 0 1 0</states>
    </stateId>
    <stateId id="2683">
        <states>0 0 0 0 0 1 0 1 0 0 1 1 1 1 0 1 1</states>
    </stateId>
    <stateId id="2684">
        <states>0 0 0 0 0 1 0 1 0 0 1 1 1 1 1 0 0</states>
    </stateId>
    <stateId id="2685">
        <states>0 0 0 0 0 1 0 1 0 0 1 1 1 1 1 0 1</states>
    </stateId>
    <stateId id="2686">
        <states>0 0 0 0 0 1 0 1 0 0 1 1 1 1 1 1 0</states>
    </stateId>
    <stateId id="2687">
        <states>0 0 0 0 0 1 0 1 0 0 1 1 1 1 1 1 1</states>
    </stateId>
    <stateId id="2688">
        <states>0 0 0 0 0 1 0 1 0 1 0 0 0 0 0 0 0</states>
    </stateId>
    <stateId id="2689">
        <states>0 0 0 0 0 1 0 1 0 1 0 0 0 0 0 0 1</states>
    </stateId>
    <stateId id="2690">
        <states>0 0 0 0 0 1 0 1 0 1 0 0 0 0 0 1 0</states>
    </stateId>
    <stateId id="2691">
        <states>0 0 0 0 0 1 0 1 0 1 0 0 0 0 0 1 1</states>
    </stateId>
    <stateId id="2692">
        <states>0 0 0 0 0 1 0 1 0 1 0 0 0 0 1 0 0</states>
    </stateId>
    <stateId id="2693">
        <states>0 0 0 0 0 1 0 1 0 1 0 0 0 0 1 0 1</states>
    </stateId>
    <stateId id="2694">
        <states>0 0 0 0 0 1 0 1 0 1 0 0 0 0 1 1 0</states>
    </stateId>
    <stateId id="2695">
        <states>0 0 0 0 0 1 0 1 0 1 0 0 0 0 1 1 1</states>
    </stateId>
    <stateId id="2696">
        <states>0 0 0 0 0 1 0 1 0 1 0 0 0 1 0 0 0</states>
    </stateId>
    <stateId id="2697">
        <states>0 0 0 0 0 1 0 1 0 1 0 0 0 1 0 0 1</states>
    </stateId>
    <stateId id="2698">
        <states>0 0 0 0 0 1 0 1 0 1 0 0 0 1 0 1 0</states>
    </stateId>
    <stateId id="2699">
        <states>0 0 0 0 0 1 0 1 0 1 0 0 0 1 0 1 1</states>
    </stateId>
    <stateId id="2700">
        <states>0 0 0 0 0 1 0 1 0 1 0 0 0 1 1 0 0</states>
    </stateId>
    <stateId id="2701">
        <states>0 0 0 0 0 1 0 1 0 1 0 0 0 1 1 0 1</states>
    </stateId>
    <stateId id="2702">
        <states>0 0 0 0 0 1 0 1 0 1 0 0 0 1 1 1 0</states>
    </stateId>
    <stateId id="2703">
        <states>0 0 0 0 0 1 0 1 0 1 0 0 0 1 1 1 1</states>
    </stateId>
    <stateId id="2704">
        <states>0 0 0 0 0 1 0 1 0 1 0 0 1 0 0 0 0</states>
    </stateId>
    <stateId id="2705">
        <states>0 0 0 0 0 1 0 1 0 1 0 0 1 0 0 0 1</states>
    </stateId>
    <stateId id="2706">
        <states>0 0 0 0 0 1 0 1 0 1 0 0 1 0 0 1 0</states>
    </stateId>
    <stateId id="2707">
        <states>0 0 0 0 0 1 0 1 0 1 0 0 1 0 0 1 1</states>
    </stateId>
    <stateId id="2708">
        <states>0 0 0 0 0 1 0 1 0 1 0 0 1 0 1 0 0</states>
    </stateId>
    <stateId id="2709">
        <states>0 0 0 0 0 1 0 1 0 1 0 0 1 0 1 0 1</states>
    </stateId>
    <stateId id="2710">
        <states>0 0 0 0 0 1 0 1 0 1 0 0 1 0 1 1 0</states>
    </stateId>
    <stateId id="2711">
        <states>0 0 0 0 0 1 0 1 0 1 0 0 1 0 1 1 1</states>
    </stateId>
    <stateId id="2712">
        <states>0 0 0 0 0 1 0 1 0 1 0 0 1 1 0 0 0</states>
    </stateId>
    <stateId id="2713">
        <states>0 0 0 0 0 1 0 1 0 1 0 0 1 1 0 0 1</states>
    </stateId>
    <stateId id="2714">
        <states>0 0 0 0 0 1 0 1 0 1 0 0 1 1 0 1 0</states>
    </stateId>
    <stateId id="2715">
        <states>0 0 0 0 0 1 0 1 0 1 0 0 1 1 0 1 1</states>
    </stateId>
    <stateId id="2716">
        <states>0 0 0 0 0 1 0 1 0 1 0 0 1 1 1 0 0</states>
    </stateId>
    <stateId id="2717">
        <states>0 0 0 0 0 1 0 1 0 1 0 0 1 1 1 0 1</states>
    </stateId>
    <stateId id="2718">
        <states>0 0 0 0 0 1 0 1 0 1 0 0 1 1 1 1 0</states>
    </stateId>
    <stateId id="2719">
        <states>0 0 0 0 0 1 0 1 0 1 0 0 1 1 1 1 1</states>
    </stateId>
    <stateId id="2720">
        <states>0 0 0 0 0 1 0 1 0 1 0 1 0 0 0 0 0</states>
    </stateId>
    <stateId id="2721">
        <states>0 0 0 0 0 1 0 1 0 1 0 1 0 0 0 0 1</states>
    </stateId>
    <stateId id="2722">
        <states>0 0 0 0 0 1 0 1 0 1 0 1 0 0 0 1 0</states>
    </stateId>
    <stateId id="2723">
        <states>0 0 0 0 0 1 0 1 0 1 0 1 0 0 0 1 1</states>
    </stateId>
    <stateId id="2724">
        <states>0 0 0 0 0 1 0 1 0 1 0 1 0 0 1 0 0</states>
    </stateId>
    <stateId id="2725">
        <states>0 0 0 0 0 1 0 1 0 1 0 1 0 0 1 0 1</states>
    </stateId>
    <stateId id="2726">
        <states>0 0 0 0 0 1 0 1 0 1 0 1 0 0 1 1 0</states>
    </stateId>
    <stateId id="2727">
        <states>0 0 0 0 0 1 0 1 0 1 0 1 0 0 1 1 1</states>
    </stateId>
    <stateId id="2728">
        <states>0 0 0 0 0 1 0 1 0 1 0 1 0 1 0 0 0</states>
    </stateId>
    <stateId id="2729">
        <states>0 0 0 0 0 1 0 1 0 1 0 1 0 1 0 0 1</states>
    </stateId>
    <stateId id="2730">
        <states>0 0 0 0 0 1 0 1 0 1 0 1 0 1 0 1 0</states>
    </stateId>
    <stateId id="2731">
        <states>0 0 0 0 0 1 0 1 0 1 0 1 0 1 0 1 1</states>
    </stateId>
    <stateId id="2732">
        <states>0 0 0 0 0 1 0 1 0 1 0 1 0 1 1 0 0</states>
    </stateId>
    <stateId id="2733">
        <states>0 0 0 0 0 1 0 1 0 1 0 1 0 1 1 0 1</states>
    </stateId>
    <stateId id="2734">
        <states>0 0 0 0 0 1 0 1 0 1 0 1 0 1 1 1 0</states>
    </stateId>
    <stateId id="2735">
        <states>0 0 0 0 0 1 0 1 0 1 0 1 0 1 1 1 1</states>
    </stateId>
    <stateId id="2736">
        <states>0 0 0 0 0 1 0 1 0 1 0 1 1 0 0 0 0</states>
    </stateId>
    <stateId id="2737">
        <states>0 0 0 0 0 1 0 1 0 1 0 1 1 0 0 0 1</states>
    </stateId>
    <stateId id="2738">
        <states>0 0 0 0 0 1 0 1 0 1 0 1 1 0 0 1 0</states>
    </stateId>
    <stateId id="2739">
        <states>0 0 0 0 0 1 0 1 0 1 0 1 1 0 0 1 1</states>
    </stateId>
    <stateId id="2740">
        <states>0 0 0 0 0 1 0 1 0 1 0 1 1 0 1 0 0</states>
    </stateId>
    <stateId id="2741">
        <states>0 0 0 0 0 1 0 1 0 1 0 1 1 0 1 0 1</states>
    </stateId>
    <stateId id="2742">
        <states>0 0 0 0 0 1 0 1 0 1 0 1 1 0 1 1 0</states>
    </stateId>
    <stateId id="2743">
        <states>0 0 0 0 0 1 0 1 0 1 0 1 1 0 1 1 1</states>
    </stateId>
    <stateId id="2744">
        <states>0 0 0 0 0 1 0 1 0 1 0 1 1 1 0 0 0</states>
    </stateId>
    <stateId id="2745">
        <states>0 0 0 0 0 1 0 1 0 1 0 1 1 1 0 0 1</states>
    </stateId>
    <stateId id="2746">
        <states>0 0 0 0 0 1 0 1 0 1 0 1 1 1 0 1 0</states>
    </stateId>
    <stateId id="2747">
        <states>0 0 0 0 0 1 0 1 0 1 0 1 1 1 0 1 1</states>
    </stateId>
    <stateId id="2748">
        <states>0 0 0 0 0 1 0 1 0 1 0 1 1 1 1 0 0</states>
    </stateId>
    <stateId id="2749">
        <states>0 0 0 0 0 1 0 1 0 1 0 1 1 1 1 0 1</states>
    </stateId>
    <stateId id="2750">
        <states>0 0 0 0 0 1 0 1 0 1 0 1 1 1 1 1 0</states>
    </stateId>
    <stateId id="2751">
        <states>0 0 0 0 0 1 0 1 0 1 0 1 1 1 1 1 1</states>
    </stateId>
    <stateId id="2752">
        <states>0 0 0 0 0 1 0 1 0 1 1 0 0 0 0 0 0</states>
    </stateId>
    <stateId id="2753">
        <states>0 0 0 0 0 1 0 1 0 1 1 0 0 0 0 0 1</states>
    </stateId>
    <stateId id="2754">
        <states>0 0 0 0 0 1 0 1 0 1 1 0 0 0 0 1 0</states>
    </stateId>
    <stateId id="2755">
        <states>0 0 0 0 0 1 0 1 0 1 1 0 0 0 0 1 1</states>
    </stateId>
    <stateId id="2756">
        <states>0 0 0 0 0 1 0 1 0 1 1 0 0 0 1 0 0</states>
    </stateId>
    <stateId id="2757">
        <states>0 0 0 0 0 1 0 1 0 1 1 0 0 0 1 0 1</states>
    </stateId>
    <stateId id="2758">
        <states>0 0 0 0 0 1 0 1 0 1 1 0 0 0 1 1 0</states>
    </stateId>
    <stateId id="2759">
        <states>0 0 0 0 0 1 0 1 0 1 1 0 0 0 1 1 1</states>
    </stateId>
    <stateId id="2760">
        <states>0 0 0 0 0 1 0 1 0 1 1 0 0 1 0 0 0</states>
    </stateId>
    <stateId id="2761">
        <states>0 0 0 0 0 1 0 1 0 1 1 0 0 1 0 0 1</states>
    </stateId>
    <stateId id="2762">
        <states>0 0 0 0 0 1 0 1 0 1 1 0 0 1 0 1 0</states>
    </stateId>
    <stateId id="2763">
        <states>0 0 0 0 0 1 0 1 0 1 1 0 0 1 0 1 1</states>
    </stateId>
    <stateId id="2764">
        <states>0 0 0 0 0 1 0 1 0 1 1 0 0 1 1 0 0</states>
    </stateId>
    <stateId id="2765">
        <states>0 0 0 0 0 1 0 1 0 1 1 0 0 1 1 0 1</states>
    </stateId>
    <stateId id="2766">
        <states>0 0 0 0 0 1 0 1 0 1 1 0 0 1 1 1 0</states>
    </stateId>
    <stateId id="2767">
        <states>0 0 0 0 0 1 0 1 0 1 1 0 0 1 1 1 1</states>
    </stateId>
    <stateId id="2768">
        <states>0 0 0 0 0 1 0 1 0 1 1 0 1 0 0 0 0</states>
    </stateId>
    <stateId id="2769">
        <states>0 0 0 0 0 1 0 1 0 1 1 0 1 0 0 0 1</states>
    </stateId>
    <stateId id="2770">
        <states>0 0 0 0 0 1 0 1 0 1 1 0 1 0 0 1 0</states>
    </stateId>
    <stateId id="2771">
        <states>0 0 0 0 0 1 0 1 0 1 1 0 1 0 0 1 1</states>
    </stateId>
    <stateId id="2772">
        <states>0 0 0 0 0 1 0 1 0 1 1 0 1 0 1 0 0</states>
    </stateId>
    <stateId id="2773">
        <states>0 0 0 0 0 1 0 1 0 1 1 0 1 0 1 0 1</states>
    </stateId>
    <stateId id="2774">
        <states>0 0 0 0 0 1 0 1 0 1 1 0 1 0 1 1 0</states>
    </stateId>
    <stateId id="2775">
        <states>0 0 0 0 0 1 0 1 0 1 1 0 1 0 1 1 1</states>
    </stateId>
    <stateId id="2776">
        <states>0 0 0 0 0 1 0 1 0 1 1 0 1 1 0 0 0</states>
    </stateId>
    <stateId id="2777">
        <states>0 0 0 0 0 1 0 1 0 1 1 0 1 1 0 0 1</states>
    </stateId>
    <stateId id="2778">
        <states>0 0 0 0 0 1 0 1 0 1 1 0 1 1 0 1 0</states>
    </stateId>
    <stateId id="2779">
        <states>0 0 0 0 0 1 0 1 0 1 1 0 1 1 0 1 1</states>
    </stateId>
    <stateId id="2780">
        <states>0 0 0 0 0 1 0 1 0 1 1 0 1 1 1 0 0</states>
    </stateId>
    <stateId id="2781">
        <states>0 0 0 0 0 1 0 1 0 1 1 0 1 1 1 0 1</states>
    </stateId>
    <stateId id="2782">
        <states>0 0 0 0 0 1 0 1 0 1 1 0 1 1 1 1 0</states>
    </stateId>
    <stateId id="2783">
        <states>0 0 0 0 0 1 0 1 0 1 1 0 1 1 1 1 1</states>
    </stateId>
    <stateId id="2784">
        <states>0 0 0 0 0 1 0 1 0 1 1 1 0 0 0 0 0</states>
    </stateId>
    <stateId id="2785">
        <states>0 0 0 0 0 1 0 1 0 1 1 1 0 0 0 0 1</states>
    </stateId>
    <stateId id="2786">
        <states>0 0 0 0 0 1 0 1 0 1 1 1 0 0 0 1 0</states>
    </stateId>
    <stateId id="2787">
        <states>0 0 0 0 0 1 0 1 0 1 1 1 0 0 0 1 1</states>
    </stateId>
    <stateId id="2788">
        <states>0 0 0 0 0 1 0 1 0 1 1 1 0 0 1 0 0</states>
    </stateId>
    <stateId id="2789">
        <states>0 0 0 0 0 1 0 1 0 1 1 1 0 0 1 0 1</states>
    </stateId>
    <stateId id="2790">
        <states>0 0 0 0 0 1 0 1 0 1 1 1 0 0 1 1 0</states>
    </stateId>
    <stateId id="2791">
        <states>0 0 0 0 0 1 0 1 0 1 1 1 0 0 1 1 1</states>
    </stateId>
    <stateId id="2792">
        <states>0 0 0 0 0 1 0 1 0 1 1 1 0 1 0 0 0</states>
    </stateId>
    <stateId id="2793">
        <states>0 0 0 0 0 1 0 1 0 1 1 1 0 1 0 0 1</states>
    </stateId>
    <stateId id="2794">
        <states>0 0 0 0 0 1 0 1 0 1 1 1 0 1 0 1 0</states>
    </stateId>
    <stateId id="2795">
        <states>0 0 0 0 0 1 0 1 0 1 1 1 0 1 0 1 1</states>
    </stateId>
    <stateId id="2796">
        <states>0 0 0 0 0 1 0 1 0 1 1 1 0 1 1 0 0</states>
    </stateId>
    <stateId id="2797">
        <states>0 0 0 0 0 1 0 1 0 1 1 1 0 1 1 0 1</states>
    </stateId>
    <stateId id="2798">
        <states>0 0 0 0 0 1 0 1 0 1 1 1 0 1 1 1 0</states>
    </stateId>
    <stateId id="2799">
        <states>0 0 0 0 0 1 0 1 0 1 1 1 0 1 1 1 1</states>
    </stateId>
    <stateId id="2800">
        <states>0 0 0 0 0 1 0 1 0 1 1 1 1 0 0 0 0</states>
    </stateId>
    <stateId id="2801">
        <states>0 0 0 0 0 1 0 1 0 1 1 1 1 0 0 0 1</states>
    </stateId>
    <stateId id="2802">
        <states>0 0 0 0 0 1 0 1 0 1 1 1 1 0 0 1 0</states>
    </stateId>
    <stateId id="2803">
        <states>0 0 0 0 0 1 0 1 0 1 1 1 1 0 0 1 1</states>
    </stateId>
    <stateId id="2804">
        <states>0 0 0 0 0 1 0 1 0 1 1 1 1 0 1 0 0</states>
    </stateId>
    <stateId id="2805">
        <states>0 0 0 0 0 1 0 1 0 1 1 1 1 0 1 0 1</states>
    </stateId>
    <stateId id="2806">
        <states>0 0 0 0 0 1 0 1 0 1 1 1 1 0 1 1 0</states>
    </stateId>
    <stateId id="2807">
        <states>0 0 0 0 0 1 0 1 0 1 1 1 1 0 1 1 1</states>
    </stateId>
    <stateId id="2808">
        <states>0 0 0 0 0 1 0 1 0 1 1 1 1 1 0 0 0</states>
    </stateId>
    <stateId id="2809">
        <states>0 0 0 0 0 1 0 1 0 1 1 1 1 1 0 0 1</states>
    </stateId>
    <stateId id="2810">
        <states>0 0 0 0 0 1 0 1 0 1 1 1 1 1 0 1 0</states>
    </stateId>
    <stateId id="2811">
        <states>0 0 0 0 0 1 0 1 0 1 1 1 1 1 0 1 1</states>
    </stateId>
    <stateId id="2812">
        <states>0 0 0 0 0 1 0 1 0 1 1 1 1 1 1 0 0</states>
    </stateId>
    <stateId id="2813">
        <states>0 0 0 0 0 1 0 1 0 1 1 1 1 1 1 0 1</states>
    </stateId>
    <stateId id="2814">
        <states>0 0 0 0 0 1 0 1 0 1 1 1 1 1 1 1 0</states>
    </stateId>
    <stateId id="2815">
        <states>0 0 0 0 0 1 0 1 0 1 1 1 1 1 1 1 1</states>
    </stateId>
    <stateId id="2816">
        <states>0 0 0 0 0 1 0 1 1 0 0 0 0 0 0 0 0</states>
    </stateId>
    <stateId id="2817">
        <states>0 0 0 0 0 1 0 1 1 0 0 0 0 0 0 0 1</states>
    </stateId>
    <stateId id="2818">
        <states>0 0 0 0 0 1 0 1 1 0 0 0 0 0 0 1 0</states>
    </stateId>
    <stateId id="2819">
        <states>0 0 0 0 0 1 0 1 1 0 0 0 0 0 0 1 1</states>
    </stateId>
    <stateId id="2820">
        <states>0 0 0 0 0 1 0 1 1 0 0 0 0 0 1 0 0</states>
    </stateId>
    <stateId id="2821">
        <states>0 0 0 0 0 1 0 1 1 0 0 0 0 0 1 0 1</states>
    </stateId>
    <stateId id="2822">
        <states>0 0 0 0 0 1 0 1 1 0 0 0 0 0 1 1 0</states>
    </stateId>
    <stateId id="2823">
        <states>0 0 0 0 0 1 0 1 1 0 0 0 0 0 1 1 1</states>
    </stateId>
    <stateId id="2824">
        <states>0 0 0 0 0 1 0 1 1 0 0 0 0 1 0 0 0</states>
    </stateId>
    <stateId id="2825">
        <states>0 0 0 0 0 1 0 1 1 0 0 0 0 1 0 0 1</states>
    </stateId>
    <stateId id="2826">
        <states>0 0 0 0 0 1 0 1 1 0 0 0 0 1 0 1 0</states>
    </stateId>
    <stateId id="2827">
        <states>0 0 0 0 0 1 0 1 1 0 0 0 0 1 0 1 1</states>
    </stateId>
    <stateId id="2828">
        <states>0 0 0 0 0 1 0 1 1 0 0 0 0 1 1 0 0</states>
    </stateId>
    <stateId id="2829">
        <states>0 0 0 0 0 1 0 1 1 0 0 0 0 1 1 0 1</states>
    </stateId>
    <stateId id="2830">
        <states>0 0 0 0 0 1 0 1 1 0 0 0 0 1 1 1 0</states>
    </stateId>
    <stateId id="2831">
        <states>0 0 0 0 0 1 0 1 1 0 0 0 0 1 1 1 1</states>
    </stateId>
    <stateId id="2832">
        <states>0 0 0 0 0 1 0 1 1 0 0 0 1 0 0 0 0</states>
    </stateId>
    <stateId id="2833">
        <states>0 0 0 0 0 1 0 1 1 0 0 0 1 0 0 0 1</states>
    </stateId>
    <stateId id="2834">
        <states>0 0 0 0 0 1 0 1 1 0 0 0 1 0 0 1 0</states>
    </stateId>
    <stateId id="2835">
        <states>0 0 0 0 0 1 0 1 1 0 0 0 1 0 0 1 1</states>
    </stateId>
    <stateId id="2836">
        <states>0 0 0 0 0 1 0 1 1 0 0 0 1 0 1 0 0</states>
    </stateId>
    <stateId id="2837">
        <states>0 0 0 0 0 1 0 1 1 0 0 0 1 0 1 0 1</states>
    </stateId>
    <stateId id="2838">
        <states>0 0 0 0 0 1 0 1 1 0 0 0 1 0 1 1 0</states>
    </stateId>
    <stateId id="2839">
        <states>0 0 0 0 0 1 0 1 1 0 0 0 1 0 1 1 1</states>
    </stateId>
    <stateId id="2840">
        <states>0 0 0 0 0 1 0 1 1 0 0 0 1 1 0 0 0</states>
    </stateId>
    <stateId id="2841">
        <states>0 0 0 0 0 1 0 1 1 0 0 0 1 1 0 0 1</states>
    </stateId>
    <stateId id="2842">
        <states>0 0 0 0 0 1 0 1 1 0 0 0 1 1 0 1 0</states>
    </stateId>
    <stateId id="2843">
        <states>0 0 0 0 0 1 0 1 1 0 0 0 1 1 0 1 1</states>
    </stateId>
    <stateId id="2844">
        <states>0 0 0 0 0 1 0 1 1 0 0 0 1 1 1 0 0</states>
    </stateId>
    <stateId id="2845">
        <states>0 0 0 0 0 1 0 1 1 0 0 0 1 1 1 0 1</states>
    </stateId>
    <stateId id="2846">
        <states>0 0 0 0 0 1 0 1 1 0 0 0 1 1 1 1 0</states>
    </stateId>
    <stateId id="2847">
        <states>0 0 0 0 0 1 0 1 1 0 0 0 1 1 1 1 1</states>
    </stateId>
    <stateId id="2848">
        <states>0 0 0 0 0 1 0 1 1 0 0 1 0 0 0 0 0</states>
    </stateId>
    <stateId id="2849">
        <states>0 0 0 0 0 1 0 1 1 0 0 1 0 0 0 0 1</states>
    </stateId>
    <stateId id="2850">
        <states>0 0 0 0 0 1 0 1 1 0 0 1 0 0 0 1 0</states>
    </stateId>
    <stateId id="2851">
        <states>0 0 0 0 0 1 0 1 1 0 0 1 0 0 0 1 1</states>
    </stateId>
    <stateId id="2852">
        <states>0 0 0 0 0 1 0 1 1 0 0 1 0 0 1 0 0</states>
    </stateId>
    <stateId id="2853">
        <states>0 0 0 0 0 1 0 1 1 0 0 1 0 0 1 0 1</states>
    </stateId>
    <stateId id="2854">
        <states>0 0 0 0 0 1 0 1 1 0 0 1 0 0 1 1 0</states>
    </stateId>
    <stateId id="2855">
        <states>0 0 0 0 0 1 0 1 1 0 0 1 0 0 1 1 1</states>
    </stateId>
    <stateId id="2856">
        <states>0 0 0 0 0 1 0 1 1 0 0 1 0 1 0 0 0</states>
    </stateId>
    <stateId id="2857">
        <states>0 0 0 0 0 1 0 1 1 0 0 1 0 1 0 0 1</states>
    </stateId>
    <stateId id="2858">
        <states>0 0 0 0 0 1 0 1 1 0 0 1 0 1 0 1 0</states>
    </stateId>
    <stateId id="2859">
        <states>0 0 0 0 0 1 0 1 1 0 0 1 0 1 0 1 1</states>
    </stateId>
    <stateId id="2860">
        <states>0 0 0 0 0 1 0 1 1 0 0 1 0 1 1 0 0</states>
    </stateId>
    <stateId id="2861">
        <states>0 0 0 0 0 1 0 1 1 0 0 1 0 1 1 0 1</states>
    </stateId>
    <stateId id="2862">
        <states>0 0 0 0 0 1 0 1 1 0 0 1 0 1 1 1 0</states>
    </stateId>
    <stateId id="2863">
        <states>0 0 0 0 0 1 0 1 1 0 0 1 0 1 1 1 1</states>
    </stateId>
    <stateId id="2864">
        <states>0 0 0 0 0 1 0 1 1 0 0 1 1 0 0 0 0</states>
    </stateId>
    <stateId id="2865">
        <states>0 0 0 0 0 1 0 1 1 0 0 1 1 0 0 0 1</states>
    </stateId>
    <stateId id="2866">
        <states>0 0 0 0 0 1 0 1 1 0 0 1 1 0 0 1 0</states>
    </stateId>
    <stateId id="2867">
        <states>0 0 0 0 0 1 0 1 1 0 0 1 1 0 0 1 1</states>
    </stateId>
    <stateId id="2868">
        <states>0 0 0 0 0 1 0 1 1 0 0 1 1 0 1 0 0</states>
    </stateId>
    <stateId id="2869">
        <states>0 0 0 0 0 1 0 1 1 0 0 1 1 0 1 0 1</states>
    </stateId>
    <stateId id="2870">
        <states>0 0 0 0 0 1 0 1 1 0 0 1 1 0 1 1 0</states>
    </stateId>
    <stateId id="2871">
        <states>0 0 0 0 0 1 0 1 1 0 0 1 1 0 1 1 1</states>
    </stateId>
    <stateId id="2872">
        <states>0 0 0 0 0 1 0 1 1 0 0 1 1 1 0 0 0</states>
    </stateId>
    <stateId id="2873">
        <states>0 0 0 0 0 1 0 1 1 0 0 1 1 1 0 0 1</states>
    </stateId>
    <stateId id="2874">
        <states>0 0 0 0 0 1 0 1 1 0 0 1 1 1 0 1 0</states>
    </stateId>
    <stateId id="2875">
        <states>0 0 0 0 0 1 0 1 1 0 0 1 1 1 0 1 1</states>
    </stateId>
    <stateId id="2876">
        <states>0 0 0 0 0 1 0 1 1 0 0 1 1 1 1 0 0</states>
    </stateId>
    <stateId id="2877">
        <states>0 0 0 0 0 1 0 1 1 0 0 1 1 1 1 0 1</states>
    </stateId>
    <stateId id="2878">
        <states>0 0 0 0 0 1 0 1 1 0 0 1 1 1 1 1 0</states>
    </stateId>
    <stateId id="2879">
        <states>0 0 0 0 0 1 0 1 1 0 0 1 1 1 1 1 1</states>
    </stateId>
    <stateId id="2880">
        <states>0 0 0 0 0 1 0 1 1 0 1 0 0 0 0 0 0</states>
    </stateId>
    <stateId id="2881">
        <states>0 0 0 0 0 1 0 1 1 0 1 0 0 0 0 0 1</states>
    </stateId>
    <stateId id="2882">
        <states>0 0 0 0 0 1 0 1 1 0 1 0 0 0 0 1 0</states>
    </stateId>
    <stateId id="2883">
        <states>0 0 0 0 0 1 0 1 1 0 1 0 0 0 0 1 1</states>
    </stateId>
    <stateId id="2884">
        <states>0 0 0 0 0 1 0 1 1 0 1 0 0 0 1 0 0</states>
    </stateId>
    <stateId id="2885">
        <states>0 0 0 0 0 1 0 1 1 0 1 0 0 0 1 0 1</states>
    </stateId>
    <stateId id="2886">
        <states>0 0 0 0 0 1 0 1 1 0 1 0 0 0 1 1 0</states>
    </stateId>
    <stateId id="2887">
        <states>0 0 0 0 0 1 0 1 1 0 1 0 0 0 1 1 1</states>
    </stateId>
    <stateId id="2888">
        <states>0 0 0 0 0 1 0 1 1 0 1 0 0 1 0 0 0</states>
    </stateId>
    <stateId id="2889">
        <states>0 0 0 0 0 1 0 1 1 0 1 0 0 1 0 0 1</states>
    </stateId>
    <stateId id="2890">
        <states>0 0 0 0 0 1 0 1 1 0 1 0 0 1 0 1 0</states>
    </stateId>
    <stateId id="2891">
        <states>0 0 0 0 0 1 0 1 1 0 1 0 0 1 0 1 1</states>
    </stateId>
    <stateId id="2892">
        <states>0 0 0 0 0 1 0 1 1 0 1 0 0 1 1 0 0</states>
    </stateId>
    <stateId id="2893">
        <states>0 0 0 0 0 1 0 1 1 0 1 0 0 1 1 0 1</states>
    </stateId>
    <stateId id="2894">
        <states>0 0 0 0 0 1 0 1 1 0 1 0 0 1 1 1 0</states>
    </stateId>
    <stateId id="2895">
        <states>0 0 0 0 0 1 0 1 1 0 1 0 0 1 1 1 1</states>
    </stateId>
    <stateId id="2896">
        <states>0 0 0 0 0 1 0 1 1 0 1 0 1 0 0 0 0</states>
    </stateId>
    <stateId id="2897">
        <states>0 0 0 0 0 1 0 1 1 0 1 0 1 0 0 0 1</states>
    </stateId>
    <stateId id="2898">
        <states>0 0 0 0 0 1 0 1 1 0 1 0 1 0 0 1 0</states>
    </stateId>
    <stateId id="2899">
        <states>0 0 0 0 0 1 0 1 1 0 1 0 1 0 0 1 1</states>
    </stateId>
    <stateId id="2900">
        <states>0 0 0 0 0 1 0 1 1 0 1 0 1 0 1 0 0</states>
    </stateId>
    <stateId id="2901">
        <states>0 0 0 0 0 1 0 1 1 0 1 0 1 0 1 0 1</states>
    </stateId>
    <stateId id="2902">
        <states>0 0 0 0 0 1 0 1 1 0 1 0 1 0 1 1 0</states>
    </stateId>
    <stateId id="2903">
        <states>0 0 0 0 0 1 0 1 1 0 1 0 1 0 1 1 1</states>
    </stateId>
    <stateId id="2904">
        <states>0 0 0 0 0 1 0 1 1 0 1 0 1 1 0 0 0</states>
    </stateId>
    <stateId id="2905">
        <states>0 0 0 0 0 1 0 1 1 0 1 0 1 1 0 0 1</states>
    </stateId>
    <stateId id="2906">
        <states>0 0 0 0 0 1 0 1 1 0 1 0 1 1 0 1 0</states>
    </stateId>
    <stateId id="2907">
        <states>0 0 0 0 0 1 0 1 1 0 1 0 1 1 0 1 1</states>
    </stateId>
    <stateId id="2908">
        <states>0 0 0 0 0 1 0 1 1 0 1 0 1 1 1 0 0</states>
    </stateId>
    <stateId id="2909">
        <states>0 0 0 0 0 1 0 1 1 0 1 0 1 1 1 0 1</states>
    </stateId>
    <stateId id="2910">
        <states>0 0 0 0 0 1 0 1 1 0 1 0 1 1 1 1 0</states>
    </stateId>
    <stateId id="2911">
        <states>0 0 0 0 0 1 0 1 1 0 1 0 1 1 1 1 1</states>
    </stateId>
    <stateId id="2912">
        <states>0 0 0 0 0 1 0 1 1 0 1 1 0 0 0 0 0</states>
    </stateId>
    <stateId id="2913">
        <states>0 0 0 0 0 1 0 1 1 0 1 1 0 0 0 0 1</states>
    </stateId>
    <stateId id="2914">
        <states>0 0 0 0 0 1 0 1 1 0 1 1 0 0 0 1 0</states>
    </stateId>
    <stateId id="2915">
        <states>0 0 0 0 0 1 0 1 1 0 1 1 0 0 0 1 1</states>
    </stateId>
    <stateId id="2916">
        <states>0 0 0 0 0 1 0 1 1 0 1 1 0 0 1 0 0</states>
    </stateId>
    <stateId id="2917">
        <states>0 0 0 0 0 1 0 1 1 0 1 1 0 0 1 0 1</states>
    </stateId>
    <stateId id="2918">
        <states>0 0 0 0 0 1 0 1 1 0 1 1 0 0 1 1 0</states>
    </stateId>
    <stateId id="2919">
        <states>0 0 0 0 0 1 0 1 1 0 1 1 0 0 1 1 1</states>
    </stateId>
    <stateId id="2920">
        <states>0 0 0 0 0 1 0 1 1 0 1 1 0 1 0 0 0</states>
    </stateId>
    <stateId id="2921">
        <states>0 0 0 0 0 1 0 1 1 0 1 1 0 1 0 0 1</states>
    </stateId>
    <stateId id="2922">
        <states>0 0 0 0 0 1 0 1 1 0 1 1 0 1 0 1 0</states>
    </stateId>
    <stateId id="2923">
        <states>0 0 0 0 0 1 0 1 1 0 1 1 0 1 0 1 1</states>
    </stateId>
    <stateId id="2924">
        <states>0 0 0 0 0 1 0 1 1 0 1 1 0 1 1 0 0</states>
    </stateId>
    <stateId id="2925">
        <states>0 0 0 0 0 1 0 1 1 0 1 1 0 1 1 0 1</states>
    </stateId>
    <stateId id="2926">
        <states>0 0 0 0 0 1 0 1 1 0 1 1 0 1 1 1 0</states>
    </stateId>
    <stateId id="2927">
        <states>0 0 0 0 0 1 0 1 1 0 1 1 0 1 1 1 1</states>
    </stateId>
    <stateId id="2928">
        <states>0 0 0 0 0 1 0 1 1 0 1 1 1 0 0 0 0</states>
    </stateId>
    <stateId id="2929">
        <states>0 0 0 0 0 1 0 1 1 0 1 1 1 0 0 0 1</states>
    </stateId>
    <stateId id="2930">
        <states>0 0 0 0 0 1 0 1 1 0 1 1 1 0 0 1 0</states>
    </stateId>
    <stateId id="2931">
        <states>0 0 0 0 0 1 0 1 1 0 1 1 1 0 0 1 1</states>
    </stateId>
    <stateId id="2932">
        <states>0 0 0 0 0 1 0 1 1 0 1 1 1 0 1 0 0</states>
    </stateId>
    <stateId id="2933">
        <states>0 0 0 0 0 1 0 1 1 0 1 1 1 0 1 0 1</states>
    </stateId>
    <stateId id="2934">
        <states>0 0 0 0 0 1 0 1 1 0 1 1 1 0 1 1 0</states>
    </stateId>
    <stateId id="2935">
        <states>0 0 0 0 0 1 0 1 1 0 1 1 1 0 1 1 1</states>
    </stateId>
    <stateId id="2936">
        <states>0 0 0 0 0 1 0 1 1 0 1 1 1 1 0 0 0</states>
    </stateId>
    <stateId id="2937">
        <states>0 0 0 0 0 1 0 1 1 0 1 1 1 1 0 0 1</states>
    </stateId>
    <stateId id="2938">
        <states>0 0 0 0 0 1 0 1 1 0 1 1 1 1 0 1 0</states>
    </stateId>
    <stateId id="2939">
        <states>0 0 0 0 0 1 0 1 1 0 1 1 1 1 0 1 1</states>
    </stateId>
    <stateId id="2940">
        <states>0 0 0 0 0 1 0 1 1 0 1 1 1 1 1 0 0</states>
    </stateId>
    <stateId id="2941">
        <states>0 0 0 0 0 1 0 1 1 0 1 1 1 1 1 0 1</states>
    </stateId>
    <stateId id="2942">
        <states>0 0 0 0 0 1 0 1 1 0 1 1 1 1 1 1 0</states>
    </stateId>
    <stateId id="2943">
        <states>0 0 0 0 0 1 0 1 1 0 1 1 1 1 1 1 1</states>
    </stateId>
    <stateId id="2944">
        <states>0 0 0 0 0 1 0 1 1 1 0 0 0 0 0 0 0</states>
    </stateId>
    <stateId id="2945">
        <states>0 0 0 0 0 1 0 1 1 1 0 0 0 0 0 0 1</states>
    </stateId>
    <stateId id="2946">
        <states>0 0 0 0 0 1 0 1 1 1 0 0 0 0 0 1 0</states>
    </stateId>
    <stateId id="2947">
        <states>0 0 0 0 0 1 0 1 1 1 0 0 0 0 0 1 1</states>
    </stateId>
    <stateId id="2948">
        <states>0 0 0 0 0 1 0 1 1 1 0 0 0 0 1 0 0</states>
    </stateId>
    <stateId id="2949">
        <states>0 0 0 0 0 1 0 1 1 1 0 0 0 0 1 0 1</states>
    </stateId>
    <stateId id="2950">
        <states>0 0 0 0 0 1 0 1 1 1 0 0 0 0 1 1 0</states>
    </stateId>
    <stateId id="2951">
        <states>0 0 0 0 0 1 0 1 1 1 0 0 0 0 1 1 1</states>
    </stateId>
    <stateId id="2952">
        <states>0 0 0 0 0 1 0 1 1 1 0 0 0 1 0 0 0</states>
    </stateId>
    <stateId id="2953">
        <states>0 0 0 0 0 1 0 1 1 1 0 0 0 1 0 0 1</states>
    </stateId>
    <stateId id="2954">
        <states>0 0 0 0 0 1 0 1 1 1 0 0 0 1 0 1 0</states>
    </stateId>
    <stateId id="2955">
        <states>0 0 0 0 0 1 0 1 1 1 0 0 0 1 0 1 1</states>
    </stateId>
    <stateId id="2956">
        <states>0 0 0 0 0 1 0 1 1 1 0 0 0 1 1 0 0</states>
    </stateId>
    <stateId id="2957">
        <states>0 0 0 0 0 1 0 1 1 1 0 0 0 1 1 0 1</states>
    </stateId>
    <stateId id="2958">
        <states>0 0 0 0 0 1 0 1 1 1 0 0 0 1 1 1 0</states>
    </stateId>
    <stateId id="2959">
        <states>0 0 0 0 0 1 0 1 1 1 0 0 0 1 1 1 1</states>
    </stateId>
    <stateId id="2960">
        <states>0 0 0 0 0 1 0 1 1 1 0 0 1 0 0 0 0</states>
    </stateId>
    <stateId id="2961">
        <states>0 0 0 0 0 1 0 1 1 1 0 0 1 0 0 0 1</states>
    </stateId>
    <stateId id="2962">
        <states>0 0 0 0 0 1 0 1 1 1 0 0 1 0 0 1 0</states>
    </stateId>
    <stateId id="2963">
        <states>0 0 0 0 0 1 0 1 1 1 0 0 1 0 0 1 1</states>
    </stateId>
    <stateId id="2964">
        <states>0 0 0 0 0 1 0 1 1 1 0 0 1 0 1 0 0</states>
    </stateId>
    <stateId id="2965">
        <states>0 0 0 0 0 1 0 1 1 1 0 0 1 0 1 0 1</states>
    </stateId>
    <stateId id="2966">
        <states>0 0 0 0 0 1 0 1 1 1 0 0 1 0 1 1 0</states>
    </stateId>
    <stateId id="2967">
        <states>0 0 0 0 0 1 0 1 1 1 0 0 1 0 1 1 1</states>
    </stateId>
    <stateId id="2968">
        <states>0 0 0 0 0 1 0 1 1 1 0 0 1 1 0 0 0</states>
    </stateId>
    <stateId id="2969">
        <states>0 0 0 0 0 1 0 1 1 1 0 0 1 1 0 0 1</states>
    </stateId>
    <stateId id="2970">
        <states>0 0 0 0 0 1 0 1 1 1 0 0 1 1 0 1 0</states>
    </stateId>
    <stateId id="2971">
        <states>0 0 0 0 0 1 0 1 1 1 0 0 1 1 0 1 1</states>
    </stateId>
    <stateId id="2972">
        <states>0 0 0 0 0 1 0 1 1 1 0 0 1 1 1 0 0</states>
    </stateId>
    <stateId id="2973">
        <states>0 0 0 0 0 1 0 1 1 1 0 0 1 1 1 0 1</states>
    </stateId>
    <stateId id="2974">
        <states>0 0 0 0 0 1 0 1 1 1 0 0 1 1 1 1 0</states>
    </stateId>
    <stateId id="2975">
        <states>0 0 0 0 0 1 0 1 1 1 0 0 1 1 1 1 1</states>
    </stateId>
    <stateId id="2976">
        <states>0 0 0 0 0 1 0 1 1 1 0 1 0 0 0 0 0</states>
    </stateId>
    <stateId id="2977">
        <states>0 0 0 0 0 1 0 1 1 1 0 1 0 0 0 0 1</states>
    </stateId>
    <stateId id="2978">
        <states>0 0 0 0 0 1 0 1 1 1 0 1 0 0 0 1 0</states>
    </stateId>
    <stateId id="2979">
        <states>0 0 0 0 0 1 0 1 1 1 0 1 0 0 0 1 1</states>
    </stateId>
    <stateId id="2980">
        <states>0 0 0 0 0 1 0 1 1 1 0 1 0 0 1 0 0</states>
    </stateId>
    <stateId id="2981">
        <states>0 0 0 0 0 1 0 1 1 1 0 1 0 0 1 0 1</states>
    </stateId>
    <stateId id="2982">
        <states>0 0 0 0 0 1 0 1 1 1 0 1 0 0 1 1 0</states>
    </stateId>
    <stateId id="2983">
        <states>0 0 0 0 0 1 0 1 1 1 0 1 0 0 1 1 1</states>
    </stateId>
    <stateId id="2984">
        <states>0 0 0 0 0 1 0 1 1 1 0 1 0 1 0 0 0</states>
    </stateId>
    <stateId id="2985">
        <states>0 0 0 0 0 1 0 1 1 1 0 1 0 1 0 0 1</states>
    </stateId>
    <stateId id="2986">
        <states>0 0 0 0 0 1 0 1 1 1 0 1 0 1 0 1 0</states>
    </stateId>
    <stateId id="2987">
        <states>0 0 0 0 0 1 0 1 1 1 0 1 0 1 0 1 1</states>
    </stateId>
    <stateId id="2988">
        <states>0 0 0 0 0 1 0 1 1 1 0 1 0 1 1 0 0</states>
    </stateId>
    <stateId id="2989">
        <states>0 0 0 0 0 1 0 1 1 1 0 1 0 1 1 0 1</states>
    </stateId>
    <stateId id="2990">
        <states>0 0 0 0 0 1 0 1 1 1 0 1 0 1 1 1 0</states>
    </stateId>
    <stateId id="2991">
        <states>0 0 0 0 0 1 0 1 1 1 0 1 0 1 1 1 1</states>
    </stateId>
    <stateId id="2992">
        <states>0 0 0 0 0 1 0 1 1 1 0 1 1 0 0 0 0</states>
    </stateId>
    <stateId id="2993">
        <states>0 0 0 0 0 1 0 1 1 1 0 1 1 0 0 0 1</states>
    </stateId>
    <stateId id="2994">
        <states>0 0 0 0 0 1 0 1 1 1 0 1 1 0 0 1 0</states>
    </stateId>
    <stateId id="2995">
        <states>0 0 0 0 0 1 0 1 1 1 0 1 1 0 0 1 1</states>
    </stateId>
    <stateId id="2996">
        <states>0 0 0 0 0 1 0 1 1 1 0 1 1 0 1 0 0</states>
    </stateId>
    <stateId id="2997">
        <states>0 0 0 0 0 1 0 1 1 1 0 1 1 0 1 0 1</states>
    </stateId>
    <stateId id="2998">
        <states>0 0 0 0 0 1 0 1 1 1 0 1 1 0 1 1 0</states>
    </stateId>
    <stateId id="2999">
        <states>0 0 0 0 0 1 0 1 1 1 0 1 1 0 1 1 1</states>
    </stateId>
    <stateId id="3000">
        <states>0 0 0 0 0 1 0 1 1 1 0 1 1 1 0 0 0</states>
    </stateId>
    <stateId id="3001">
        <states>0 0 0 0 0 1 0 1 1 1 0 1 1 1 0 0 1</states>
    </stateId>
    <stateId id="3002">
        <states>0 0 0 0 0 1 0 1 1 1 0 1 1 1 0 1 0</states>
    </stateId>
    <stateId id="3003">
        <states>0 0 0 0 0 1 0 1 1 1 0 1 1 1 0 1 1</states>
    </stateId>
    <stateId id="3004">
        <states>0 0 0 0 0 1 0 1 1 1 0 1 1 1 1 0 0</states>
    </stateId>
    <stateId id="3005">
        <states>0 0 0 0 0 1 0 1 1 1 0 1 1 1 1 0 1</states>
    </stateId>
    <stateId id="3006">
        <states>0 0 0 0 0 1 0 1 1 1 0 1 1 1 1 1 0</states>
    </stateId>
    <stateId id="3007">
        <states>0 0 0 0 0 1 0 1 1 1 0 1 1 1 1 1 1</states>
    </stateId>
    <stateId id="3008">
        <states>0 0 0 0 0 1 0 1 1 1 1 0 0 0 0 0 0</states>
    </stateId>
    <stateId id="3009">
        <states>0 0 0 0 0 1 0 1 1 1 1 0 0 0 0 0 1</states>
    </stateId>
    <stateId id="3010">
        <states>0 0 0 0 0 1 0 1 1 1 1 0 0 0 0 1 0</states>
    </stateId>
    <stateId id="3011">
        <states>0 0 0 0 0 1 0 1 1 1 1 0 0 0 0 1 1</states>
    </stateId>
    <stateId id="3012">
        <states>0 0 0 0 0 1 0 1 1 1 1 0 0 0 1 0 0</states>
    </stateId>
    <stateId id="3013">
        <states>0 0 0 0 0 1 0 1 1 1 1 0 0 0 1 0 1</states>
    </stateId>
    <stateId id="3014">
        <states>0 0 0 0 0 1 0 1 1 1 1 0 0 0 1 1 0</states>
    </stateId>
    <stateId id="3015">
        <states>0 0 0 0 0 1 0 1 1 1 1 0 0 0 1 1 1</states>
    </stateId>
    <stateId id="3016">
        <states>0 0 0 0 0 1 0 1 1 1 1 0 0 1 0 0 0</states>
    </stateId>
    <stateId id="3017">
        <states>0 0 0 0 0 1 0 1 1 1 1 0 0 1 0 0 1</states>
    </stateId>
    <stateId id="3018">
        <states>0 0 0 0 0 1 0 1 1 1 1 0 0 1 0 1 0</states>
    </stateId>
    <stateId id="3019">
        <states>0 0 0 0 0 1 0 1 1 1 1 0 0 1 0 1 1</states>
    </stateId>
    <stateId id="3020">
        <states>0 0 0 0 0 1 0 1 1 1 1 0 0 1 1 0 0</states>
    </stateId>
    <stateId id="3021">
        <states>0 0 0 0 0 1 0 1 1 1 1 0 0 1 1 0 1</states>
    </stateId>
    <stateId id="3022">
        <states>0 0 0 0 0 1 0 1 1 1 1 0 0 1 1 1 0</states>
    </stateId>
    <stateId id="3023">
        <states>0 0 0 0 0 1 0 1 1 1 1 0 0 1 1 1 1</states>
    </stateId>
    <stateId id="3024">
        <states>0 0 0 0 0 1 0 1 1 1 1 0 1 0 0 0 0</states>
    </stateId>
    <stateId id="3025">
        <states>0 0 0 0 0 1 0 1 1 1 1 0 1 0 0 0 1</states>
    </stateId>
    <stateId id="3026">
        <states>0 0 0 0 0 1 0 1 1 1 1 0 1 0 0 1 0</states>
    </stateId>
    <stateId id="3027">
        <states>0 0 0 0 0 1 0 1 1 1 1 0 1 0 0 1 1</states>
    </stateId>
    <stateId id="3028">
        <states>0 0 0 0 0 1 0 1 1 1 1 0 1 0 1 0 0</states>
    </stateId>
    <stateId id="3029">
        <states>0 0 0 0 0 1 0 1 1 1 1 0 1 0 1 0 1</states>
    </stateId>
    <stateId id="3030">
        <states>0 0 0 0 0 1 0 1 1 1 1 0 1 0 1 1 0</states>
    </stateId>
    <stateId id="3031">
        <states>0 0 0 0 0 1 0 1 1 1 1 0 1 0 1 1 1</states>
    </stateId>
    <stateId id="3032">
        <states>0 0 0 0 0 1 0 1 1 1 1 0 1 1 0 0 0</states>
    </stateId>
    <stateId id="3033">
        <states>0 0 0 0 0 1 0 1 1 1 1 0 1 1 0 0 1</states>
    </stateId>
    <stateId id="3034">
        <states>0 0 0 0 0 1 0 1 1 1 1 0 1 1 0 1 0</states>
    </stateId>
    <stateId id="3035">
        <states>0 0 0 0 0 1 0 1 1 1 1 0 1 1 0 1 1</states>
    </stateId>
    <stateId id="3036">
        <states>0 0 0 0 0 1 0 1 1 1 1 0 1 1 1 0 0</states>
    </stateId>
    <stateId id="3037">
        <states>0 0 0 0 0 1 0 1 1 1 1 0 1 1 1 0 1</states>
    </stateId>
    <stateId id="3038">
        <states>0 0 0 0 0 1 0 1 1 1 1 0 1 1 1 1 0</states>
    </stateId>
    <stateId id="3039">
        <states>0 0 0 0 0 1 0 1 1 1 1 0 1 1 1 1 1</states>
    </stateId>
    <stateId id="3040">
        <states>0 0 0 0 0 1 0 1 1 1 1 1 0 0 0 0 0</states>
    </stateId>
    <stateId id="3041">
        <states>0 0 0 0 0 1 0 1 1 1 1 1 0 0 0 0 1</states>
    </stateId>
    <stateId id="3042">
        <states>0 0 0 0 0 1 0 1 1 1 1 1 0 0 0 1 0</states>
    </stateId>
    <stateId id="3043">
        <states>0 0 0 0 0 1 0 1 1 1 1 1 0 0 0 1 1</states>
    </stateId>
    <stateId id="3044">
        <states>0 0 0 0 0 1 0 1 1 1 1 1 0 0 1 0 0</states>
    </stateId>
    <stateId id="3045">
        <states>0 0 0 0 0 1 0 1 1 1 1 1 0 0 1 0 1</states>
    </stateId>
    <stateId id="3046">
        <states>0 0 0 0 0 1 0 1 1 1 1 1 0 0 1 1 0</states>
    </stateId>
    <stateId id="3047">
        <states>0 0 0 0 0 1 0 1 1 1 1 1 0 0 1 1 1</states>
    </stateId>
    <stateId id="3048">
        <states>0 0 0 0 0 1 0 1 1 1 1 1 0 1 0 0 0</states>
    </stateId>
    <stateId id="3049">
        <states>0 0 0 0 0 1 0 1 1 1 1 1 0 1 0 0 1</states>
    </stateId>
    <stateId id="3050">
        <states>0 0 0 0 0 1 0 1 1 1 1 1 0 1 0 1 0</states>
    </stateId>
    <stateId id="3051">
        <states>0 0 0 0 0 1 0 1 1 1 1 1 0 1 0 1 1</states>
    </stateId>
    <stateId id="3052">
        <states>0 0 0 0 0 1 0 1 1 1 1 1 0 1 1 0 0</states>
    </stateId>
    <stateId id="3053">
        <states>0 0 0 0 0 1 0 1 1 1 1 1 0 1 1 0 1</states>
    </stateId>
    <stateId id="3054">
        <states>0 0 0 0 0 1 0 1 1 1 1 1 0 1 1 1 0</states>
    </stateId>
    <stateId id="3055">
        <states>0 0 0 0 0 1 0 1 1 1 1 1 0 1 1 1 1</states>
    </stateId>
    <stateId id="3056">
        <states>0 0 0 0 0 1 0 1 1 1 1 1 1 0 0 0 0</states>
    </stateId>
    <stateId id="3057">
        <states>0 0 0 0 0 1 0 1 1 1 1 1 1 0 0 0 1</states>
    </stateId>
    <stateId id="3058">
        <states>0 0 0 0 0 1 0 1 1 1 1 1 1 0 0 1 0</states>
    </stateId>
    <stateId id="3059">
        <states>0 0 0 0 0 1 0 1 1 1 1 1 1 0 0 1 1</states>
    </stateId>
    <stateId id="3060">
        <states>0 0 0 0 0 1 0 1 1 1 1 1 1 0 1 0 0</states>
    </stateId>
    <stateId id="3061">
        <states>0 0 0 0 0 1 0 1 1 1 1 1 1 0 1 0 1</states>
    </stateId>
    <stateId id="3062">
        <states>0 0 0 0 0 1 0 1 1 1 1 1 1 0 1 1 0</states>
    </stateId>
    <stateId id="3063">
        <states>0 0 0 0 0 1 0 1 1 1 1 1 1 0 1 1 1</states>
    </stateId>
    <stateId id="3064">
        <states>0 0 0 0 0 1 0 1 1 1 1 1 1 1 0 0 0</states>
    </stateId>
    <stateId id="3065">
        <states>0 0 0 0 0 1 0 1 1 1 1 1 1 1 0 0 1</states>
    </stateId>
    <stateId id="3066">
        <states>0 0 0 0 0 1 0 1 1 1 1 1 1 1 0 1 0</states>
    </stateId>
    <stateId id="3067">
        <states>0 0 0 0 0 1 0 1 1 1 1 1 1 1 0 1 1</states>
    </stateId>
    <stateId id="3068">
        <states>0 0 0 0 0 1 0 1 1 1 1 1 1 1 1 0 0</states>
    </stateId>
    <stateId id="3069">
        <states>0 0 0 0 0 1 0 1 1 1 1 1 1 1 1 0 1</states>
    </stateId>
    <stateId id="3070">
        <states>0 0 0 0 0 1 0 1 1 1 1 1 1 1 1 1 0</states>
    </stateId>
    <stateId id="3071">
        <states>0 0 0 0 0 1 0 1 1 1 1 1 1 1 1 1 1</states>
    </stateId>
    <stateId id="3072">
        <states>0 0 0 0 0 1 1 0 0 0 0 0 0 0 0 0 0</states>
    </stateId>
    <stateId id="3073">
        <states>0 0 0 0 0 1 1 0 0 0 0 0 0 0 0 0 1</states>
    </stateId>
    <stateId id="3074">
        <states>0 0 0 0 0 1 1 0 0 0 0 0 0 0 0 1 0</states>
    </stateId>
    <stateId id="3075">
        <states>0 0 0 0 0 1 1 0 0 0 0 0 0 0 0 1 1</states>
    </stateId>
    <stateId id="3076">
        <states>0 0 0 0 0 1 1 0 0 0 0 0 0 0 1 0 0</states>
    </stateId>
    <stateId id="3077">
        <states>0 0 0 0 0 1 1 0 0 0 0 0 0 0 1 0 1</states>
    </stateId>
    <stateId id="3078">
        <states>0 0 0 0 0 1 1 0 0 0 0 0 0 0 1 1 0</states>
    </stateId>
    <stateId id="3079">
        <states>0 0 0 0 0 1 1 0 0 0 0 0 0 0 1 1 1</states>
    </stateId>
    <stateId id="3080">
        <states>0 0 0 0 0 1 1 0 0 0 0 0 0 1 0 0 0</states>
    </stateId>
    <stateId id="3081">
        <states>0 0 0 0 0 1 1 0 0 0 0 0 0 1 0 0 1</states>
    </stateId>
    <stateId id="3082">
        <states>0 0 0 0 0 1 1 0 0 0 0 0 0 1 0 1 0</states>
    </stateId>
    <stateId id="3083">
        <states>0 0 0 0 0 1 1 0 0 0 0 0 0 1 0 1 1</states>
    </stateId>
    <stateId id="3084">
        <states>0 0 0 0 0 1 1 0 0 0 0 0 0 1 1 0 0</states>
    </stateId>
    <stateId id="3085">
        <states>0 0 0 0 0 1 1 0 0 0 0 0 0 1 1 0 1</states>
    </stateId>
    <stateId id="3086">
        <states>0 0 0 0 0 1 1 0 0 0 0 0 0 1 1 1 0</states>
    </stateId>
    <stateId id="3087">
        <states>0 0 0 0 0 1 1 0 0 0 0 0 0 1 1 1 1</states>
    </stateId>
    <stateId id="3088">
        <states>0 0 0 0 0 1 1 0 0 0 0 0 1 0 0 0 0</states>
    </stateId>
    <stateId id="3089">
        <states>0 0 0 0 0 1 1 0 0 0 0 0 1 0 0 0 1</states>
    </stateId>
    <stateId id="3090">
        <states>0 0 0 0 0 1 1 0 0 0 0 0 1 0 0 1 0</states>
    </stateId>
    <stateId id="3091">
        <states>0 0 0 0 0 1 1 0 0 0 0 0 1 0 0 1 1</states>
    </stateId>
    <stateId id="3092">
        <states>0 0 0 0 0 1 1 0 0 0 0 0 1 0 1 0 0</states>
    </stateId>
    <stateId id="3093">
        <states>0 0 0 0 0 1 1 0 0 0 0 0 1 0 1 0 1</states>
    </stateId>
    <stateId id="3094">
        <states>0 0 0 0 0 1 1 0 0 0 0 0 1 0 1 1 0</states>
    </stateId>
    <stateId id="3095">
        <states>0 0 0 0 0 1 1 0 0 0 0 0 1 0 1 1 1</states>
    </stateId>
    <stateId id="3096">
        <states>0 0 0 0 0 1 1 0 0 0 0 0 1 1 0 0 0</states>
    </stateId>
    <stateId id="3097">
        <states>0 0 0 0 0 1 1 0 0 0 0 0 1 1 0 0 1</states>
    </stateId>
    <stateId id="3098">
        <states>0 0 0 0 0 1 1 0 0 0 0 0 1 1 0 1 0</states>
    </stateId>
    <stateId id="3099">
        <states>0 0 0 0 0 1 1 0 0 0 0 0 1 1 0 1 1</states>
    </stateId>
    <stateId id="3100">
        <states>0 0 0 0 0 1 1 0 0 0 0 0 1 1 1 0 0</states>
    </stateId>
    <stateId id="3101">
        <states>0 0 0 0 0 1 1 0 0 0 0 0 1 1 1 0 1</states>
    </stateId>
    <stateId id="3102">
        <states>0 0 0 0 0 1 1 0 0 0 0 0 1 1 1 1 0</states>
    </stateId>
    <stateId id="3103">
        <states>0 0 0 0 0 1 1 0 0 0 0 0 1 1 1 1 1</states>
    </stateId>
    <stateId id="3104">
        <states>0 0 0 0 0 1 1 0 0 0 0 1 0 0 0 0 0</states>
    </stateId>
    <stateId id="3105">
        <states>0 0 0 0 0 1 1 0 0 0 0 1 0 0 0 0 1</states>
    </stateId>
    <stateId id="3106">
        <states>0 0 0 0 0 1 1 0 0 0 0 1 0 0 0 1 0</states>
    </stateId>
    <stateId id="3107">
        <states>0 0 0 0 0 1 1 0 0 0 0 1 0 0 0 1 1</states>
    </stateId>
    <stateId id="3108">
        <states>0 0 0 0 0 1 1 0 0 0 0 1 0 0 1 0 0</states>
    </stateId>
    <stateId id="3109">
        <states>0 0 0 0 0 1 1 0 0 0 0 1 0 0 1 0 1</states>
    </stateId>
    <stateId id="3110">
        <states>0 0 0 0 0 1 1 0 0 0 0 1 0 0 1 1 0</states>
    </stateId>
    <stateId id="3111">
        <states>0 0 0 0 0 1 1 0 0 0 0 1 0 0 1 1 1</states>
    </stateId>
    <stateId id="3112">
        <states>0 0 0 0 0 1 1 0 0 0 0 1 0 1 0 0 0</states>
    </stateId>
    <stateId id="3113">
        <states>0 0 0 0 0 1 1 0 0 0 0 1 0 1 0 0 1</states>
    </stateId>
    <stateId id="3114">
        <states>0 0 0 0 0 1 1 0 0 0 0 1 0 1 0 1 0</states>
    </stateId>
    <stateId id="3115">
        <states>0 0 0 0 0 1 1 0 0 0 0 1 0 1 0 1 1</states>
    </stateId>
    <stateId id="3116">
        <states>0 0 0 0 0 1 1 0 0 0 0 1 0 1 1 0 0</states>
    </stateId>
    <stateId id="3117">
        <states>0 0 0 0 0 1 1 0 0 0 0 1 0 1 1 0 1</states>
    </stateId>
    <stateId id="3118">
        <states>0 0 0 0 0 1 1 0 0 0 0 1 0 1 1 1 0</states>
    </stateId>
    <stateId id="3119">
        <states>0 0 0 0 0 1 1 0 0 0 0 1 0 1 1 1 1</states>
    </stateId>
    <stateId id="3120">
        <states>0 0 0 0 0 1 1 0 0 0 0 1 1 0 0 0 0</states>
    </stateId>
    <stateId id="3121">
        <states>0 0 0 0 0 1 1 0 0 0 0 1 1 0 0 0 1</states>
    </stateId>
    <stateId id="3122">
        <states>0 0 0 0 0 1 1 0 0 0 0 1 1 0 0 1 0</states>
    </stateId>
    <stateId id="3123">
        <states>0 0 0 0 0 1 1 0 0 0 0 1 1 0 0 1 1</states>
    </stateId>
    <stateId id="3124">
        <states>0 0 0 0 0 1 1 0 0 0 0 1 1 0 1 0 0</states>
    </stateId>
    <stateId id="3125">
        <states>0 0 0 0 0 1 1 0 0 0 0 1 1 0 1 0 1</states>
    </stateId>
    <stateId id="3126">
        <states>0 0 0 0 0 1 1 0 0 0 0 1 1 0 1 1 0</states>
    </stateId>
    <stateId id="3127">
        <states>0 0 0 0 0 1 1 0 0 0 0 1 1 0 1 1 1</states>
    </stateId>
    <stateId id="3128">
        <states>0 0 0 0 0 1 1 0 0 0 0 1 1 1 0 0 0</states>
    </stateId>
    <stateId id="3129">
        <states>0 0 0 0 0 1 1 0 0 0 0 1 1 1 0 0 1</states>
    </stateId>
    <stateId id="3130">
        <states>0 0 0 0 0 1 1 0 0 0 0 1 1 1 0 1 0</states>
    </stateId>
    <stateId id="3131">
        <states>0 0 0 0 0 1 1 0 0 0 0 1 1 1 0 1 1</states>
    </stateId>
    <stateId id="3132">
        <states>0 0 0 0 0 1 1 0 0 0 0 1 1 1 1 0 0</states>
    </stateId>
    <stateId id="3133">
        <states>0 0 0 0 0 1 1 0 0 0 0 1 1 1 1 0 1</states>
    </stateId>
    <stateId id="3134">
        <states>0 0 0 0 0 1 1 0 0 0 0 1 1 1 1 1 0</states>
    </stateId>
    <stateId id="3135">
        <states>0 0 0 0 0 1 1 0 0 0 0 1 1 1 1 1 1</states>
    </stateId>
    <stateId id="3136">
        <states>0 0 0 0 0 1 1 0 0 0 1 0 0 0 0 0 0</states>
    </stateId>
    <stateId id="3137">
        <states>0 0 0 0 0 1 1 0 0 0 1 0 0 0 0 0 1</states>
    </stateId>
    <stateId id="3138">
        <states>0 0 0 0 0 1 1 0 0 0 1 0 0 0 0 1 0</states>
    </stateId>
    <stateId id="3139">
        <states>0 0 0 0 0 1 1 0 0 0 1 0 0 0 0 1 1</states>
    </stateId>
    <stateId id="3140">
        <states>0 0 0 0 0 1 1 0 0 0 1 0 0 0 1 0 0</states>
    </stateId>
    <stateId id="3141">
        <states>0 0 0 0 0 1 1 0 0 0 1 0 0 0 1 0 1</states>
    </stateId>
    <stateId id="3142">
        <states>0 0 0 0 0 1 1 0 0 0 1 0 0 0 1 1 0</states>
    </stateId>
    <stateId id="3143">
        <states>0 0 0 0 0 1 1 0 0 0 1 0 0 0 1 1 1</states>
    </stateId>
    <stateId id="3144">
        <states>0 0 0 0 0 1 1 0 0 0 1 0 0 1 0 0 0</states>
    </stateId>
    <stateId id="3145">
        <states>0 0 0 0 0 1 1 0 0 0 1 0 0 1 0 0 1</states>
    </stateId>
    <stateId id="3146">
        <states>0 0 0 0 0 1 1 0 0 0 1 0 0 1 0 1 0</states>
    </stateId>
    <stateId id="3147">
        <states>0 0 0 0 0 1 1 0 0 0 1 0 0 1 0 1 1</states>
    </stateId>
    <stateId id="3148">
        <states>0 0 0 0 0 1 1 0 0 0 1 0 0 1 1 0 0</states>
    </stateId>
    <stateId id="3149">
        <states>0 0 0 0 0 1 1 0 0 0 1 0 0 1 1 0 1</states>
    </stateId>
    <stateId id="3150">
        <states>0 0 0 0 0 1 1 0 0 0 1 0 0 1 1 1 0</states>
    </stateId>
    <stateId id="3151">
        <states>0 0 0 0 0 1 1 0 0 0 1 0 0 1 1 1 1</states>
    </stateId>
    <stateId id="3152">
        <states>0 0 0 0 0 1 1 0 0 0 1 0 1 0 0 0 0</states>
    </stateId>
    <stateId id="3153">
        <states>0 0 0 0 0 1 1 0 0 0 1 0 1 0 0 0 1</states>
    </stateId>
    <stateId id="3154">
        <states>0 0 0 0 0 1 1 0 0 0 1 0 1 0 0 1 0</states>
    </stateId>
    <stateId id="3155">
        <states>0 0 0 0 0 1 1 0 0 0 1 0 1 0 0 1 1</states>
    </stateId>
    <stateId id="3156">
        <states>0 0 0 0 0 1 1 0 0 0 1 0 1 0 1 0 0</states>
    </stateId>
    <stateId id="3157">
        <states>0 0 0 0 0 1 1 0 0 0 1 0 1 0 1 0 1</states>
    </stateId>
    <stateId id="3158">
        <states>0 0 0 0 0 1 1 0 0 0 1 0 1 0 1 1 0</states>
    </stateId>
    <stateId id="3159">
        <states>0 0 0 0 0 1 1 0 0 0 1 0 1 0 1 1 1</states>
    </stateId>
    <stateId id="3160">
        <states>0 0 0 0 0 1 1 0 0 0 1 0 1 1 0 0 0</states>
    </stateId>
    <stateId id="3161">
        <states>0 0 0 0 0 1 1 0 0 0 1 0 1 1 0 0 1</states>
    </stateId>
    <stateId id="3162">
        <states>0 0 0 0 0 1 1 0 0 0 1 0 1 1 0 1 0</states>
    </stateId>
    <stateId id="3163">
        <states>0 0 0 0 0 1 1 0 0 0 1 0 1 1 0 1 1</states>
    </stateId>
    <stateId id="3164">
        <states>0 0 0 0 0 1 1 0 0 0 1 0 1 1 1 0 0</states>
    </stateId>
    <stateId id="3165">
        <states>0 0 0 0 0 1 1 0 0 0 1 0 1 1 1 0 1</states>
    </stateId>
    <stateId id="3166">
        <states>0 0 0 0 0 1 1 0 0 0 1 0 1 1 1 1 0</states>
    </stateId>
    <stateId id="3167">
        <states>0 0 0 0 0 1 1 0 0 0 1 0 1 1 1 1 1</states>
    </stateId>
    <stateId id="3168">
        <states>0 0 0 0 0 1 1 0 0 0 1 1 0 0 0 0 0</states>
    </stateId>
    <stateId id="3169">
        <states>0 0 0 0 0 1 1 0 0 0 1 1 0 0 0 0 1</states>
    </stateId>
    <stateId id="3170">
        <states>0 0 0 0 0 1 1 0 0 0 1 1 0 0 0 1 0</states>
    </stateId>
    <stateId id="3171">
        <states>0 0 0 0 0 1 1 0 0 0 1 1 0 0 0 1 1</states>
    </stateId>
    <stateId id="3172">
        <states>0 0 0 0 0 1 1 0 0 0 1 1 0 0 1 0 0</states>
    </stateId>
    <stateId id="3173">
        <states>0 0 0 0 0 1 1 0 0 0 1 1 0 0 1 0 1</states>
    </stateId>
    <stateId id="3174">
        <states>0 0 0 0 0 1 1 0 0 0 1 1 0 0 1 1 0</states>
    </stateId>
    <stateId id="3175">
        <states>0 0 0 0 0 1 1 0 0 0 1 1 0 0 1 1 1</states>
    </stateId>
    <stateId id="3176">
        <states>0 0 0 0 0 1 1 0 0 0 1 1 0 1 0 0 0</states>
    </stateId>
    <stateId id="3177">
        <states>0 0 0 0 0 1 1 0 0 0 1 1 0 1 0 0 1</states>
    </stateId>
    <stateId id="3178">
        <states>0 0 0 0 0 1 1 0 0 0 1 1 0 1 0 1 0</states>
    </stateId>
    <stateId id="3179">
        <states>0 0 0 0 0 1 1 0 0 0 1 1 0 1 0 1 1</states>
    </stateId>
    <stateId id="3180">
        <states>0 0 0 0 0 1 1 0 0 0 1 1 0 1 1 0 0</states>
    </stateId>
    <stateId id="3181">
        <states>0 0 0 0 0 1 1 0 0 0 1 1 0 1 1 0 1</states>
    </stateId>
    <stateId id="3182">
        <states>0 0 0 0 0 1 1 0 0 0 1 1 0 1 1 1 0</states>
    </stateId>
    <stateId id="3183">
        <states>0 0 0 0 0 1 1 0 0 0 1 1 0 1 1 1 1</states>
    </stateId>
    <stateId id="3184">
        <states>0 0 0 0 0 1 1 0 0 0 1 1 1 0 0 0 0</states>
    </stateId>
    <stateId id="3185">
        <states>0 0 0 0 0 1 1 0 0 0 1 1 1 0 0 0 1</states>
    </stateId>
    <stateId id="3186">
        <states>0 0 0 0 0 1 1 0 0 0 1 1 1 0 0 1 0</states>
    </stateId>
    <stateId id="3187">
        <states>0 0 0 0 0 1 1 0 0 0 1 1 1 0 0 1 1</states>
    </stateId>
    <stateId id="3188">
        <states>0 0 0 0 0 1 1 0 0 0 1 1 1 0 1 0 0</states>
    </stateId>
    <stateId id="3189">
        <states>0 0 0 0 0 1 1 0 0 0 1 1 1 0 1 0 1</states>
    </stateId>
    <stateId id="3190">
        <states>0 0 0 0 0 1 1 0 0 0 1 1 1 0 1 1 0</states>
    </stateId>
    <stateId id="3191">
        <states>0 0 0 0 0 1 1 0 0 0 1 1 1 0 1 1 1</states>
    </stateId>
    <stateId id="3192">
        <states>0 0 0 0 0 1 1 0 0 0 1 1 1 1 0 0 0</states>
    </stateId>
    <stateId id="3193">
        <states>0 0 0 0 0 1 1 0 0 0 1 1 1 1 0 0 1</states>
    </stateId>
    <stateId id="3194">
        <states>0 0 0 0 0 1 1 0 0 0 1 1 1 1 0 1 0</states>
    </stateId>
    <stateId id="3195">
        <states>0 0 0 0 0 1 1 0 0 0 1 1 1 1 0 1 1</states>
    </stateId>
    <stateId id="3196">
        <states>0 0 0 0 0 1 1 0 0 0 1 1 1 1 1 0 0</states>
    </stateId>
    <stateId id="3197">
        <states>0 0 0 0 0 1 1 0 0 0 1 1 1 1 1 0 1</states>
    </stateId>
    <stateId id="3198">
        <states>0 0 0 0 0 1 1 0 0 0 1 1 1 1 1 1 0</states>
    </stateId>
    <stateId id="3199">
        <states>0 0 0 0 0 1 1 0 0 0 1 1 1 1 1 1 1</states>
    </stateId>
    <stateId id="3200">
        <states>0 0 0 0 0 1 1 0 0 1 0 0 0 0 0 0 0</states>
    </stateId>
    <stateId id="3201">
        <states>0 0 0 0 0 1 1 0 0 1 0 0 0 0 0 0 1</states>
    </stateId>
    <stateId id="3202">
        <states>0 0 0 0 0 1 1 0 0 1 0 0 0 0 0 1 0</states>
    </stateId>
    <stateId id="3203">
        <states>0 0 0 0 0 1 1 0 0 1 0 0 0 0 0 1 1</states>
    </stateId>
    <stateId id="3204">
        <states>0 0 0 0 0 1 1 0 0 1 0 0 0 0 1 0 0</states>
    </stateId>
    <stateId id="3205">
        <states>0 0 0 0 0 1 1 0 0 1 0 0 0 0 1 0 1</states>
    </stateId>
    <stateId id="3206">
        <states>0 0 0 0 0 1 1 0 0 1 0 0 0 0 1 1 0</states>
    </stateId>
    <stateId id="3207">
        <states>0 0 0 0 0 1 1 0 0 1 0 0 0 0 1 1 1</states>
    </stateId>
    <stateId id="3208">
        <states>0 0 0 0 0 1 1 0 0 1 0 0 0 1 0 0 0</states>
    </stateId>
    <stateId id="3209">
        <states>0 0 0 0 0 1 1 0 0 1 0 0 0 1 0 0 1</states>
    </stateId>
    <stateId id="3210">
        <states>0 0 0 0 0 1 1 0 0 1 0 0 0 1 0 1 0</states>
    </stateId>
    <stateId id="3211">
        <states>0 0 0 0 0 1 1 0 0 1 0 0 0 1 0 1 1</states>
    </stateId>
    <stateId id="3212">
        <states>0 0 0 0 0 1 1 0 0 1 0 0 0 1 1 0 0</states>
    </stateId>
    <stateId id="3213">
        <states>0 0 0 0 0 1 1 0 0 1 0 0 0 1 1 0 1</states>
    </stateId>
    <stateId id="3214">
        <states>0 0 0 0 0 1 1 0 0 1 0 0 0 1 1 1 0</states>
    </stateId>
    <stateId id="3215">
        <states>0 0 0 0 0 1 1 0 0 1 0 0 0 1 1 1 1</states>
    </stateId>
    <stateId id="3216">
        <states>0 0 0 0 0 1 1 0 0 1 0 0 1 0 0 0 0</states>
    </stateId>
    <stateId id="3217">
        <states>0 0 0 0 0 1 1 0 0 1 0 0 1 0 0 0 1</states>
    </stateId>
    <stateId id="3218">
        <states>0 0 0 0 0 1 1 0 0 1 0 0 1 0 0 1 0</states>
    </stateId>
    <stateId id="3219">
        <states>0 0 0 0 0 1 1 0 0 1 0 0 1 0 0 1 1</states>
    </stateId>
    <stateId id="3220">
        <states>0 0 0 0 0 1 1 0 0 1 0 0 1 0 1 0 0</states>
    </stateId>
    <stateId id="3221">
        <states>0 0 0 0 0 1 1 0 0 1 0 0 1 0 1 0 1</states>
    </stateId>
    <stateId id="3222">
        <states>0 0 0 0 0 1 1 0 0 1 0 0 1 0 1 1 0</states>
    </stateId>
    <stateId id="3223">
        <states>0 0 0 0 0 1 1 0 0 1 0 0 1 0 1 1 1</states>
    </stateId>
    <stateId id="3224">
        <states>0 0 0 0 0 1 1 0 0 1 0 0 1 1 0 0 0</states>
    </stateId>
    <stateId id="3225">
        <states>0 0 0 0 0 1 1 0 0 1 0 0 1 1 0 0 1</states>
    </stateId>
    <stateId id="3226">
        <states>0 0 0 0 0 1 1 0 0 1 0 0 1 1 0 1 0</states>
    </stateId>
    <stateId id="3227">
        <states>0 0 0 0 0 1 1 0 0 1 0 0 1 1 0 1 1</states>
    </stateId>
    <stateId id="3228">
        <states>0 0 0 0 0 1 1 0 0 1 0 0 1 1 1 0 0</states>
    </stateId>
    <stateId id="3229">
        <states>0 0 0 0 0 1 1 0 0 1 0 0 1 1 1 0 1</states>
    </stateId>
    <stateId id="3230">
        <states>0 0 0 0 0 1 1 0 0 1 0 0 1 1 1 1 0</states>
    </stateId>
    <stateId id="3231">
        <states>0 0 0 0 0 1 1 0 0 1 0 0 1 1 1 1 1</states>
    </stateId>
    <stateId id="3232">
        <states>0 0 0 0 0 1 1 0 0 1 0 1 0 0 0 0 0</states>
    </stateId>
    <stateId id="3233">
        <states>0 0 0 0 0 1 1 0 0 1 0 1 0 0 0 0 1</states>
    </stateId>
    <stateId id="3234">
        <states>0 0 0 0 0 1 1 0 0 1 0 1 0 0 0 1 0</states>
    </stateId>
    <stateId id="3235">
        <states>0 0 0 0 0 1 1 0 0 1 0 1 0 0 0 1 1</states>
    </stateId>
    <stateId id="3236">
        <states>0 0 0 0 0 1 1 0 0 1 0 1 0 0 1 0 0</states>
    </stateId>
    <stateId id="3237">
        <states>0 0 0 0 0 1 1 0 0 1 0 1 0 0 1 0 1</states>
    </stateId>
    <stateId id="3238">
        <states>0 0 0 0 0 1 1 0 0 1 0 1 0 0 1 1 0</states>
    </stateId>
    <stateId id="3239">
        <states>0 0 0 0 0 1 1 0 0 1 0 1 0 0 1 1 1</states>
    </stateId>
    <stateId id="3240">
        <states>0 0 0 0 0 1 1 0 0 1 0 1 0 1 0 0 0</states>
    </stateId>
    <stateId id="3241">
        <states>0 0 0 0 0 1 1 0 0 1 0 1 0 1 0 0 1</states>
    </stateId>
    <stateId id="3242">
        <states>0 0 0 0 0 1 1 0 0 1 0 1 0 1 0 1 0</states>
    </stateId>
    <stateId id="3243">
        <states>0 0 0 0 0 1 1 0 0 1 0 1 0 1 0 1 1</states>
    </stateId>
    <stateId id="3244">
        <states>0 0 0 0 0 1 1 0 0 1 0 1 0 1 1 0 0</states>
    </stateId>
    <stateId id="3245">
        <states>0 0 0 0 0 1 1 0 0 1 0 1 0 1 1 0 1</states>
    </stateId>
    <stateId id="3246">
        <states>0 0 0 0 0 1 1 0 0 1 0 1 0 1 1 1 0</states>
    </stateId>
    <stateId id="3247">
        <states>0 0 0 0 0 1 1 0 0 1 0 1 0 1 1 1 1</states>
    </stateId>
    <stateId id="3248">
        <states>0 0 0 0 0 1 1 0 0 1 0 1 1 0 0 0 0</states>
    </stateId>
    <stateId id="3249">
        <states>0 0 0 0 0 1 1 0 0 1 0 1 1 0 0 0 1</states>
    </stateId>
    <stateId id="3250">
        <states>0 0 0 0 0 1 1 0 0 1 0 1 1 0 0 1 0</states>
    </stateId>
    <stateId id="3251">
        <states>0 0 0 0 0 1 1 0 0 1 0 1 1 0 0 1 1</states>
    </stateId>
    <stateId id="3252">
        <states>0 0 0 0 0 1 1 0 0 1 0 1 1 0 1 0 0</states>
    </stateId>
    <stateId id="3253">
        <states>0 0 0 0 0 1 1 0 0 1 0 1 1 0 1 0 1</states>
    </stateId>
    <stateId id="3254">
        <states>0 0 0 0 0 1 1 0 0 1 0 1 1 0 1 1 0</states>
    </stateId>
    <stateId id="3255">
        <states>0 0 0 0 0 1 1 0 0 1 0 1 1 0 1 1 1</states>
    </stateId>
    <stateId id="3256">
        <states>0 0 0 0 0 1 1 0 0 1 0 1 1 1 0 0 0</states>
    </stateId>
    <stateId id="3257">
        <states>0 0 0 0 0 1 1 0 0 1 0 1 1 1 0 0 1</states>
    </stateId>
    <stateId id="3258">
        <states>0 0 0 0 0 1 1 0 0 1 0 1 1 1 0 1 0</states>
    </stateId>
    <stateId id="3259">
        <states>0 0 0 0 0 1 1 0 0 1 0 1 1 1 0 1 1</states>
    </stateId>
    <stateId id="3260">
        <states>0 0 0 0 0 1 1 0 0 1 0 1 1 1 1 0 0</states>
    </stateId>
    <stateId id="3261">
        <states>0 0 0 0 0 1 1 0 0 1 0 1 1 1 1 0 1</states>
    </stateId>
    <stateId id="3262">
        <states>0 0 0 0 0 1 1 0 0 1 0 1 1 1 1 1 0</states>
    </stateId>
    <stateId id="3263">
        <states>0 0 0 0 0 1 1 0 0 1 0 1 1 1 1 1 1</states>
    </stateId>
    <stateId id="3264">
        <states>0 0 0 0 0 1 1 0 0 1 1 0 0 0 0 0 0</states>
    </stateId>
    <stateId id="3265">
        <states>0 0 0 0 0 1 1 0 0 1 1 0 0 0 0 0 1</states>
    </stateId>
    <stateId id="3266">
        <states>0 0 0 0 0 1 1 0 0 1 1 0 0 0 0 1 0</states>
    </stateId>
    <stateId id="3267">
        <states>0 0 0 0 0 1 1 0 0 1 1 0 0 0 0 1 1</states>
    </stateId>
    <stateId id="3268">
        <states>0 0 0 0 0 1 1 0 0 1 1 0 0 0 1 0 0</states>
    </stateId>
    <stateId id="3269">
        <states>0 0 0 0 0 1 1 0 0 1 1 0 0 0 1 0 1</states>
    </stateId>
    <stateId id="3270">
        <states>0 0 0 0 0 1 1 0 0 1 1 0 0 0 1 1 0</states>
    </stateId>
    <stateId id="3271">
        <states>0 0 0 0 0 1 1 0 0 1 1 0 0 0 1 1 1</states>
    </stateId>
    <stateId id="3272">
        <states>0 0 0 0 0 1 1 0 0 1 1 0 0 1 0 0 0</states>
    </stateId>
    <stateId id="3273">
        <states>0 0 0 0 0 1 1 0 0 1 1 0 0 1 0 0 1</states>
    </stateId>
    <stateId id="3274">
        <states>0 0 0 0 0 1 1 0 0 1 1 0 0 1 0 1 0</states>
    </stateId>
    <stateId id="3275">
        <states>0 0 0 0 0 1 1 0 0 1 1 0 0 1 0 1 1</states>
    </stateId>
    <stateId id="3276">
        <states>0 0 0 0 0 1 1 0 0 1 1 0 0 1 1 0 0</states>
    </stateId>
    <stateId id="3277">
        <states>0 0 0 0 0 1 1 0 0 1 1 0 0 1 1 0 1</states>
    </stateId>
    <stateId id="3278">
        <states>0 0 0 0 0 1 1 0 0 1 1 0 0 1 1 1 0</states>
    </stateId>
    <stateId id="3279">
        <states>0 0 0 0 0 1 1 0 0 1 1 0 0 1 1 1 1</states>
    </stateId>
    <stateId id="3280">
        <states>0 0 0 0 0 1 1 0 0 1 1 0 1 0 0 0 0</states>
    </stateId>
    <stateId id="3281">
        <states>0 0 0 0 0 1 1 0 0 1 1 0 1 0 0 0 1</states>
    </stateId>
    <stateId id="3282">
        <states>0 0 0 0 0 1 1 0 0 1 1 0 1 0 0 1 0</states>
    </stateId>
    <stateId id="3283">
        <states>0 0 0 0 0 1 1 0 0 1 1 0 1 0 0 1 1</states>
    </stateId>
    <stateId id="3284">
        <states>0 0 0 0 0 1 1 0 0 1 1 0 1 0 1 0 0</states>
    </stateId>
    <stateId id="3285">
        <states>0 0 0 0 0 1 1 0 0 1 1 0 1 0 1 0 1</states>
    </stateId>
    <stateId id="3286">
        <states>0 0 0 0 0 1 1 0 0 1 1 0 1 0 1 1 0</states>
    </stateId>
    <stateId id="3287">
        <states>0 0 0 0 0 1 1 0 0 1 1 0 1 0 1 1 1</states>
    </stateId>
    <stateId id="3288">
        <states>0 0 0 0 0 1 1 0 0 1 1 0 1 1 0 0 0</states>
    </stateId>
    <stateId id="3289">
        <states>0 0 0 0 0 1 1 0 0 1 1 0 1 1 0 0 1</states>
    </stateId>
    <stateId id="3290">
        <states>0 0 0 0 0 1 1 0 0 1 1 0 1 1 0 1 0</states>
    </stateId>
    <stateId id="3291">
        <states>0 0 0 0 0 1 1 0 0 1 1 0 1 1 0 1 1</states>
    </stateId>
    <stateId id="3292">
        <states>0 0 0 0 0 1 1 0 0 1 1 0 1 1 1 0 0</states>
    </stateId>
    <stateId id="3293">
        <states>0 0 0 0 0 1 1 0 0 1 1 0 1 1 1 0 1</states>
    </stateId>
    <stateId id="3294">
        <states>0 0 0 0 0 1 1 0 0 1 1 0 1 1 1 1 0</states>
    </stateId>
    <stateId id="3295">
        <states>0 0 0 0 0 1 1 0 0 1 1 0 1 1 1 1 1</states>
    </stateId>
    <stateId id="3296">
        <states>0 0 0 0 0 1 1 0 0 1 1 1 0 0 0 0 0</states>
    </stateId>
    <stateId id="3297">
        <states>0 0 0 0 0 1 1 0 0 1 1 1 0 0 0 0 1</states>
    </stateId>
    <stateId id="3298">
        <states>0 0 0 0 0 1 1 0 0 1 1 1 0 0 0 1 0</states>
    </stateId>
    <stateId id="3299">
        <states>0 0 0 0 0 1 1 0 0 1 1 1 0 0 0 1 1</states>
    </stateId>
    <stateId id="3300">
        <states>0 0 0 0 0 1 1 0 0 1 1 1 0 0 1 0 0</states>
    </stateId>
    <stateId id="3301">
        <states>0 0 0 0 0 1 1 0 0 1 1 1 0 0 1 0 1</states>
    </stateId>
    <stateId id="3302">
        <states>0 0 0 0 0 1 1 0 0 1 1 1 0 0 1 1 0</states>
    </stateId>
    <stateId id="3303">
        <states>0 0 0 0 0 1 1 0 0 1 1 1 0 0 1 1 1</states>
    </stateId>
    <stateId id="3304">
        <states>0 0 0 0 0 1 1 0 0 1 1 1 0 1 0 0 0</states>
    </stateId>
    <stateId id="3305">
        <states>0 0 0 0 0 1 1 0 0 1 1 1 0 1 0 0 1</states>
    </stateId>
    <stateId id="3306">
        <states>0 0 0 0 0 1 1 0 0 1 1 1 0 1 0 1 0</states>
    </stateId>
    <stateId id="3307">
        <states>0 0 0 0 0 1 1 0 0 1 1 1 0 1 0 1 1</states>
    </stateId>
    <stateId id="3308">
        <states>0 0 0 0 0 1 1 0 0 1 1 1 0 1 1 0 0</states>
    </stateId>
    <stateId id="3309">
        <states>0 0 0 0 0 1 1 0 0 1 1 1 0 1 1 0 1</states>
    </stateId>
    <stateId id="3310">
        <states>0 0 0 0 0 1 1 0 0 1 1 1 0 1 1 1 0</states>
    </stateId>
    <stateId id="3311">
        <states>0 0 0 0 0 1 1 0 0 1 1 1 0 1 1 1 1</states>
    </stateId>
    <stateId id="3312">
        <states>0 0 0 0 0 1 1 0 0 1 1 1 1 0 0 0 0</states>
    </stateId>
    <stateId id="3313">
        <states>0 0 0 0 0 1 1 0 0 1 1 1 1 0 0 0 1</states>
    </stateId>
    <stateId id="3314">
        <states>0 0 0 0 0 1 1 0 0 1 1 1 1 0 0 1 0</states>
    </stateId>
    <stateId id="3315">
        <states>0 0 0 0 0 1 1 0 0 1 1 1 1 0 0 1 1</states>
    </stateId>
    <stateId id="3316">
        <states>0 0 0 0 0 1 1 0 0 1 1 1 1 0 1 0 0</states>
    </stateId>
    <stateId id="3317">
        <states>0 0 0 0 0 1 1 0 0 1 1 1 1 0 1 0 1</states>
    </stateId>
    <stateId id="3318">
        <states>0 0 0 0 0 1 1 0 0 1 1 1 1 0 1 1 0</states>
    </stateId>
    <stateId id="3319">
        <states>0 0 0 0 0 1 1 0 0 1 1 1 1 0 1 1 1</states>
    </stateId>
    <stateId id="3320">
        <states>0 0 0 0 0 1 1 0 0 1 1 1 1 1 0 0 0</states>
    </stateId>
    <stateId id="3321">
        <states>0 0 0 0 0 1 1 0 0 1 1 1 1 1 0 0 1</states>
    </stateId>
    <stateId id="3322">
        <states>0 0 0 0 0 1 1 0 0 1 1 1 1 1 0 1 0</states>
    </stateId>
    <stateId id="3323">
        <states>0 0 0 0 0 1 1 0 0 1 1 1 1 1 0 1 1</states>
    </stateId>
    <stateId id="3324">
        <states>0 0 0 0 0 1 1 0 0 1 1 1 1 1 1 0 0</states>
    </stateId>
    <stateId id="3325">
        <states>0 0 0 0 0 1 1 0 0 1 1 1 1 1 1 0 1</states>
    </stateId>
    <stateId id="3326">
        <states>0 0 0 0 0 1 1 0 0 1 1 1 1 1 1 1 0</states>
    </stateId>
    <stateId id="3327">
        <states>0 0 0 0 0 1 1 0 0 1 1 1 1 1 1 1 1</states>
    </stateId>
    <stateId id="3328">
        <states>0 0 0 0 0 1 1 0 1 0 0 0 0 0 0 0 0</states>
    </stateId>
    <stateId id="3329">
        <states>0 0 0 0 0 1 1 0 1 0 0 0 0 0 0 0 1</states>
    </stateId>
    <stateId id="3330">
        <states>0 0 0 0 0 1 1 0 1 0 0 0 0 0 0 1 0</states>
    </stateId>
    <stateId id="3331">
        <states>0 0 0 0 0 1 1 0 1 0 0 0 0 0 0 1 1</states>
    </stateId>
    <stateId id="3332">
        <states>0 0 0 0 0 1 1 0 1 0 0 0 0 0 1 0 0</states>
    </stateId>
    <stateId id="3333">
        <states>0 0 0 0 0 1 1 0 1 0 0 0 0 0 1 0 1</states>
    </stateId>
    <stateId id="3334">
        <states>0 0 0 0 0 1 1 0 1 0 0 0 0 0 1 1 0</states>
    </stateId>
    <stateId id="3335">
        <states>0 0 0 0 0 1 1 0 1 0 0 0 0 0 1 1 1</states>
    </stateId>
    <stateId id="3336">
        <states>0 0 0 0 0 1 1 0 1 0 0 0 0 1 0 0 0</states>
    </stateId>
    <stateId id="3337">
        <states>0 0 0 0 0 1 1 0 1 0 0 0 0 1 0 0 1</states>
    </stateId>
    <stateId id="3338">
        <states>0 0 0 0 0 1 1 0 1 0 0 0 0 1 0 1 0</states>
    </stateId>
    <stateId id="3339">
        <states>0 0 0 0 0 1 1 0 1 0 0 0 0 1 0 1 1</states>
    </stateId>
    <stateId id="3340">
        <states>0 0 0 0 0 1 1 0 1 0 0 0 0 1 1 0 0</states>
    </stateId>
    <stateId id="3341">
        <states>0 0 0 0 0 1 1 0 1 0 0 0 0 1 1 0 1</states>
    </stateId>
    <stateId id="3342">
        <states>0 0 0 0 0 1 1 0 1 0 0 0 0 1 1 1 0</states>
    </stateId>
    <stateId id="3343">
        <states>0 0 0 0 0 1 1 0 1 0 0 0 0 1 1 1 1</states>
    </stateId>
    <stateId id="3344">
        <states>0 0 0 0 0 1 1 0 1 0 0 0 1 0 0 0 0</states>
    </stateId>
    <stateId id="3345">
        <states>0 0 0 0 0 1 1 0 1 0 0 0 1 0 0 0 1</states>
    </stateId>
    <stateId id="3346">
        <states>0 0 0 0 0 1 1 0 1 0 0 0 1 0 0 1 0</states>
    </stateId>
    <stateId id="3347">
        <states>0 0 0 0 0 1 1 0 1 0 0 0 1 0 0 1 1</states>
    </stateId>
    <stateId id="3348">
        <states>0 0 0 0 0 1 1 0 1 0 0 0 1 0 1 0 0</states>
    </stateId>
    <stateId id="3349">
        <states>0 0 0 0 0 1 1 0 1 0 0 0 1 0 1 0 1</states>
    </stateId>
    <stateId id="3350">
        <states>0 0 0 0 0 1 1 0 1 0 0 0 1 0 1 1 0</states>
    </stateId>
    <stateId id="3351">
        <states>0 0 0 0 0 1 1 0 1 0 0 0 1 0 1 1 1</states>
    </stateId>
    <stateId id="3352">
        <states>0 0 0 0 0 1 1 0 1 0 0 0 1 1 0 0 0</states>
    </stateId>
    <stateId id="3353">
        <states>0 0 0 0 0 1 1 0 1 0 0 0 1 1 0 0 1</states>
    </stateId>
    <stateId id="3354">
        <states>0 0 0 0 0 1 1 0 1 0 0 0 1 1 0 1 0</states>
    </stateId>
    <stateId id="3355">
        <states>0 0 0 0 0 1 1 0 1 0 0 0 1 1 0 1 1</states>
    </stateId>
    <stateId id="3356">
        <states>0 0 0 0 0 1 1 0 1 0 0 0 1 1 1 0 0</states>
    </stateId>
    <stateId id="3357">
        <states>0 0 0 0 0 1 1 0 1 0 0 0 1 1 1 0 1</states>
    </stateId>
    <stateId id="3358">
        <states>0 0 0 0 0 1 1 0 1 0 0 0 1 1 1 1 0</states>
    </stateId>
    <stateId id="3359">
        <states>0 0 0 0 0 1 1 0 1 0 0 0 1 1 1 1 1</states>
    </stateId>
    <stateId id="3360">
        <states>0 0 0 0 0 1 1 0 1 0 0 1 0 0 0 0 0</states>
    </stateId>
    <stateId id="3361">
        <states>0 0 0 0 0 1 1 0 1 0 0 1 0 0 0 0 1</states>
    </stateId>
    <stateId id="3362">
        <states>0 0 0 0 0 1 1 0 1 0 0 1 0 0 0 1 0</states>
    </stateId>
    <stateId id="3363">
        <states>0 0 0 0 0 1 1 0 1 0 0 1 0 0 0 1 1</states>
    </stateId>
    <stateId id="3364">
        <states>0 0 0 0 0 1 1 0 1 0 0 1 0 0 1 0 0</states>
    </stateId>
    <stateId id="3365">
        <states>0 0 0 0 0 1 1 0 1 0 0 1 0 0 1 0 1</states>
    </stateId>
    <stateId id="3366">
        <states>0 0 0 0 0 1 1 0 1 0 0 1 0 0 1 1 0</states>
    </stateId>
    <stateId id="3367">
        <states>0 0 0 0 0 1 1 0 1 0 0 1 0 0 1 1 1</states>
    </stateId>
    <stateId id="3368">
        <states>0 0 0 0 0 1 1 0 1 0 0 1 0 1 0 0 0</states>
    </stateId>
    <stateId id="3369">
        <states>0 0 0 0 0 1 1 0 1 0 0 1 0 1 0 0 1</states>
    </stateId>
    <stateId id="3370">
        <states>0 0 0 0 0 1 1 0 1 0 0 1 0 1 0 1 0</states>
    </stateId>
    <stateId id="3371">
        <states>0 0 0 0 0 1 1 0 1 0 0 1 0 1 0 1 1</states>
    </stateId>
    <stateId id="3372">
        <states>0 0 0 0 0 1 1 0 1 0 0 1 0 1 1 0 0</states>
    </stateId>
    <stateId id="3373">
        <states>0 0 0 0 0 1 1 0 1 0 0 1 0 1 1 0 1</states>
    </stateId>
    <stateId id="3374">
        <states>0 0 0 0 0 1 1 0 1 0 0 1 0 1 1 1 0</states>
    </stateId>
    <stateId id="3375">
        <states>0 0 0 0 0 1 1 0 1 0 0 1 0 1 1 1 1</states>
    </stateId>
    <stateId id="3376">
        <states>0 0 0 0 0 1 1 0 1 0 0 1 1 0 0 0 0</states>
    </stateId>
    <stateId id="3377">
        <states>0 0 0 0 0 1 1 0 1 0 0 1 1 0 0 0 1</states>
    </stateId>
    <stateId id="3378">
        <states>0 0 0 0 0 1 1 0 1 0 0 1 1 0 0 1 0</states>
    </stateId>
    <stateId id="3379">
        <states>0 0 0 0 0 1 1 0 1 0 0 1 1 0 0 1 1</states>
    </stateId>
    <stateId id="3380">
        <states>0 0 0 0 0 1 1 0 1 0 0 1 1 0 1 0 0</states>
    </stateId>
    <stateId id="3381">
        <states>0 0 0 0 0 1 1 0 1 0 0 1 1 0 1 0 1</states>
    </stateId>
    <stateId id="3382">
        <states>0 0 0 0 0 1 1 0 1 0 0 1 1 0 1 1 0</states>
    </stateId>
    <stateId id="3383">
        <states>0 0 0 0 0 1 1 0 1 0 0 1 1 0 1 1 1</states>
    </stateId>
    <stateId id="3384">
        <states>0 0 0 0 0 1 1 0 1 0 0 1 1 1 0 0 0</states>
    </stateId>
    <stateId id="3385">
        <states>0 0 0 0 0 1 1 0 1 0 0 1 1 1 0 0 1</states>
    </stateId>
    <stateId id="3386">
        <states>0 0 0 0 0 1 1 0 1 0 0 1 1 1 0 1 0</states>
    </stateId>
    <stateId id="3387">
        <states>0 0 0 0 0 1 1 0 1 0 0 1 1 1 0 1 1</states>
    </stateId>
    <stateId id="3388">
        <states>0 0 0 0 0 1 1 0 1 0 0 1 1 1 1 0 0</states>
    </stateId>
    <stateId id="3389">
        <states>0 0 0 0 0 1 1 0 1 0 0 1 1 1 1 0 1</states>
    </stateId>
    <stateId id="3390">
        <states>0 0 0 0 0 1 1 0 1 0 0 1 1 1 1 1 0</states>
    </stateId>
    <stateId id="3391">
        <states>0 0 0 0 0 1 1 0 1 0 0 1 1 1 1 1 1</states>
    </stateId>
    <stateId id="3392">
        <states>0 0 0 0 0 1 1 0 1 0 1 0 0 0 0 0 0</states>
    </stateId>
    <stateId id="3393">
        <states>0 0 0 0 0 1 1 0 1 0 1 0 0 0 0 0 1</states>
    </stateId>
    <stateId id="3394">
        <states>0 0 0 0 0 1 1 0 1 0 1 0 0 0 0 1 0</states>
    </stateId>
    <stateId id="3395">
        <states>0 0 0 0 0 1 1 0 1 0 1 0 0 0 0 1 1</states>
    </stateId>
    <stateId id="3396">
        <states>0 0 0 0 0 1 1 0 1 0 1 0 0 0 1 0 0</states>
    </stateId>
    <stateId id="3397">
        <states>0 0 0 0 0 1 1 0 1 0 1 0 0 0 1 0 1</states>
    </stateId>
    <stateId id="3398">
        <states>0 0 0 0 0 1 1 0 1 0 1 0 0 0 1 1 0</states>
    </stateId>
    <stateId id="3399">
        <states>0 0 0 0 0 1 1 0 1 0 1 0 0 0 1 1 1</states>
    </stateId>
    <stateId id="3400">
        <states>0 0 0 0 0 1 1 0 1 0 1 0 0 1 0 0 0</states>
    </stateId>
    <stateId id="3401">
        <states>0 0 0 0 0 1 1 0 1 0 1 0 0 1 0 0 1</states>
    </stateId>
    <stateId id="3402">
        <states>0 0 0 0 0 1 1 0 1 0 1 0 0 1 0 1 0</states>
    </stateId>
    <stateId id="3403">
        <states>0 0 0 0 0 1 1 0 1 0 1 0 0 1 0 1 1</states>
    </stateId>
    <stateId id="3404">
        <states>0 0 0 0 0 1 1 0 1 0 1 0 0 1 1 0 0</states>
    </stateId>
    <stateId id="3405">
        <states>0 0 0 0 0 1 1 0 1 0 1 0 0 1 1 0 1</states>
    </stateId>
    <stateId id="3406">
        <states>0 0 0 0 0 1 1 0 1 0 1 0 0 1 1 1 0</states>
    </stateId>
    <stateId id="3407">
        <states>0 0 0 0 0 1 1 0 1 0 1 0 0 1 1 1 1</states>
    </stateId>
    <stateId id="3408">
        <states>0 0 0 0 0 1 1 0 1 0 1 0 1 0 0 0 0</states>
    </stateId>
    <stateId id="3409">
        <states>0 0 0 0 0 1 1 0 1 0 1 0 1 0 0 0 1</states>
    </stateId>
    <stateId id="3410">
        <states>0 0 0 0 0 1 1 0 1 0 1 0 1 0 0 1 0</states>
    </stateId>
    <stateId id="3411">
        <states>0 0 0 0 0 1 1 0 1 0 1 0 1 0 0 1 1</states>
    </stateId>
    <stateId id="3412">
        <states>0 0 0 0 0 1 1 0 1 0 1 0 1 0 1 0 0</states>
    </stateId>
    <stateId id="3413">
        <states>0 0 0 0 0 1 1 0 1 0 1 0 1 0 1 0 1</states>
    </stateId>
    <stateId id="3414">
        <states>0 0 0 0 0 1 1 0 1 0 1 0 1 0 1 1 0</states>
    </stateId>
    <stateId id="3415">
        <states>0 0 0 0 0 1 1 0 1 0 1 0 1 0 1 1 1</states>
    </stateId>
    <stateId id="3416">
        <states>0 0 0 0 0 1 1 0 1 0 1 0 1 1 0 0 0</states>
    </stateId>
    <stateId id="3417">
        <states>0 0 0 0 0 1 1 0 1 0 1 0 1 1 0 0 1</states>
    </stateId>
    <stateId id="3418">
        <states>0 0 0 0 0 1 1 0 1 0 1 0 1 1 0 1 0</states>
    </stateId>
    <stateId id="3419">
        <states>0 0 0 0 0 1 1 0 1 0 1 0 1 1 0 1 1</states>
    </stateId>
    <stateId id="3420">
        <states>0 0 0 0 0 1 1 0 1 0 1 0 1 1 1 0 0</states>
    </stateId>
    <stateId id="3421">
        <states>0 0 0 0 0 1 1 0 1 0 1 0 1 1 1 0 1</states>
    </stateId>
    <stateId id="3422">
        <states>0 0 0 0 0 1 1 0 1 0 1 0 1 1 1 1 0</states>
    </stateId>
    <stateId id="3423">
        <states>0 0 0 0 0 1 1 0 1 0 1 0 1 1 1 1 1</states>
    </stateId>
    <stateId id="3424">
        <states>0 0 0 0 0 1 1 0 1 0 1 1 0 0 0 0 0</states>
    </stateId>
    <stateId id="3425">
        <states>0 0 0 0 0 1 1 0 1 0 1 1 0 0 0 0 1</states>
    </stateId>
    <stateId id="3426">
        <states>0 0 0 0 0 1 1 0 1 0 1 1 0 0 0 1 0</states>
    </stateId>
    <stateId id="3427">
        <states>0 0 0 0 0 1 1 0 1 0 1 1 0 0 0 1 1</states>
    </stateId>
    <stateId id="3428">
        <states>0 0 0 0 0 1 1 0 1 0 1 1 0 0 1 0 0</states>
    </stateId>
    <stateId id="3429">
        <states>0 0 0 0 0 1 1 0 1 0 1 1 0 0 1 0 1</states>
    </stateId>
    <stateId id="3430">
        <states>0 0 0 0 0 1 1 0 1 0 1 1 0 0 1 1 0</states>
    </stateId>
    <stateId id="3431">
        <states>0 0 0 0 0 1 1 0 1 0 1 1 0 0 1 1 1</states>
    </stateId>
    <stateId id="3432">
        <states>0 0 0 0 0 1 1 0 1 0 1 1 0 1 0 0 0</states>
    </stateId>
    <stateId id="3433">
        <states>0 0 0 0 0 1 1 0 1 0 1 1 0 1 0 0 1</states>
    </stateId>
    <stateId id="3434">
        <states>0 0 0 0 0 1 1 0 1 0 1 1 0 1 0 1 0</states>
    </stateId>
    <stateId id="3435">
        <states>0 0 0 0 0 1 1 0 1 0 1 1 0 1 0 1 1</states>
    </stateId>
    <stateId id="3436">
        <states>0 0 0 0 0 1 1 0 1 0 1 1 0 1 1 0 0</states>
    </stateId>
    <stateId id="3437">
        <states>0 0 0 0 0 1 1 0 1 0 1 1 0 1 1 0 1</states>
    </stateId>
    <stateId id="3438">
        <states>0 0 0 0 0 1 1 0 1 0 1 1 0 1 1 1 0</states>
    </stateId>
    <stateId id="3439">
        <states>0 0 0 0 0 1 1 0 1 0 1 1 0 1 1 1 1</states>
    </stateId>
    <stateId id="3440">
        <states>0 0 0 0 0 1 1 0 1 0 1 1 1 0 0 0 0</states>
    </stateId>
    <stateId id="3441">
        <states>0 0 0 0 0 1 1 0 1 0 1 1 1 0 0 0 1</states>
    </stateId>
    <stateId id="3442">
        <states>0 0 0 0 0 1 1 0 1 0 1 1 1 0 0 1 0</states>
    </stateId>
    <stateId id="3443">
        <states>0 0 0 0 0 1 1 0 1 0 1 1 1 0 0 1 1</states>
    </stateId>
    <stateId id="3444">
        <states>0 0 0 0 0 1 1 0 1 0 1 1 1 0 1 0 0</states>
    </stateId>
    <stateId id="3445">
        <states>0 0 0 0 0 1 1 0 1 0 1 1 1 0 1 0 1</states>
    </stateId>
    <stateId id="3446">
        <states>0 0 0 0 0 1 1 0 1 0 1 1 1 0 1 1 0</states>
    </stateId>
    <stateId id="3447">
        <states>0 0 0 0 0 1 1 0 1 0 1 1 1 0 1 1 1</states>
    </stateId>
    <stateId id="3448">
        <states>0 0 0 0 0 1 1 0 1 0 1 1 1 1 0 0 0</states>
    </stateId>
    <stateId id="3449">
        <states>0 0 0 0 0 1 1 0 1 0 1 1 1 1 0 0 1</states>
    </stateId>
    <stateId id="3450">
        <states>0 0 0 0 0 1 1 0 1 0 1 1 1 1 0 1 0</states>
    </stateId>
    <stateId id="3451">
        <states>0 0 0 0 0 1 1 0 1 0 1 1 1 1 0 1 1</states>
    </stateId>
    <stateId id="3452">
        <states>0 0 0 0 0 1 1 0 1 0 1 1 1 1 1 0 0</states>
    </stateId>
    <stateId id="3453">
        <states>0 0 0 0 0 1 1 0 1 0 1 1 1 1 1 0 1</states>
    </stateId>
    <stateId id="3454">
        <states>0 0 0 0 0 1 1 0 1 0 1 1 1 1 1 1 0</states>
    </stateId>
    <stateId id="3455">
        <states>0 0 0 0 0 1 1 0 1 0 1 1 1 1 1 1 1</states>
    </stateId>
    <stateId id="3456">
        <states>0 0 0 0 0 1 1 0 1 1 0 0 0 0 0 0 0</states>
    </stateId>
    <stateId id="3457">
        <states>0 0 0 0 0 1 1 0 1 1 0 0 0 0 0 0 1</states>
    </stateId>
    <stateId id="3458">
        <states>0 0 0 0 0 1 1 0 1 1 0 0 0 0 0 1 0</states>
    </stateId>
    <stateId id="3459">
        <states>0 0 0 0 0 1 1 0 1 1 0 0 0 0 0 1 1</states>
    </stateId>
    <stateId id="3460">
        <states>0 0 0 0 0 1 1 0 1 1 0 0 0 0 1 0 0</states>
    </stateId>
    <stateId id="3461">
        <states>0 0 0 0 0 1 1 0 1 1 0 0 0 0 1 0 1</states>
    </stateId>
    <stateId id="3462">
        <states>0 0 0 0 0 1 1 0 1 1 0 0 0 0 1 1 0</states>
    </stateId>
    <stateId id="3463">
        <states>0 0 0 0 0 1 1 0 1 1 0 0 0 0 1 1 1</states>
    </stateId>
    <stateId id="3464">
        <states>0 0 0 0 0 1 1 0 1 1 0 0 0 1 0 0 0</states>
    </stateId>
    <stateId id="3465">
        <states>0 0 0 0 0 1 1 0 1 1 0 0 0 1 0 0 1</states>
    </stateId>
    <stateId id="3466">
        <states>0 0 0 0 0 1 1 0 1 1 0 0 0 1 0 1 0</states>
    </stateId>
    <stateId id="3467">
        <states>0 0 0 0 0 1 1 0 1 1 0 0 0 1 0 1 1</states>
    </stateId>
    <stateId id="3468">
        <states>0 0 0 0 0 1 1 0 1 1 0 0 0 1 1 0 0</states>
    </stateId>
    <stateId id="3469">
        <states>0 0 0 0 0 1 1 0 1 1 0 0 0 1 1 0 1</states>
    </stateId>
    <stateId id="3470">
        <states>0 0 0 0 0 1 1 0 1 1 0 0 0 1 1 1 0</states>
    </stateId>
    <stateId id="3471">
        <states>0 0 0 0 0 1 1 0 1 1 0 0 0 1 1 1 1</states>
    </stateId>
    <stateId id="3472">
        <states>0 0 0 0 0 1 1 0 1 1 0 0 1 0 0 0 0</states>
    </stateId>
    <stateId id="3473">
        <states>0 0 0 0 0 1 1 0 1 1 0 0 1 0 0 0 1</states>
    </stateId>
    <stateId id="3474">
        <states>0 0 0 0 0 1 1 0 1 1 0 0 1 0 0 1 0</states>
    </stateId>
    <stateId id="3475">
        <states>0 0 0 0 0 1 1 0 1 1 0 0 1 0 0 1 1</states>
    </stateId>
    <stateId id="3476">
        <states>0 0 0 0 0 1 1 0 1 1 0 0 1 0 1 0 0</states>
    </stateId>
    <stateId id="3477">
        <states>0 0 0 0 0 1 1 0 1 1 0 0 1 0 1 0 1</states>
    </stateId>
    <stateId id="3478">
        <states>0 0 0 0 0 1 1 0 1 1 0 0 1 0 1 1 0</states>
    </stateId>
    <stateId id="3479">
        <states>0 0 0 0 0 1 1 0 1 1 0 0 1 0 1 1 1</states>
    </stateId>
    <stateId id="3480">
        <states>0 0 0 0 0 1 1 0 1 1 0 0 1 1 0 0 0</states>
    </stateId>
    <stateId id="3481">
        <states>0 0 0 0 0 1 1 0 1 1 0 0 1 1 0 0 1</states>
    </stateId>
    <stateId id="3482">
        <states>0 0 0 0 0 1 1 0 1 1 0 0 1 1 0 1 0</states>
    </stateId>
    <stateId id="3483">
        <states>0 0 0 0 0 1 1 0 1 1 0 0 1 1 0 1 1</states>
    </stateId>
    <stateId id="3484">
        <states>0 0 0 0 0 1 1 0 1 1 0 0 1 1 1 0 0</states>
    </stateId>
    <stateId id="3485">
        <states>0 0 0 0 0 1 1 0 1 1 0 0 1 1 1 0 1</states>
    </stateId>
    <stateId id="3486">
        <states>0 0 0 0 0 1 1 0 1 1 0 0 1 1 1 1 0</states>
    </stateId>
    <stateId id="3487">
        <states>0 0 0 0 0 1 1 0 1 1 0 0 1 1 1 1 1</states>
    </stateId>
    <stateId id="3488">
        <states>0 0 0 0 0 1 1 0 1 1 0 1 0 0 0 0 0</states>
    </stateId>
    <stateId id="3489">
        <states>0 0 0 0 0 1 1 0 1 1 0 1 0 0 0 0 1</states>
    </stateId>
    <stateId id="3490">
        <states>0 0 0 0 0 1 1 0 1 1 0 1 0 0 0 1 0</states>
    </stateId>
    <stateId id="3491">
        <states>0 0 0 0 0 1 1 0 1 1 0 1 0 0 0 1 1</states>
    </stateId>
    <stateId id="3492">
        <states>0 0 0 0 0 1 1 0 1 1 0 1 0 0 1 0 0</states>
    </stateId>
    <stateId id="3493">
        <states>0 0 0 0 0 1 1 0 1 1 0 1 0 0 1 0 1</states>
    </stateId>
    <stateId id="3494">
        <states>0 0 0 0 0 1 1 0 1 1 0 1 0 0 1 1 0</states>
    </stateId>
    <stateId id="3495">
        <states>0 0 0 0 0 1 1 0 1 1 0 1 0 0 1 1 1</states>
    </stateId>
    <stateId id="3496">
        <states>0 0 0 0 0 1 1 0 1 1 0 1 0 1 0 0 0</states>
    </stateId>
    <stateId id="3497">
        <states>0 0 0 0 0 1 1 0 1 1 0 1 0 1 0 0 1</states>
    </stateId>
    <stateId id="3498">
        <states>0 0 0 0 0 1 1 0 1 1 0 1 0 1 0 1 0</states>
    </stateId>
    <stateId id="3499">
        <states>0 0 0 0 0 1 1 0 1 1 0 1 0 1 0 1 1</states>
    </stateId>
    <stateId id="3500">
        <states>0 0 0 0 0 1 1 0 1 1 0 1 0 1 1 0 0</states>
    </stateId>
    <stateId id="3501">
        <states>0 0 0 0 0 1 1 0 1 1 0 1 0 1 1 0 1</states>
    </stateId>
    <stateId id="3502">
        <states>0 0 0 0 0 1 1 0 1 1 0 1 0 1 1 1 0</states>
    </stateId>
    <stateId id="3503">
        <states>0 0 0 0 0 1 1 0 1 1 0 1 0 1 1 1 1</states>
    </stateId>
    <stateId id="3504">
        <states>0 0 0 0 0 1 1 0 1 1 0 1 1 0 0 0 0</states>
    </stateId>
    <stateId id="3505">
        <states>0 0 0 0 0 1 1 0 1 1 0 1 1 0 0 0 1</states>
    </stateId>
    <stateId id="3506">
        <states>0 0 0 0 0 1 1 0 1 1 0 1 1 0 0 1 0</states>
    </stateId>
    <stateId id="3507">
        <states>0 0 0 0 0 1 1 0 1 1 0 1 1 0 0 1 1</states>
    </stateId>
    <stateId id="3508">
        <states>0 0 0 0 0 1 1 0 1 1 0 1 1 0 1 0 0</states>
    </stateId>
    <stateId id="3509">
        <states>0 0 0 0 0 1 1 0 1 1 0 1 1 0 1 0 1</states>
    </stateId>
    <stateId id="3510">
        <states>0 0 0 0 0 1 1 0 1 1 0 1 1 0 1 1 0</states>
    </stateId>
    <stateId id="3511">
        <states>0 0 0 0 0 1 1 0 1 1 0 1 1 0 1 1 1</states>
    </stateId>
    <stateId id="3512">
        <states>0 0 0 0 0 1 1 0 1 1 0 1 1 1 0 0 0</states>
    </stateId>
    <stateId id="3513">
        <states>0 0 0 0 0 1 1 0 1 1 0 1 1 1 0 0 1</states>
    </stateId>
    <stateId id="3514">
        <states>0 0 0 0 0 1 1 0 1 1 0 1 1 1 0 1 0</states>
    </stateId>
    <stateId id="3515">
        <states>0 0 0 0 0 1 1 0 1 1 0 1 1 1 0 1 1</states>
    </stateId>
    <stateId id="3516">
        <states>0 0 0 0 0 1 1 0 1 1 0 1 1 1 1 0 0</states>
    </stateId>
    <stateId id="3517">
        <states>0 0 0 0 0 1 1 0 1 1 0 1 1 1 1 0 1</states>
    </stateId>
    <stateId id="3518">
        <states>0 0 0 0 0 1 1 0 1 1 0 1 1 1 1 1 0</states>
    </stateId>
    <stateId id="3519">
        <states>0 0 0 0 0 1 1 0 1 1 0 1 1 1 1 1 1</states>
    </stateId>
    <stateId id="3520">
        <states>0 0 0 0 0 1 1 0 1 1 1 0 0 0 0 0 0</states>
    </stateId>
    <stateId id="3521">
        <states>0 0 0 0 0 1 1 0 1 1 1 0 0 0 0 0 1</states>
    </stateId>
    <stateId id="3522">
        <states>0 0 0 0 0 1 1 0 1 1 1 0 0 0 0 1 0</states>
    </stateId>
    <stateId id="3523">
        <states>0 0 0 0 0 1 1 0 1 1 1 0 0 0 0 1 1</states>
    </stateId>
    <stateId id="3524">
        <states>0 0 0 0 0 1 1 0 1 1 1 0 0 0 1 0 0</states>
    </stateId>
    <stateId id="3525">
        <states>0 0 0 0 0 1 1 0 1 1 1 0 0 0 1 0 1</states>
    </stateId>
    <stateId id="3526">
        <states>0 0 0 0 0 1 1 0 1 1 1 0 0 0 1 1 0</states>
    </stateId>
    <stateId id="3527">
        <states>0 0 0 0 0 1 1 0 1 1 1 0 0 0 1 1 1</states>
    </stateId>
    <stateId id="3528">
        <states>0 0 0 0 0 1 1 0 1 1 1 0 0 1 0 0 0</states>
    </stateId>
    <stateId id="3529">
        <states>0 0 0 0 0 1 1 0 1 1 1 0 0 1 0 0 1</states>
    </stateId>
    <stateId id="3530">
        <states>0 0 0 0 0 1 1 0 1 1 1 0 0 1 0 1 0</states>
    </stateId>
    <stateId id="3531">
        <states>0 0 0 0 0 1 1 0 1 1 1 0 0 1 0 1 1</states>
    </stateId>
    <stateId id="3532">
        <states>0 0 0 0 0 1 1 0 1 1 1 0 0 1 1 0 0</states>
    </stateId>
    <stateId id="3533">
        <states>0 0 0 0 0 1 1 0 1 1 1 0 0 1 1 0 1</states>
    </stateId>
    <stateId id="3534">
        <states>0 0 0 0 0 1 1 0 1 1 1 0 0 1 1 1 0</states>
    </stateId>
    <stateId id="3535">
        <states>0 0 0 0 0 1 1 0 1 1 1 0 0 1 1 1 1</states>
    </stateId>
    <stateId id="3536">
        <states>0 0 0 0 0 1 1 0 1 1 1 0 1 0 0 0 0</states>
    </stateId>
    <stateId id="3537">
        <states>0 0 0 0 0 1 1 0 1 1 1 0 1 0 0 0 1</states>
    </stateId>
    <stateId id="3538">
        <states>0 0 0 0 0 1 1 0 1 1 1 0 1 0 0 1 0</states>
    </stateId>
    <stateId id="3539">
        <states>0 0 0 0 0 1 1 0 1 1 1 0 1 0 0 1 1</states>
    </stateId>
    <stateId id="3540">
        <states>0 0 0 0 0 1 1 0 1 1 1 0 1 0 1 0 0</states>
    </stateId>
    <stateId id="3541">
        <states>0 0 0 0 0 1 1 0 1 1 1 0 1 0 1 0 1</states>
    </stateId>
    <stateId id="3542">
        <states>0 0 0 0 0 1 1 0 1 1 1 0 1 0 1 1 0</states>
    </stateId>
    <stateId id="3543">
        <states>0 0 0 0 0 1 1 0 1 1 1 0 1 0 1 1 1</states>
    </stateId>
    <stateId id="3544">
        <states>0 0 0 0 0 1 1 0 1 1 1 0 1 1 0 0 0</states>
    </stateId>
    <stateId id="3545">
        <states>0 0 0 0 0 1 1 0 1 1 1 0 1 1 0 0 1</states>
    </stateId>
    <stateId id="3546">
        <states>0 0 0 0 0 1 1 0 1 1 1 0 1 1 0 1 0</states>
    </stateId>
    <stateId id="3547">
        <states>0 0 0 0 0 1 1 0 1 1 1 0 1 1 0 1 1</states>
    </stateId>
    <stateId id="3548">
        <states>0 0 0 0 0 1 1 0 1 1 1 0 1 1 1 0 0</states>
    </stateId>
    <stateId id="3549">
        <states>0 0 0 0 0 1 1 0 1 1 1 0 1 1 1 0 1</states>
    </stateId>
    <stateId id="3550">
        <states>0 0 0 0 0 1 1 0 1 1 1 0 1 1 1 1 0</states>
    </stateId>
    <stateId id="3551">
        <states>0 0 0 0 0 1 1 0 1 1 1 0 1 1 1 1 1</states>
    </stateId>
    <stateId id="3552">
        <states>0 0 0 0 0 1 1 0 1 1 1 1 0 0 0 0 0</states>
    </stateId>
    <stateId id="3553">
        <states>0 0 0 0 0 1 1 0 1 1 1 1 0 0 0 0 1</states>
    </stateId>
    <stateId id="3554">
        <states>0 0 0 0 0 1 1 0 1 1 1 1 0 0 0 1 0</states>
    </stateId>
    <stateId id="3555">
        <states>0 0 0 0 0 1 1 0 1 1 1 1 0 0 0 1 1</states>
    </stateId>
    <stateId id="3556">
        <states>0 0 0 0 0 1 1 0 1 1 1 1 0 0 1 0 0</states>
    </stateId>
    <stateId id="3557">
        <states>0 0 0 0 0 1 1 0 1 1 1 1 0 0 1 0 1</states>
    </stateId>
    <stateId id="3558">
        <states>0 0 0 0 0 1 1 0 1 1 1 1 0 0 1 1 0</states>
    </stateId>
    <stateId id="3559">
        <states>0 0 0 0 0 1 1 0 1 1 1 1 0 0 1 1 1</states>
    </stateId>
    <stateId id="3560">
        <states>0 0 0 0 0 1 1 0 1 1 1 1 0 1 0 0 0</states>
    </stateId>
    <stateId id="3561">
        <states>0 0 0 0 0 1 1 0 1 1 1 1 0 1 0 0 1</states>
    </stateId>
    <stateId id="3562">
        <states>0 0 0 0 0 1 1 0 1 1 1 1 0 1 0 1 0</states>
    </stateId>
    <stateId id="3563">
        <states>0 0 0 0 0 1 1 0 1 1 1 1 0 1 0 1 1</states>
    </stateId>
    <stateId id="3564">
        <states>0 0 0 0 0 1 1 0 1 1 1 1 0 1 1 0 0</states>
    </stateId>
    <stateId id="3565">
        <states>0 0 0 0 0 1 1 0 1 1 1 1 0 1 1 0 1</states>
    </stateId>
    <stateId id="3566">
        <states>0 0 0 0 0 1 1 0 1 1 1 1 0 1 1 1 0</states>
    </stateId>
    <stateId id="3567">
        <states>0 0 0 0 0 1 1 0 1 1 1 1 0 1 1 1 1</states>
    </stateId>
    <stateId id="3568">
        <states>0 0 0 0 0 1 1 0 1 1 1 1 1 0 0 0 0</states>
    </stateId>
    <stateId id="3569">
        <states>0 0 0 0 0 1 1 0 1 1 1 1 1 0 0 0 1</states>
    </stateId>
    <stateId id="3570">
        <states>0 0 0 0 0 1 1 0 1 1 1 1 1 0 0 1 0</states>
    </stateId>
    <stateId id="3571">
        <states>0 0 0 0 0 1 1 0 1 1 1 1 1 0 0 1 1</states>
    </stateId>
    <stateId id="3572">
        <states>0 0 0 0 0 1 1 0 1 1 1 1 1 0 1 0 0</states>
    </stateId>
    <stateId id="3573">
        <states>0 0 0 0 0 1 1 0 1 1 1 1 1 0 1 0 1</states>
    </stateId>
    <stateId id="3574">
        <states>0 0 0 0 0 1 1 0 1 1 1 1 1 0 1 1 0</states>
    </stateId>
    <stateId id="3575">
        <states>0 0 0 0 0 1 1 0 1 1 1 1 1 0 1 1 1</states>
    </stateId>
    <stateId id="3576">
        <states>0 0 0 0 0 1 1 0 1 1 1 1 1 1 0 0 0</states>
    </stateId>
    <stateId id="3577">
        <states>0 0 0 0 0 1 1 0 1 1 1 1 1 1 0 0 1</states>
    </stateId>
    <stateId id="3578">
        <states>0 0 0 0 0 1 1 0 1 1 1 1 1 1 0 1 0</states>
    </stateId>
    <stateId id="3579">
        <states>0 0 0 0 0 1 1 0 1 1 1 1 1 1 0 1 1</states>
    </stateId>
    <stateId id="3580">
        <states>0 0 0 0 0 1 1 0 1 1 1 1 1 1 1 0 0</states>
    </stateId>
    <stateId id="3581">
        <states>0 0 0 0 0 1 1 0 1 1 1 1 1 1 1 0 1</states>
    </stateId>
    <stateId id="3582">
        <states>0 0 0 0 0 1 1 0 1 1 1 1 1 1 1 1 0</states>
    </stateId>
    <stateId id="3583">
        <states>0 0 0 0 0 1 1 0 1 1 1 1 1 1 1 1 1</states>
    </stateId>
    <stateId id="3584">
        <states>0 0 0 0 0 1 1 1 0 0 0 0 0 0 0 0 0</states>
    </stateId>
    <stateId id="3585">
        <states>0 0 0 0 0 1 1 1 0 0 0 0 0 0 0 0 1</states>
    </stateId>
    <stateId id="3586">
        <states>0 0 0 0 0 1 1 1 0 0 0 0 0 0 0 1 0</states>
    </stateId>
    <stateId id="3587">
        <states>0 0 0 0 0 1 1 1 0 0 0 0 0 0 0 1 1</states>
    </stateId>
    <stateId id="3588">
        <states>0 0 0 0 0 1 1 1 0 0 0 0 0 0 1 0 0</states>
    </stateId>
    <stateId id="3589">
        <states>0 0 0 0 0 1 1 1 0 0 0 0 0 0 1 0 1</states>
    </stateId>
    <stateId id="3590">
        <states>0 0 0 0 0 1 1 1 0 0 0 0 0 0 1 1 0</states>
    </stateId>
    <stateId id="3591">
        <states>0 0 0 0 0 1 1 1 0 0 0 0 0 0 1 1 1</states>
    </stateId>
    <stateId id="3592">
        <states>0 0 0 0 0 1 1 1 0 0 0 0 0 1 0 0 0</states>
    </stateId>
    <stateId id="3593">
        <states>0 0 0 0 0 1 1 1 0 0 0 0 0 1 0 0 1</states>
    </stateId>
    <stateId id="3594">
        <states>0 0 0 0 0 1 1 1 0 0 0 0 0 1 0 1 0</states>
    </stateId>
    <stateId id="3595">
        <states>0 0 0 0 0 1 1 1 0 0 0 0 0 1 0 1 1</states>
    </stateId>
    <stateId id="3596">
        <states>0 0 0 0 0 1 1 1 0 0 0 0 0 1 1 0 0</states>
    </stateId>
    <stateId id="3597">
        <states>0 0 0 0 0 1 1 1 0 0 0 0 0 1 1 0 1</states>
    </stateId>
    <stateId id="3598">
        <states>0 0 0 0 0 1 1 1 0 0 0 0 0 1 1 1 0</states>
    </stateId>
    <stateId id="3599">
        <states>0 0 0 0 0 1 1 1 0 0 0 0 0 1 1 1 1</states>
    </stateId>
    <stateId id="3600">
        <states>0 0 0 0 0 1 1 1 0 0 0 0 1 0 0 0 0</states>
    </stateId>
    <stateId id="3601">
        <states>0 0 0 0 0 1 1 1 0 0 0 0 1 0 0 0 1</states>
    </stateId>
    <stateId id="3602">
        <states>0 0 0 0 0 1 1 1 0 0 0 0 1 0 0 1 0</states>
    </stateId>
    <stateId id="3603">
        <states>0 0 0 0 0 1 1 1 0 0 0 0 1 0 0 1 1</states>
    </stateId>
    <stateId id="3604">
        <states>0 0 0 0 0 1 1 1 0 0 0 0 1 0 1 0 0</states>
    </stateId>
    <stateId id="3605">
        <states>0 0 0 0 0 1 1 1 0 0 0 0 1 0 1 0 1</states>
    </stateId>
    <stateId id="3606">
        <states>0 0 0 0 0 1 1 1 0 0 0 0 1 0 1 1 0</states>
    </stateId>
    <stateId id="3607">
        <states>0 0 0 0 0 1 1 1 0 0 0 0 1 0 1 1 1</states>
    </stateId>
    <stateId id="3608">
        <states>0 0 0 0 0 1 1 1 0 0 0 0 1 1 0 0 0</states>
    </stateId>
    <stateId id="3609">
        <states>0 0 0 0 0 1 1 1 0 0 0 0 1 1 0 0 1</states>
    </stateId>
    <stateId id="3610">
        <states>0 0 0 0 0 1 1 1 0 0 0 0 1 1 0 1 0</states>
    </stateId>
    <stateId id="3611">
        <states>0 0 0 0 0 1 1 1 0 0 0 0 1 1 0 1 1</states>
    </stateId>
    <stateId id="3612">
        <states>0 0 0 0 0 1 1 1 0 0 0 0 1 1 1 0 0</states>
    </stateId>
    <stateId id="3613">
        <states>0 0 0 0 0 1 1 1 0 0 0 0 1 1 1 0 1</states>
    </stateId>
    <stateId id="3614">
        <states>0 0 0 0 0 1 1 1 0 0 0 0 1 1 1 1 0</states>
    </stateId>
    <stateId id="3615">
        <states>0 0 0 0 0 1 1 1 0 0 0 0 1 1 1 1 1</states>
    </stateId>
    <stateId id="3616">
        <states>0 0 0 0 0 1 1 1 0 0 0 1 0 0 0 0 0</states>
    </stateId>
    <stateId id="3617">
        <states>0 0 0 0 0 1 1 1 0 0 0 1 0 0 0 0 1</states>
    </stateId>
    <stateId id="3618">
        <states>0 0 0 0 0 1 1 1 0 0 0 1 0 0 0 1 0</states>
    </stateId>
    <stateId id="3619">
        <states>0 0 0 0 0 1 1 1 0 0 0 1 0 0 0 1 1</states>
    </stateId>
    <stateId id="3620">
        <states>0 0 0 0 0 1 1 1 0 0 0 1 0 0 1 0 0</states>
    </stateId>
    <stateId id="3621">
        <states>0 0 0 0 0 1 1 1 0 0 0 1 0 0 1 0 1</states>
    </stateId>
    <stateId id="3622">
        <states>0 0 0 0 0 1 1 1 0 0 0 1 0 0 1 1 0</states>
    </stateId>
    <stateId id="3623">
        <states>0 0 0 0 0 1 1 1 0 0 0 1 0 0 1 1 1</states>
    </stateId>
    <stateId id="3624">
        <states>0 0 0 0 0 1 1 1 0 0 0 1 0 1 0 0 0</states>
    </stateId>
    <stateId id="3625">
        <states>0 0 0 0 0 1 1 1 0 0 0 1 0 1 0 0 1</states>
    </stateId>
    <stateId id="3626">
        <states>0 0 0 0 0 1 1 1 0 0 0 1 0 1 0 1 0</states>
    </stateId>
    <stateId id="3627">
        <states>0 0 0 0 0 1 1 1 0 0 0 1 0 1 0 1 1</states>
    </stateId>
    <stateId id="3628">
        <states>0 0 0 0 0 1 1 1 0 0 0 1 0 1 1 0 0</states>
    </stateId>
    <stateId id="3629">
        <states>0 0 0 0 0 1 1 1 0 0 0 1 0 1 1 0 1</states>
    </stateId>
    <stateId id="3630">
        <states>0 0 0 0 0 1 1 1 0 0 0 1 0 1 1 1 0</states>
    </stateId>
    <stateId id="3631">
        <states>0 0 0 0 0 1 1 1 0 0 0 1 0 1 1 1 1</states>
    </stateId>
    <stateId id="3632">
        <states>0 0 0 0 0 1 1 1 0 0 0 1 1 0 0 0 0</states>
    </stateId>
    <stateId id="3633">
        <states>0 0 0 0 0 1 1 1 0 0 0 1 1 0 0 0 1</states>
    </stateId>
    <stateId id="3634">
        <states>0 0 0 0 0 1 1 1 0 0 0 1 1 0 0 1 0</states>
    </stateId>
    <stateId id="3635">
        <states>0 0 0 0 0 1 1 1 0 0 0 1 1 0 0 1 1</states>
    </stateId>
    <stateId id="3636">
        <states>0 0 0 0 0 1 1 1 0 0 0 1 1 0 1 0 0</states>
    </stateId>
    <stateId id="3637">
        <states>0 0 0 0 0 1 1 1 0 0 0 1 1 0 1 0 1</states>
    </stateId>
    <stateId id="3638">
        <states>0 0 0 0 0 1 1 1 0 0 0 1 1 0 1 1 0</states>
    </stateId>
    <stateId id="3639">
        <states>0 0 0 0 0 1 1 1 0 0 0 1 1 0 1 1 1</states>
    </stateId>
    <stateId id="3640">
        <states>0 0 0 0 0 1 1 1 0 0 0 1 1 1 0 0 0</states>
    </stateId>
    <stateId id="3641">
        <states>0 0 0 0 0 1 1 1 0 0 0 1 1 1 0 0 1</states>
    </stateId>
    <stateId id="3642">
        <states>0 0 0 0 0 1 1 1 0 0 0 1 1 1 0 1 0</states>
    </stateId>
    <stateId id="3643">
        <states>0 0 0 0 0 1 1 1 0 0 0 1 1 1 0 1 1</states>
    </stateId>
    <stateId id="3644">
        <states>0 0 0 0 0 1 1 1 0 0 0 1 1 1 1 0 0</states>
    </stateId>
    <stateId id="3645">
        <states>0 0 0 0 0 1 1 1 0 0 0 1 1 1 1 0 1</states>
    </stateId>
    <stateId id="3646">
        <states>0 0 0 0 0 1 1 1 0 0 0 1 1 1 1 1 0</states>
    </stateId>
    <stateId id="3647">
        <states>0 0 0 0 0 1 1 1 0 0 0 1 1 1 1 1 1</states>
    </stateId>
    <stateId id="3648">
        <states>0 0 0 0 0 1 1 1 0 0 1 0 0 0 0 0 0</states>
    </stateId>
    <stateId id="3649">
        <states>0 0 0 0 0 1 1 1 0 0 1 0 0 0 0 0 1</states>
    </stateId>
    <stateId id="3650">
        <states>0 0 0 0 0 1 1 1 0 0 1 0 0 0 0 1 0</states>
    </stateId>
    <stateId id="3651">
        <states>0 0 0 0 0 1 1 1 0 0 1 0 0 0 0 1 1</states>
    </stateId>
    <stateId id="3652">
        <states>0 0 0 0 0 1 1 1 0 0 1 0 0 0 1 0 0</states>
    </stateId>
    <stateId id="3653">
        <states>0 0 0 0 0 1 1 1 0 0 1 0 0 0 1 0 1</states>
    </stateId>
    <stateId id="3654">
        <states>0 0 0 0 0 1 1 1 0 0 1 0 0 0 1 1 0</states>
    </stateId>
    <stateId id="3655">
        <states>0 0 0 0 0 1 1 1 0 0 1 0 0 0 1 1 1</states>
    </stateId>
    <stateId id="3656">
        <states>0 0 0 0 0 1 1 1 0 0 1 0 0 1 0 0 0</states>
    </stateId>
    <stateId id="3657">
        <states>0 0 0 0 0 1 1 1 0 0 1 0 0 1 0 0 1</states>
    </stateId>
    <stateId id="3658">
        <states>0 0 0 0 0 1 1 1 0 0 1 0 0 1 0 1 0</states>
    </stateId>
    <stateId id="3659">
        <states>0 0 0 0 0 1 1 1 0 0 1 0 0 1 0 1 1</states>
    </stateId>
    <stateId id="3660">
        <states>0 0 0 0 0 1 1 1 0 0 1 0 0 1 1 0 0</states>
    </stateId>
    <stateId id="3661">
        <states>0 0 0 0 0 1 1 1 0 0 1 0 0 1 1 0 1</states>
    </stateId>
    <stateId id="3662">
        <states>0 0 0 0 0 1 1 1 0 0 1 0 0 1 1 1 0</states>
    </stateId>
    <stateId id="3663">
        <states>0 0 0 0 0 1 1 1 0 0 1 0 0 1 1 1 1</states>
    </stateId>
    <stateId id="3664">
        <states>0 0 0 0 0 1 1 1 0 0 1 0 1 0 0 0 0</states>
    </stateId>
    <stateId id="3665">
        <states>0 0 0 0 0 1 1 1 0 0 1 0 1 0 0 0 1</states>
    </stateId>
    <stateId id="3666">
        <states>0 0 0 0 0 1 1 1 0 0 1 0 1 0 0 1 0</states>
    </stateId>
    <stateId id="3667">
        <states>0 0 0 0 0 1 1 1 0 0 1 0 1 0 0 1 1</states>
    </stateId>
    <stateId id="3668">
        <states>0 0 0 0 0 1 1 1 0 0 1 0 1 0 1 0 0</states>
    </stateId>
    <stateId id="3669">
        <states>0 0 0 0 0 1 1 1 0 0 1 0 1 0 1 0 1</states>
    </stateId>
    <stateId id="3670">
        <states>0 0 0 0 0 1 1 1 0 0 1 0 1 0 1 1 0</states>
    </stateId>
    <stateId id="3671">
        <states>0 0 0 0 0 1 1 1 0 0 1 0 1 0 1 1 1</states>
    </stateId>
    <stateId id="3672">
        <states>0 0 0 0 0 1 1 1 0 0 1 0 1 1 0 0 0</states>
    </stateId>
    <stateId id="3673">
        <states>0 0 0 0 0 1 1 1 0 0 1 0 1 1 0 0 1</states>
    </stateId>
    <stateId id="3674">
        <states>0 0 0 0 0 1 1 1 0 0 1 0 1 1 0 1 0</states>
    </stateId>
    <stateId id="3675">
        <states>0 0 0 0 0 1 1 1 0 0 1 0 1 1 0 1 1</states>
    </stateId>
    <stateId id="3676">
        <states>0 0 0 0 0 1 1 1 0 0 1 0 1 1 1 0 0</states>
    </stateId>
    <stateId id="3677">
        <states>0 0 0 0 0 1 1 1 0 0 1 0 1 1 1 0 1</states>
    </stateId>
    <stateId id="3678">
        <states>0 0 0 0 0 1 1 1 0 0 1 0 1 1 1 1 0</states>
    </stateId>
    <stateId id="3679">
        <states>0 0 0 0 0 1 1 1 0 0 1 0 1 1 1 1 1</states>
    </stateId>
    <stateId id="3680">
        <states>0 0 0 0 0 1 1 1 0 0 1 1 0 0 0 0 0</states>
    </stateId>
    <stateId id="3681">
        <states>0 0 0 0 0 1 1 1 0 0 1 1 0 0 0 0 1</states>
    </stateId>
    <stateId id="3682">
        <states>0 0 0 0 0 1 1 1 0 0 1 1 0 0 0 1 0</states>
    </stateId>
    <stateId id="3683">
        <states>0 0 0 0 0 1 1 1 0 0 1 1 0 0 0 1 1</states>
    </stateId>
    <stateId id="3684">
        <states>0 0 0 0 0 1 1 1 0 0 1 1 0 0 1 0 0</states>
    </stateId>
    <stateId id="3685">
        <states>0 0 0 0 0 1 1 1 0 0 1 1 0 0 1 0 1</states>
    </stateId>
    <stateId id="3686">
        <states>0 0 0 0 0 1 1 1 0 0 1 1 0 0 1 1 0</states>
    </stateId>
    <stateId id="3687">
        <states>0 0 0 0 0 1 1 1 0 0 1 1 0 0 1 1 1</states>
    </stateId>
    <stateId id="3688">
        <states>0 0 0 0 0 1 1 1 0 0 1 1 0 1 0 0 0</states>
    </stateId>
    <stateId id="3689">
        <states>0 0 0 0 0 1 1 1 0 0 1 1 0 1 0 0 1</states>
    </stateId>
    <stateId id="3690">
        <states>0 0 0 0 0 1 1 1 0 0 1 1 0 1 0 1 0</states>
    </stateId>
    <stateId id="3691">
        <states>0 0 0 0 0 1 1 1 0 0 1 1 0 1 0 1 1</states>
    </stateId>
    <stateId id="3692">
        <states>0 0 0 0 0 1 1 1 0 0 1 1 0 1 1 0 0</states>
    </stateId>
    <stateId id="3693">
        <states>0 0 0 0 0 1 1 1 0 0 1 1 0 1 1 0 1</states>
    </stateId>
    <stateId id="3694">
        <states>0 0 0 0 0 1 1 1 0 0 1 1 0 1 1 1 0</states>
    </stateId>
    <stateId id="3695">
        <states>0 0 0 0 0 1 1 1 0 0 1 1 0 1 1 1 1</states>
    </stateId>
    <stateId id="3696">
        <states>0 0 0 0 0 1 1 1 0 0 1 1 1 0 0 0 0</states>
    </stateId>
    <stateId id="3697">
        <states>0 0 0 0 0 1 1 1 0 0 1 1 1 0 0 0 1</states>
    </stateId>
    <stateId id="3698">
        <states>0 0 0 0 0 1 1 1 0 0 1 1 1 0 0 1 0</states>
    </stateId>
    <stateId id="3699">
        <states>0 0 0 0 0 1 1 1 0 0 1 1 1 0 0 1 1</states>
    </stateId>
    <stateId id="3700">
        <states>0 0 0 0 0 1 1 1 0 0 1 1 1 0 1 0 0</states>
    </stateId>
    <stateId id="3701">
        <states>0 0 0 0 0 1 1 1 0 0 1 1 1 0 1 0 1</states>
    </stateId>
    <stateId id="3702">
        <states>0 0 0 0 0 1 1 1 0 0 1 1 1 0 1 1 0</states>
    </stateId>
    <stateId id="3703">
        <states>0 0 0 0 0 1 1 1 0 0 1 1 1 0 1 1 1</states>
    </stateId>
    <stateId id="3704">
        <states>0 0 0 0 0 1 1 1 0 0 1 1 1 1 0 0 0</states>
    </stateId>
    <stateId id="3705">
        <states>0 0 0 0 0 1 1 1 0 0 1 1 1 1 0 0 1</states>
    </stateId>
    <stateId id="3706">
        <states>0 0 0 0 0 1 1 1 0 0 1 1 1 1 0 1 0</states>
    </stateId>
    <stateId id="3707">
        <states>0 0 0 0 0 1 1 1 0 0 1 1 1 1 0 1 1</states>
    </stateId>
    <stateId id="3708">
        <states>0 0 0 0 0 1 1 1 0 0 1 1 1 1 1 0 0</states>
    </stateId>
    <stateId id="3709">
        <states>0 0 0 0 0 1 1 1 0 0 1 1 1 1 1 0 1</states>
    </stateId>
    <stateId id="3710">
        <states>0 0 0 0 0 1 1 1 0 0 1 1 1 1 1 1 0</states>
    </stateId>
    <stateId id="3711">
        <states>0 0 0 0 0 1 1 1 0 0 1 1 1 1 1 1 1</states>
    </stateId>
    <stateId id="3712">
        <states>0 0 0 0 0 1 1 1 0 1 0 0 0 0 0 0 0</states>
    </stateId>
    <stateId id="3713">
        <states>0 0 0 0 0 1 1 1 0 1 0 0 0 0 0 0 1</states>
    </stateId>
    <stateId id="3714">
        <states>0 0 0 0 0 1 1 1 0 1 0 0 0 0 0 1 0</states>
    </stateId>
    <stateId id="3715">
        <states>0 0 0 0 0 1 1 1 0 1 0 0 0 0 0 1 1</states>
    </stateId>
    <stateId id="3716">
        <states>0 0 0 0 0 1 1 1 0 1 0 0 0 0 1 0 0</states>
    </stateId>
    <stateId id="3717">
        <states>0 0 0 0 0 1 1 1 0 1 0 0 0 0 1 0 1</states>
    </stateId>
    <stateId id="3718">
        <states>0 0 0 0 0 1 1 1 0 1 0 0 0 0 1 1 0</states>
    </stateId>
    <stateId id="3719">
        <states>0 0 0 0 0 1 1 1 0 1 0 0 0 0 1 1 1</states>
    </stateId>
    <stateId id="3720">
        <states>0 0 0 0 0 1 1 1 0 1 0 0 0 1 0 0 0</states>
    </stateId>
    <stateId id="3721">
        <states>0 0 0 0 0 1 1 1 0 1 0 0 0 1 0 0 1</states>
    </stateId>
    <stateId id="3722">
        <states>0 0 0 0 0 1 1 1 0 1 0 0 0 1 0 1 0</states>
    </stateId>
    <stateId id="3723">
        <states>0 0 0 0 0 1 1 1 0 1 0 0 0 1 0 1 1</states>
    </stateId>
    <stateId id="3724">
        <states>0 0 0 0 0 1 1 1 0 1 0 0 0 1 1 0 0</states>
    </stateId>
    <stateId id="3725">
        <states>0 0 0 0 0 1 1 1 0 1 0 0 0 1 1 0 1</states>
    </stateId>
    <stateId id="3726">
        <states>0 0 0 0 0 1 1 1 0 1 0 0 0 1 1 1 0</states>
    </stateId>
    <stateId id="3727">
        <states>0 0 0 0 0 1 1 1 0 1 0 0 0 1 1 1 1</states>
    </stateId>
    <stateId id="3728">
        <states>0 0 0 0 0 1 1 1 0 1 0 0 1 0 0 0 0</states>
    </stateId>
    <stateId id="3729">
        <states>0 0 0 0 0 1 1 1 0 1 0 0 1 0 0 0 1</states>
    </stateId>
    <stateId id="3730">
        <states>0 0 0 0 0 1 1 1 0 1 0 0 1 0 0 1 0</states>
    </stateId>
    <stateId id="3731">
        <states>0 0 0 0 0 1 1 1 0 1 0 0 1 0 0 1 1</states>
    </stateId>
    <stateId id="3732">
        <states>0 0 0 0 0 1 1 1 0 1 0 0 1 0 1 0 0</states>
    </stateId>
    <stateId id="3733">
        <states>0 0 0 0 0 1 1 1 0 1 0 0 1 0 1 0 1</states>
    </stateId>
    <stateId id="3734">
        <states>0 0 0 0 0 1 1 1 0 1 0 0 1 0 1 1 0</states>
    </stateId>
    <stateId id="3735">
        <states>0 0 0 0 0 1 1 1 0 1 0 0 1 0 1 1 1</states>
    </stateId>
    <stateId id="3736">
        <states>0 0 0 0 0 1 1 1 0 1 0 0 1 1 0 0 0</states>
    </stateId>
    <stateId id="3737">
        <states>0 0 0 0 0 1 1 1 0 1 0 0 1 1 0 0 1</states>
    </stateId>
    <stateId id="3738">
        <states>0 0 0 0 0 1 1 1 0 1 0 0 1 1 0 1 0</states>
    </stateId>
    <stateId id="3739">
        <states>0 0 0 0 0 1 1 1 0 1 0 0 1 1 0 1 1</states>
    </stateId>
    <stateId id="3740">
        <states>0 0 0 0 0 1 1 1 0 1 0 0 1 1 1 0 0</states>
    </stateId>
    <stateId id="3741">
        <states>0 0 0 0 0 1 1 1 0 1 0 0 1 1 1 0 1</states>
    </stateId>
    <stateId id="3742">
        <states>0 0 0 0 0 1 1 1 0 1 0 0 1 1 1 1 0</states>
    </stateId>
    <stateId id="3743">
        <states>0 0 0 0 0 1 1 1 0 1 0 0 1 1 1 1 1</states>
    </stateId>
    <stateId id="3744">
        <states>0 0 0 0 0 1 1 1 0 1 0 1 0 0 0 0 0</states>
    </stateId>
    <stateId id="3745">
        <states>0 0 0 0 0 1 1 1 0 1 0 1 0 0 0 0 1</states>
    </stateId>
    <stateId id="3746">
        <states>0 0 0 0 0 1 1 1 0 1 0 1 0 0 0 1 0</states>
    </stateId>
    <stateId id="3747">
        <states>0 0 0 0 0 1 1 1 0 1 0 1 0 0 0 1 1</states>
    </stateId>
    <stateId id="3748">
        <states>0 0 0 0 0 1 1 1 0 1 0 1 0 0 1 0 0</states>
    </stateId>
    <stateId id="3749">
        <states>0 0 0 0 0 1 1 1 0 1 0 1 0 0 1 0 1</states>
    </stateId>
    <stateId id="3750">
        <states>0 0 0 0 0 1 1 1 0 1 0 1 0 0 1 1 0</states>
    </stateId>
    <stateId id="3751">
        <states>0 0 0 0 0 1 1 1 0 1 0 1 0 0 1 1 1</states>
    </stateId>
    <stateId id="3752">
        <states>0 0 0 0 0 1 1 1 0 1 0 1 0 1 0 0 0</states>
    </stateId>
    <stateId id="3753">
        <states>0 0 0 0 0 1 1 1 0 1 0 1 0 1 0 0 1</states>
    </stateId>
    <stateId id="3754">
        <states>0 0 0 0 0 1 1 1 0 1 0 1 0 1 0 1 0</states>
    </stateId>
    <stateId id="3755">
        <states>0 0 0 0 0 1 1 1 0 1 0 1 0 1 0 1 1</states>
    </stateId>
    <stateId id="3756">
        <states>0 0 0 0 0 1 1 1 0 1 0 1 0 1 1 0 0</states>
    </stateId>
    <stateId id="3757">
        <states>0 0 0 0 0 1 1 1 0 1 0 1 0 1 1 0 1</states>
    </stateId>
    <stateId id="3758">
        <states>0 0 0 0 0 1 1 1 0 1 0 1 0 1 1 1 0</states>
    </stateId>
    <stateId id="3759">
        <states>0 0 0 0 0 1 1 1 0 1 0 1 0 1 1 1 1</states>
    </stateId>
    <stateId id="3760">
        <states>0 0 0 0 0 1 1 1 0 1 0 1 1 0 0 0 0</states>
    </stateId>
    <stateId id="3761">
        <states>0 0 0 0 0 1 1 1 0 1 0 1 1 0 0 0 1</states>
    </stateId>
    <stateId id="3762">
        <states>0 0 0 0 0 1 1 1 0 1 0 1 1 0 0 1 0</states>
    </stateId>
    <stateId id="3763">
        <states>0 0 0 0 0 1 1 1 0 1 0 1 1 0 0 1 1</states>
    </stateId>
    <stateId id="3764">
        <states>0 0 0 0 0 1 1 1 0 1 0 1 1 0 1 0 0</states>
    </stateId>
    <stateId id="3765">
        <states>0 0 0 0 0 1 1 1 0 1 0 1 1 0 1 0 1</states>
    </stateId>
    <stateId id="3766">
        <states>0 0 0 0 0 1 1 1 0 1 0 1 1 0 1 1 0</states>
    </stateId>
    <stateId id="3767">
        <states>0 0 0 0 0 1 1 1 0 1 0 1 1 0 1 1 1</states>
    </stateId>
    <stateId id="3768">
        <states>0 0 0 0 0 1 1 1 0 1 0 1 1 1 0 0 0</states>
    </stateId>
    <stateId id="3769">
        <states>0 0 0 0 0 1 1 1 0 1 0 1 1 1 0 0 1</states>
    </stateId>
    <stateId id="3770">
        <states>0 0 0 0 0 1 1 1 0 1 0 1 1 1 0 1 0</states>
    </stateId>
    <stateId id="3771">
        <states>0 0 0 0 0 1 1 1 0 1 0 1 1 1 0 1 1</states>
    </stateId>
    <stateId id="3772">
        <states>0 0 0 0 0 1 1 1 0 1 0 1 1 1 1 0 0</states>
    </stateId>
    <stateId id="3773">
        <states>0 0 0 0 0 1 1 1 0 1 0 1 1 1 1 0 1</states>
    </stateId>
    <stateId id="3774">
        <states>0 0 0 0 0 1 1 1 0 1 0 1 1 1 1 1 0</states>
    </stateId>
    <stateId id="3775">
        <states>0 0 0 0 0 1 1 1 0 1 0 1 1 1 1 1 1</states>
    </stateId>
    <stateId id="3776">
        <states>0 0 0 0 0 1 1 1 0 1 1 0 0 0 0 0 0</states>
    </stateId>
    <stateId id="3777">
        <states>0 0 0 0 0 1 1 1 0 1 1 0 0 0 0 0 1</states>
    </stateId>
    <stateId id="3778">
        <states>0 0 0 0 0 1 1 1 0 1 1 0 0 0 0 1 0</states>
    </stateId>
    <stateId id="3779">
        <states>0 0 0 0 0 1 1 1 0 1 1 0 0 0 0 1 1</states>
    </stateId>
    <stateId id="3780">
        <states>0 0 0 0 0 1 1 1 0 1 1 0 0 0 1 0 0</states>
    </stateId>
    <stateId id="3781">
        <states>0 0 0 0 0 1 1 1 0 1 1 0 0 0 1 0 1</states>
    </stateId>
    <stateId id="3782">
        <states>0 0 0 0 0 1 1 1 0 1 1 0 0 0 1 1 0</states>
    </stateId>
    <stateId id="3783">
        <states>0 0 0 0 0 1 1 1 0 1 1 0 0 0 1 1 1</states>
    </stateId>
    <stateId id="3784">
        <states>0 0 0 0 0 1 1 1 0 1 1 0 0 1 0 0 0</states>
    </stateId>
    <stateId id="3785">
        <states>0 0 0 0 0 1 1 1 0 1 1 0 0 1 0 0 1</states>
    </stateId>
    <stateId id="3786">
        <states>0 0 0 0 0 1 1 1 0 1 1 0 0 1 0 1 0</states>
    </stateId>
    <stateId id="3787">
        <states>0 0 0 0 0 1 1 1 0 1 1 0 0 1 0 1 1</states>
    </stateId>
    <stateId id="3788">
        <states>0 0 0 0 0 1 1 1 0 1 1 0 0 1 1 0 0</states>
    </stateId>
    <stateId id="3789">
        <states>0 0 0 0 0 1 1 1 0 1 1 0 0 1 1 0 1</states>
    </stateId>
    <stateId id="3790">
        <states>0 0 0 0 0 1 1 1 0 1 1 0 0 1 1 1 0</states>
    </stateId>
    <stateId id="3791">
        <states>0 0 0 0 0 1 1 1 0 1 1 0 0 1 1 1 1</states>
    </stateId>
    <stateId id="3792">
        <states>0 0 0 0 0 1 1 1 0 1 1 0 1 0 0 0 0</states>
    </stateId>
    <stateId id="3793">
        <states>0 0 0 0 0 1 1 1 0 1 1 0 1 0 0 0 1</states>
    </stateId>
    <stateId id="3794">
        <states>0 0 0 0 0 1 1 1 0 1 1 0 1 0 0 1 0</states>
    </stateId>
    <stateId id="3795">
        <states>0 0 0 0 0 1 1 1 0 1 1 0 1 0 0 1 1</states>
    </stateId>
    <stateId id="3796">
        <states>0 0 0 0 0 1 1 1 0 1 1 0 1 0 1 0 0</states>
    </stateId>
    <stateId id="3797">
        <states>0 0 0 0 0 1 1 1 0 1 1 0 1 0 1 0 1</states>
    </stateId>
    <stateId id="3798">
        <states>0 0 0 0 0 1 1 1 0 1 1 0 1 0 1 1 0</states>
    </stateId>
    <stateId id="3799">
        <states>0 0 0 0 0 1 1 1 0 1 1 0 1 0 1 1 1</states>
    </stateId>
    <stateId id="3800">
        <states>0 0 0 0 0 1 1 1 0 1 1 0 1 1 0 0 0</states>
    </stateId>
    <stateId id="3801">
        <states>0 0 0 0 0 1 1 1 0 1 1 0 1 1 0 0 1</states>
    </stateId>
    <stateId id="3802">
        <states>0 0 0 0 0 1 1 1 0 1 1 0 1 1 0 1 0</states>
    </stateId>
    <stateId id="3803">
        <states>0 0 0 0 0 1 1 1 0 1 1 0 1 1 0 1 1</states>
    </stateId>
    <stateId id="3804">
        <states>0 0 0 0 0 1 1 1 0 1 1 0 1 1 1 0 0</states>
    </stateId>
    <stateId id="3805">
        <states>0 0 0 0 0 1 1 1 0 1 1 0 1 1 1 0 1</states>
    </stateId>
    <stateId id="3806">
        <states>0 0 0 0 0 1 1 1 0 1 1 0 1 1 1 1 0</states>
    </stateId>
    <stateId id="3807">
        <states>0 0 0 0 0 1 1 1 0 1 1 0 1 1 1 1 1</states>
    </stateId>
    <stateId id="3808">
        <states>0 0 0 0 0 1 1 1 0 1 1 1 0 0 0 0 0</states>
    </stateId>
    <stateId id="3809">
        <states>0 0 0 0 0 1 1 1 0 1 1 1 0 0 0 0 1</states>
    </stateId>
    <stateId id="3810">
        <states>0 0 0 0 0 1 1 1 0 1 1 1 0 0 0 1 0</states>
    </stateId>
    <stateId id="3811">
        <states>0 0 0 0 0 1 1 1 0 1 1 1 0 0 0 1 1</states>
    </stateId>
    <stateId id="3812">
        <states>0 0 0 0 0 1 1 1 0 1 1 1 0 0 1 0 0</states>
    </stateId>
    <stateId id="3813">
        <states>0 0 0 0 0 1 1 1 0 1 1 1 0 0 1 0 1</states>
    </stateId>
    <stateId id="3814">
        <states>0 0 0 0 0 1 1 1 0 1 1 1 0 0 1 1 0</states>
    </stateId>
    <stateId id="3815">
        <states>0 0 0 0 0 1 1 1 0 1 1 1 0 0 1 1 1</states>
    </stateId>
    <stateId id="3816">
        <states>0 0 0 0 0 1 1 1 0 1 1 1 0 1 0 0 0</states>
    </stateId>
    <stateId id="3817">
        <states>0 0 0 0 0 1 1 1 0 1 1 1 0 1 0 0 1</states>
    </stateId>
    <stateId id="3818">
        <states>0 0 0 0 0 1 1 1 0 1 1 1 0 1 0 1 0</states>
    </stateId>
    <stateId id="3819">
        <states>0 0 0 0 0 1 1 1 0 1 1 1 0 1 0 1 1</states>
    </stateId>
    <stateId id="3820">
        <states>0 0 0 0 0 1 1 1 0 1 1 1 0 1 1 0 0</states>
    </stateId>
    <stateId id="3821">
        <states>0 0 0 0 0 1 1 1 0 1 1 1 0 1 1 0 1</states>
    </stateId>
    <stateId id="3822">
        <states>0 0 0 0 0 1 1 1 0 1 1 1 0 1 1 1 0</states>
    </stateId>
    <stateId id="3823">
        <states>0 0 0 0 0 1 1 1 0 1 1 1 0 1 1 1 1</states>
    </stateId>
    <stateId id="3824">
        <states>0 0 0 0 0 1 1 1 0 1 1 1 1 0 0 0 0</states>
    </stateId>
    <stateId id="3825">
        <states>0 0 0 0 0 1 1 1 0 1 1 1 1 0 0 0 1</states>
    </stateId>
    <stateId id="3826">
        <states>0 0 0 0 0 1 1 1 0 1 1 1 1 0 0 1 0</states>
    </stateId>
    <stateId id="3827">
        <states>0 0 0 0 0 1 1 1 0 1 1 1 1 0 0 1 1</states>
    </stateId>
    <stateId id="3828">
        <states>0 0 0 0 0 1 1 1 0 1 1 1 1 0 1 0 0</states>
    </stateId>
    <stateId id="3829">
        <states>0 0 0 0 0 1 1 1 0 1 1 1 1 0 1 0 1</states>
    </stateId>
    <stateId id="3830">
        <states>0 0 0 0 0 1 1 1 0 1 1 1 1 0 1 1 0</states>
    </stateId>
    <stateId id="3831">
        <states>0 0 0 0 0 1 1 1 0 1 1 1 1 0 1 1 1</states>
    </stateId>
    <stateId id="3832">
        <states>0 0 0 0 0 1 1 1 0 1 1 1 1 1 0 0 0</states>
    </stateId>
    <stateId id="3833">
        <states>0 0 0 0 0 1 1 1 0 1 1 1 1 1 0 0 1</states>
    </stateId>
    <stateId id="3834">
        <states>0 0 0 0 0 1 1 1 0 1 1 1 1 1 0 1 0</states>
    </stateId>
    <stateId id="3835">
        <states>0 0 0 0 0 1 1 1 0 1 1 1 1 1 0 1 1</states>
    </stateId>
    <stateId id="3836">
        <states>0 0 0 0 0 1 1 1 0 1 1 1 1 1 1 0 0</states>
    </stateId>
    <stateId id="3837">
        <states>0 0 0 0 0 1 1 1 0 1 1 1 1 1 1 0 1</states>
    </stateId>
    <stateId id="3838">
        <states>0 0 0 0 0 1 1 1 0 1 1 1 1 1 1 1 0</states>
    </stateId>
    <stateId id="3839">
        <states>0 0 0 0 0 1 1 1 0 1 1 1 1 1 1 1 1</states>
    </stateId>
    <stateId id="3840">
        <states>0 0 0 0 0 1 1 1 1 0 0 0 0 0 0 0 0</states>
    </stateId>
    <stateId id="3841">
        <states>0 0 0 0 0 1 1 1 1 0 0 0 0 0 0 0 1</states>
    </stateId>
    <stateId id="3842">
        <states>0 0 0 0 0 1 1 1 1 0 0 0 0 0 0 1 0</states>
    </stateId>
    <stateId id="3843">
        <states>0 0 0 0 0 1 1 1 1 0 0 0 0 0 0 1 1</states>
    </stateId>
    <stateId id="3844">
        <states>0 0 0 0 0 1 1 1 1 0 0 0 0 0 1 0 0</states>
    </stateId>
    <stateId id="3845">
        <states>0 0 0 0 0 1 1 1 1 0 0 0 0 0 1 0 1</states>
    </stateId>
    <stateId id="3846">
        <states>0 0 0 0 0 1 1 1 1 0 0 0 0 0 1 1 0</states>
    </stateId>
    <stateId id="3847">
        <states>0 0 0 0 0 1 1 1 1 0 0 0 0 0 1 1 1</states>
    </stateId>
    <stateId id="3848">
        <states>0 0 0 0 0 1 1 1 1 0 0 0 0 1 0 0 0</states>
    </stateId>
    <stateId id="3849">
        <states>0 0 0 0 0 1 1 1 1 0 0 0 0 1 0 0 1</states>
    </stateId>
    <stateId id="3850">
        <states>0 0 0 0 0 1 1 1 1 0 0 0 0 1 0 1 0</states>
    </stateId>
    <stateId id="3851">
        <states>0 0 0 0 0 1 1 1 1 0 0 0 0 1 0 1 1</states>
    </stateId>
    <stateId id="3852">
        <states>0 0 0 0 0 1 1 1 1 0 0 0 0 1 1 0 0</states>
    </stateId>
    <stateId id="3853">
        <states>0 0 0 0 0 1 1 1 1 0 0 0 0 1 1 0 1</states>
    </stateId>
    <stateId id="3854">
        <states>0 0 0 0 0 1 1 1 1 0 0 0 0 1 1 1 0</states>
    </stateId>
    <stateId id="3855">
        <states>0 0 0 0 0 1 1 1 1 0 0 0 0 1 1 1 1</states>
    </stateId>
    <stateId id="3856">
        <states>0 0 0 0 0 1 1 1 1 0 0 0 1 0 0 0 0</states>
    </stateId>
    <stateId id="3857">
        <states>0 0 0 0 0 1 1 1 1 0 0 0 1 0 0 0 1</states>
    </stateId>
    <stateId id="3858">
        <states>0 0 0 0 0 1 1 1 1 0 0 0 1 0 0 1 0</states>
    </stateId>
    <stateId id="3859">
        <states>0 0 0 0 0 1 1 1 1 0 0 0 1 0 0 1 1</states>
    </stateId>
    <stateId id="3860">
        <states>0 0 0 0 0 1 1 1 1 0 0 0 1 0 1 0 0</states>
    </stateId>
    <stateId id="3861">
        <states>0 0 0 0 0 1 1 1 1 0 0 0 1 0 1 0 1</states>
    </stateId>
    <stateId id="3862">
        <states>0 0 0 0 0 1 1 1 1 0 0 0 1 0 1 1 0</states>
    </stateId>
    <stateId id="3863">
        <states>0 0 0 0 0 1 1 1 1 0 0 0 1 0 1 1 1</states>
    </stateId>
    <stateId id="3864">
        <states>0 0 0 0 0 1 1 1 1 0 0 0 1 1 0 0 0</states>
    </stateId>
    <stateId id="3865">
        <states>0 0 0 0 0 1 1 1 1 0 0 0 1 1 0 0 1</states>
    </stateId>
    <stateId id="3866">
        <states>0 0 0 0 0 1 1 1 1 0 0 0 1 1 0 1 0</states>
    </stateId>
    <stateId id="3867">
        <states>0 0 0 0 0 1 1 1 1 0 0 0 1 1 0 1 1</states>
    </stateId>
    <stateId id="3868">
        <states>0 0 0 0 0 1 1 1 1 0 0 0 1 1 1 0 0</states>
    </stateId>
    <stateId id="3869">
        <states>0 0 0 0 0 1 1 1 1 0 0 0 1 1 1 0 1</states>
    </stateId>
    <stateId id="3870">
        <states>0 0 0 0 0 1 1 1 1 0 0 0 1 1 1 1 0</states>
    </stateId>
    <stateId id="3871">
        <states>0 0 0 0 0 1 1 1 1 0 0 0 1 1 1 1 1</states>
    </stateId>
    <stateId id="3872">
        <states>0 0 0 0 0 1 1 1 1 0 0 1 0 0 0 0 0</states>
    </stateId>
    <stateId id="3873">
        <states>0 0 0 0 0 1 1 1 1 0 0 1 0 0 0 0 1</states>
    </stateId>
    <stateId id="3874">
        <states>0 0 0 0 0 1 1 1 1 0 0 1 0 0 0 1 0</states>
    </stateId>
    <stateId id="3875">
        <states>0 0 0 0 0 1 1 1 1 0 0 1 0 0 0 1 1</states>
    </stateId>
    <stateId id="3876">
        <states>0 0 0 0 0 1 1 1 1 0 0 1 0 0 1 0 0</states>
    </stateId>
    <stateId id="3877">
        <states>0 0 0 0 0 1 1 1 1 0 0 1 0 0 1 0 1</states>
    </stateId>
    <stateId id="3878">
        <states>0 0 0 0 0 1 1 1 1 0 0 1 0 0 1 1 0</states>
    </stateId>
    <stateId id="3879">
        <states>0 0 0 0 0 1 1 1 1 0 0 1 0 0 1 1 1</states>
    </stateId>
    <stateId id="3880">
        <states>0 0 0 0 0 1 1 1 1 0 0 1 0 1 0 0 0</states>
    </stateId>
    <stateId id="3881">
        <states>0 0 0 0 0 1 1 1 1 0 0 1 0 1 0 0 1</states>
    </stateId>
    <stateId id="3882">
        <states>0 0 0 0 0 1 1 1 1 0 0 1 0 1 0 1 0</states>
    </stateId>
    <stateId id="3883">
        <states>0 0 0 0 0 1 1 1 1 0 0 1 0 1 0 1 1</states>
    </stateId>
    <stateId id="3884">
        <states>0 0 0 0 0 1 1 1 1 0 0 1 0 1 1 0 0</states>
    </stateId>
    <stateId id="3885">
        <states>0 0 0 0 0 1 1 1 1 0 0 1 0 1 1 0 1</states>
    </stateId>
    <stateId id="3886">
        <states>0 0 0 0 0 1 1 1 1 0 0 1 0 1 1 1 0</states>
    </stateId>
    <stateId id="3887">
        <states>0 0 0 0 0 1 1 1 1 0 0 1 0 1 1 1 1</states>
    </stateId>
    <stateId id="3888">
        <states>0 0 0 0 0 1 1 1 1 0 0 1 1 0 0 0 0</states>
    </stateId>
    <stateId id="3889">
        <states>0 0 0 0 0 1 1 1 1 0 0 1 1 0 0 0 1</states>
    </stateId>
    <stateId id="3890">
        <states>0 0 0 0 0 1 1 1 1 0 0 1 1 0 0 1 0</states>
    </stateId>
    <stateId id="3891">
        <states>0 0 0 0 0 1 1 1 1 0 0 1 1 0 0 1 1</states>
    </stateId>
    <stateId id="3892">
        <states>0 0 0 0 0 1 1 1 1 0 0 1 1 0 1 0 0</states>
    </stateId>
    <stateId id="3893">
        <states>0 0 0 0 0 1 1 1 1 0 0 1 1 0 1 0 1</states>
    </stateId>
    <stateId id="3894">
        <states>0 0 0 0 0 1 1 1 1 0 0 1 1 0 1 1 0</states>
    </stateId>
    <stateId id="3895">
        <states>0 0 0 0 0 1 1 1 1 0 0 1 1 0 1 1 1</states>
    </stateId>
    <stateId id="3896">
        <states>0 0 0 0 0 1 1 1 1 0 0 1 1 1 0 0 0</states>
    </stateId>
    <stateId id="3897">
        <states>0 0 0 0 0 1 1 1 1 0 0 1 1 1 0 0 1</states>
    </stateId>
    <stateId id="3898">
        <states>0 0 0 0 0 1 1 1 1 0 0 1 1 1 0 1 0</states>
    </stateId>
    <stateId id="3899">
        <states>0 0 0 0 0 1 1 1 1 0 0 1 1 1 0 1 1</states>
    </stateId>
    <stateId id="3900">
        <states>0 0 0 0 0 1 1 1 1 0 0 1 1 1 1 0 0</states>
    </stateId>
    <stateId id="3901">
        <states>0 0 0 0 0 1 1 1 1 0 0 1 1 1 1 0 1</states>
    </stateId>
    <stateId id="3902">
        <states>0 0 0 0 0 1 1 1 1 0 0 1 1 1 1 1 0</states>
    </stateId>
    <stateId id="3903">
        <states>0 0 0 0 0 1 1 1 1 0 0 1 1 1 1 1 1</states>
    </stateId>
    <stateId id="3904">
        <states>0 0 0 0 0 1 1 1 1 0 1 0 0 0 0 0 0</states>
    </stateId>
    <stateId id="3905">
        <states>0 0 0 0 0 1 1 1 1 0 1 0 0 0 0 0 1</states>
    </stateId>
    <stateId id="3906">
        <states>0 0 0 0 0 1 1 1 1 0 1 0 0 0 0 1 0</states>
    </stateId>
    <stateId id="3907">
        <states>0 0 0 0 0 1 1 1 1 0 1 0 0 0 0 1 1</states>
    </stateId>
    <stateId id="3908">
        <states>0 0 0 0 0 1 1 1 1 0 1 0 0 0 1 0 0</states>
    </stateId>
    <stateId id="3909">
        <states>0 0 0 0 0 1 1 1 1 0 1 0 0 0 1 0 1</states>
    </stateId>
    <stateId id="3910">
        <states>0 0 0 0 0 1 1 1 1 0 1 0 0 0 1 1 0</states>
    </stateId>
    <stateId id="3911">
        <states>0 0 0 0 0 1 1 1 1 0 1 0 0 0 1 1 1</states>
    </stateId>
    <stateId id="3912">
        <states>0 0 0 0 0 1 1 1 1 0 1 0 0 1 0 0 0</states>
    </stateId>
    <stateId id="3913">
        <states>0 0 0 0 0 1 1 1 1 0 1 0 0 1 0 0 1</states>
    </stateId>
    <stateId id="3914">
        <states>0 0 0 0 0 1 1 1 1 0 1 0 0 1 0 1 0</states>
    </stateId>
    <stateId id="3915">
        <states>0 0 0 0 0 1 1 1 1 0 1 0 0 1 0 1 1</states>
    </stateId>
    <stateId id="3916">
        <states>0 0 0 0 0 1 1 1 1 0 1 0 0 1 1 0 0</states>
    </stateId>
    <stateId id="3917">
        <states>0 0 0 0 0 1 1 1 1 0 1 0 0 1 1 0 1</states>
    </stateId>
    <stateId id="3918">
        <states>0 0 0 0 0 1 1 1 1 0 1 0 0 1 1 1 0</states>
    </stateId>
    <stateId id="3919">
        <states>0 0 0 0 0 1 1 1 1 0 1 0 0 1 1 1 1</states>
    </stateId>
    <stateId id="3920">
        <states>0 0 0 0 0 1 1 1 1 0 1 0 1 0 0 0 0</states>
    </stateId>
    <stateId id="3921">
        <states>0 0 0 0 0 1 1 1 1 0 1 0 1 0 0 0 1</states>
    </stateId>
    <stateId id="3922">
        <states>0 0 0 0 0 1 1 1 1 0 1 0 1 0 0 1 0</states>
    </stateId>
    <stateId id="3923">
        <states>0 0 0 0 0 1 1 1 1 0 1 0 1 0 0 1 1</states>
    </stateId>
    <stateId id="3924">
        <states>0 0 0 0 0 1 1 1 1 0 1 0 1 0 1 0 0</states>
    </stateId>
    <stateId id="3925">
        <states>0 0 0 0 0 1 1 1 1 0 1 0 1 0 1 0 1</states>
    </stateId>
    <stateId id="3926">
        <states>0 0 0 0 0 1 1 1 1 0 1 0 1 0 1 1 0</states>
    </stateId>
    <stateId id="3927">
        <states>0 0 0 0 0 1 1 1 1 0 1 0 1 0 1 1 1</states>
    </stateId>
    <stateId id="3928">
        <states>0 0 0 0 0 1 1 1 1 0 1 0 1 1 0 0 0</states>
    </stateId>
    <stateId id="3929">
        <states>0 0 0 0 0 1 1 1 1 0 1 0 1 1 0 0 1</states>
    </stateId>
    <stateId id="3930">
        <states>0 0 0 0 0 1 1 1 1 0 1 0 1 1 0 1 0</states>
    </stateId>
    <stateId id="3931">
        <states>0 0 0 0 0 1 1 1 1 0 1 0 1 1 0 1 1</states>
    </stateId>
    <stateId id="3932">
        <states>0 0 0 0 0 1 1 1 1 0 1 0 1 1 1 0 0</states>
    </stateId>
    <stateId id="3933">
        <states>0 0 0 0 0 1 1 1 1 0 1 0 1 1 1 0 1</states>
    </stateId>
    <stateId id="3934">
        <states>0 0 0 0 0 1 1 1 1 0 1 0 1 1 1 1 0</states>
    </stateId>
    <stateId id="3935">
        <states>0 0 0 0 0 1 1 1 1 0 1 0 1 1 1 1 1</states>
    </stateId>
    <stateId id="3936">
        <states>0 0 0 0 0 1 1 1 1 0 1 1 0 0 0 0 0</states>
    </stateId>
    <stateId id="3937">
        <states>0 0 0 0 0 1 1 1 1 0 1 1 0 0 0 0 1</states>
    </stateId>
    <stateId id="3938">
        <states>0 0 0 0 0 1 1 1 1 0 1 1 0 0 0 1 0</states>
    </stateId>
    <stateId id="3939">
        <states>0 0 0 0 0 1 1 1 1 0 1 1 0 0 0 1 1</states>
    </stateId>
    <stateId id="3940">
        <states>0 0 0 0 0 1 1 1 1 0 1 1 0 0 1 0 0</states>
    </stateId>
    <stateId id="3941">
        <states>0 0 0 0 0 1 1 1 1 0 1 1 0 0 1 0 1</states>
    </stateId>
    <stateId id="3942">
        <states>0 0 0 0 0 1 1 1 1 0 1 1 0 0 1 1 0</states>
    </stateId>
    <stateId id="3943">
        <states>0 0 0 0 0 1 1 1 1 0 1 1 0 0 1 1 1</states>
    </stateId>
    <stateId id="3944">
        <states>0 0 0 0 0 1 1 1 1 0 1 1 0 1 0 0 0</states>
    </stateId>
    <stateId id="3945">
        <states>0 0 0 0 0 1 1 1 1 0 1 1 0 1 0 0 1</states>
    </stateId>
    <stateId id="3946">
        <states>0 0 0 0 0 1 1 1 1 0 1 1 0 1 0 1 0</states>
    </stateId>
    <stateId id="3947">
        <states>0 0 0 0 0 1 1 1 1 0 1 1 0 1 0 1 1</states>
    </stateId>
    <stateId id="3948">
        <states>0 0 0 0 0 1 1 1 1 0 1 1 0 1 1 0 0</states>
    </stateId>
    <stateId id="3949">
        <states>0 0 0 0 0 1 1 1 1 0 1 1 0 1 1 0 1</states>
    </stateId>
    <stateId id="3950">
        <states>0 0 0 0 0 1 1 1 1 0 1 1 0 1 1 1 0</states>
    </stateId>
    <stateId id="3951">
        <states>0 0 0 0 0 1 1 1 1 0 1 1 0 1 1 1 1</states>
    </stateId>
    <stateId id="3952">
        <states>0 0 0 0 0 1 1 1 1 0 1 1 1 0 0 0 0</states>
    </stateId>
    <stateId id="3953">
        <states>0 0 0 0 0 1 1 1 1 0 1 1 1 0 0 0 1</states>
    </stateId>
    <stateId id="3954">
        <states>0 0 0 0 0 1 1 1 1 0 1 1 1 0 0 1 0</states>
    </stateId>
    <stateId id="3955">
        <states>0 0 0 0 0 1 1 1 1 0 1 1 1 0 0 1 1</states>
    </stateId>
    <stateId id="3956">
        <states>0 0 0 0 0 1 1 1 1 0 1 1 1 0 1 0 0</states>
    </stateId>
    <stateId id="3957">
        <states>0 0 0 0 0 1 1 1 1 0 1 1 1 0 1 0 1</states>
    </stateId>
    <stateId id="3958">
        <states>0 0 0 0 0 1 1 1 1 0 1 1 1 0 1 1 0</states>
    </stateId>
    <stateId id="3959">
        <states>0 0 0 0 0 1 1 1 1 0 1 1 1 0 1 1 1</states>
    </stateId>
    <stateId id="3960">
        <states>0 0 0 0 0 1 1 1 1 0 1 1 1 1 0 0 0</states>
    </stateId>
    <stateId id="3961">
        <states>0 0 0 0 0 1 1 1 1 0 1 1 1 1 0 0 1</states>
    </stateId>
    <stateId id="3962">
        <states>0 0 0 0 0 1 1 1 1 0 1 1 1 1 0 1 0</states>
    </stateId>
    <stateId id="3963">
        <states>0 0 0 0 0 1 1 1 1 0 1 1 1 1 0 1 1</states>
    </stateId>
    <stateId id="3964">
        <states>0 0 0 0 0 1 1 1 1 0 1 1 1 1 1 0 0</states>
    </stateId>
    <stateId id="3965">
        <states>0 0 0 0 0 1 1 1 1 0 1 1 1 1 1 0 1</states>
    </stateId>
    <stateId id="3966">
        <states>0 0 0 0 0 1 1 1 1 0 1 1 1 1 1 1 0</states>
    </stateId>
    <stateId id="3967">
        <states>0 0 0 0 0 1 1 1 1 0 1 1 1 1 1 1 1</states>
    </stateId>
    <stateId id="3968">
        <states>0 0 0 0 0 1 1 1 1 1 0 0 0 0 0 0 0</states>
    </stateId>
    <stateId id="3969">
        <states>0 0 0 0 0 1 1 1 1 1 0 0 0 0 0 0 1</states>
    </stateId>
    <stateId id="3970">
        <states>0 0 0 0 0 1 1 1 1 1 0 0 0 0 0 1 0</states>
    </stateId>
    <stateId id="3971">
        <states>0 0 0 0 0 1 1 1 1 1 0 0 0 0 0 1 1</states>
    </stateId>
    <stateId id="3972">
        <states>0 0 0 0 0 1 1 1 1 1 0 0 0 0 1 0 0</states>
    </stateId>
    <stateId id="3973">
        <states>0 0 0 0 0 1 1 1 1 1 0 0 0 0 1 0 1</states>
    </stateId>
    <stateId id="3974">
        <states>0 0 0 0 0 1 1 1 1 1 0 0 0 0 1 1 0</states>
    </stateId>
    <stateId id="3975">
        <states>0 0 0 0 0 1 1 1 1 1 0 0 0 0 1 1 1</states>
    </stateId>
    <stateId id="3976">
        <states>0 0 0 0 0 1 1 1 1 1 0 0 0 1 0 0 0</states>
    </stateId>
    <stateId id="3977">
        <states>0 0 0 0 0 1 1 1 1 1 0 0 0 1 0 0 1</states>
    </stateId>
    <stateId id="3978">
        <states>0 0 0 0 0 1 1 1 1 1 0 0 0 1 0 1 0</states>
    </stateId>
    <stateId id="3979">
        <states>0 0 0 0 0 1 1 1 1 1 0 0 0 1 0 1 1</states>
    </stateId>
    <stateId id="3980">
        <states>0 0 0 0 0 1 1 1 1 1 0 0 0 1 1 0 0</states>
    </stateId>
    <stateId id="3981">
        <states>0 0 0 0 0 1 1 1 1 1 0 0 0 1 1 0 1</states>
    </stateId>
    <stateId id="3982">
        <states>0 0 0 0 0 1 1 1 1 1 0 0 0 1 1 1 0</states>
    </stateId>
    <stateId id="3983">
        <states>0 0 0 0 0 1 1 1 1 1 0 0 0 1 1 1 1</states>
    </stateId>
    <stateId id="3984">
        <states>0 0 0 0 0 1 1 1 1 1 0 0 1 0 0 0 0</states>
    </stateId>
    <stateId id="3985">
        <states>0 0 0 0 0 1 1 1 1 1 0 0 1 0 0 0 1</states>
    </stateId>
    <stateId id="3986">
        <states>0 0 0 0 0 1 1 1 1 1 0 0 1 0 0 1 0</states>
    </stateId>
    <stateId id="3987">
        <states>0 0 0 0 0 1 1 1 1 1 0 0 1 0 0 1 1</states>
    </stateId>
    <stateId id="3988">
        <states>0 0 0 0 0 1 1 1 1 1 0 0 1 0 1 0 0</states>
    </stateId>
    <stateId id="3989">
        <states>0 0 0 0 0 1 1 1 1 1 0 0 1 0 1 0 1</states>
    </stateId>
    <stateId id="3990">
        <states>0 0 0 0 0 1 1 1 1 1 0 0 1 0 1 1 0</states>
    </stateId>
    <stateId id="3991">
        <states>0 0 0 0 0 1 1 1 1 1 0 0 1 0 1 1 1</states>
    </stateId>
    <stateId id="3992">
        <states>0 0 0 0 0 1 1 1 1 1 0 0 1 1 0 0 0</states>
    </stateId>
    <stateId id="3993">
        <states>0 0 0 0 0 1 1 1 1 1 0 0 1 1 0 0 1</states>
    </stateId>
    <stateId id="3994">
        <states>0 0 0 0 0 1 1 1 1 1 0 0 1 1 0 1 0</states>
    </stateId>
    <stateId id="3995">
        <states>0 0 0 0 0 1 1 1 1 1 0 0 1 1 0 1 1</states>
    </stateId>
    <stateId id="3996">
        <states>0 0 0 0 0 1 1 1 1 1 0 0 1 1 1 0 0</states>
    </stateId>
    <stateId id="3997">
        <states>0 0 0 0 0 1 1 1 1 1 0 0 1 1 1 0 1</states>
    </stateId>
    <stateId id="3998">
        <states>0 0 0 0 0 1 1 1 1 1 0 0 1 1 1 1 0</states>
    </stateId>
    <stateId id="3999">
        <states>0 0 0 0 0 1 1 1 1 1 0 0 1 1 1 1 1</states>
    </stateId>
    <stateId id="4000">
        <states>0 0 0 0 0 1 1 1 1 1 0 1 0 0 0 0 0</states>
    </stateId>
    <stateId id="4001">
        <states>0 0 0 0 0 1 1 1 1 1 0 1 0 0 0 0 1</states>
    </stateId>
    <stateId id="4002">
        <states>0 0 0 0 0 1 1 1 1 1 0 1 0 0 0 1 0</states>
    </stateId>
    <stateId id="4003">
        <states>0 0 0 0 0 1 1 1 1 1 0 1 0 0 0 1 1</states>
    </stateId>
    <stateId id="4004">
        <states>0 0 0 0 0 1 1 1 1 1 0 1 0 0 1 0 0</states>
    </stateId>
    <stateId id="4005">
        <states>0 0 0 0 0 1 1 1 1 1 0 1 0 0 1 0 1</states>
    </stateId>
    <stateId id="4006">
        <states>0 0 0 0 0 1 1 1 1 1 0 1 0 0 1 1 0</states>
    </stateId>
    <stateId id="4007">
        <states>0 0 0 0 0 1 1 1 1 1 0 1 0 0 1 1 1</states>
    </stateId>
    <stateId id="4008">
        <states>0 0 0 0 0 1 1 1 1 1 0 1 0 1 0 0 0</states>
    </stateId>
    <stateId id="4009">
        <states>0 0 0 0 0 1 1 1 1 1 0 1 0 1 0 0 1</states>
    </stateId>
    <stateId id="4010">
        <states>0 0 0 0 0 1 1 1 1 1 0 1 0 1 0 1 0</states>
    </stateId>
    <stateId id="4011">
        <states>0 0 0 0 0 1 1 1 1 1 0 1 0 1 0 1 1</states>
    </stateId>
    <stateId id="4012">
        <states>0 0 0 0 0 1 1 1 1 1 0 1 0 1 1 0 0</states>
    </stateId>
    <stateId id="4013">
        <states>0 0 0 0 0 1 1 1 1 1 0 1 0 1 1 0 1</states>
    </stateId>
    <stateId id="4014">
        <states>0 0 0 0 0 1 1 1 1 1 0 1 0 1 1 1 0</states>
    </stateId>
    <stateId id="4015">
        <states>0 0 0 0 0 1 1 1 1 1 0 1 0 1 1 1 1</states>
    </stateId>
    <stateId id="4016">
        <states>0 0 0 0 0 1 1 1 1 1 0 1 1 0 0 0 0</states>
    </stateId>
    <stateId id="4017">
        <states>0 0 0 0 0 1 1 1 1 1 0 1 1 0 0 0 1</states>
    </stateId>
    <stateId id="4018">
        <states>0 0 0 0 0 1 1 1 1 1 0 1 1 0 0 1 0</states>
    </stateId>
    <stateId id="4019">
        <states>0 0 0 0 0 1 1 1 1 1 0 1 1 0 0 1 1</states>
    </stateId>
    <stateId id="4020">
        <states>0 0 0 0 0 1 1 1 1 1 0 1 1 0 1 0 0</states>
    </stateId>
    <stateId id="4021">
        <states>0 0 0 0 0 1 1 1 1 1 0 1 1 0 1 0 1</states>
    </stateId>
    <stateId id="4022">
        <states>0 0 0 0 0 1 1 1 1 1 0 1 1 0 1 1 0</states>
    </stateId>
    <stateId id="4023">
        <states>0 0 0 0 0 1 1 1 1 1 0 1 1 0 1 1 1</states>
    </stateId>
    <stateId id="4024">
        <states>0 0 0 0 0 1 1 1 1 1 0 1 1 1 0 0 0</states>
    </stateId>
    <stateId id="4025">
        <states>0 0 0 0 0 1 1 1 1 1 0 1 1 1 0 0 1</states>
    </stateId>
    <stateId id="4026">
        <states>0 0 0 0 0 1 1 1 1 1 0 1 1 1 0 1 0</states>
    </stateId>
    <stateId id="4027">
        <states>0 0 0 0 0 1 1 1 1 1 0 1 1 1 0 1 1</states>
    </stateId>
    <stateId id="4028">
        <states>0 0 0 0 0 1 1 1 1 1 0 1 1 1 1 0 0</states>
    </stateId>
    <stateId id="4029">
        <states>0 0 0 0 0 1 1 1 1 1 0 1 1 1 1 0 1</states>
    </stateId>
    <stateId id="4030">
        <states>0 0 0 0 0 1 1 1 1 1 0 1 1 1 1 1 0</states>
    </stateId>
    <stateId id="4031">
        <states>0 0 0 0 0 1 1 1 1 1 0 1 1 1 1 1 1</states>
    </stateId>
    <stateId id="4032">
        <states>0 0 0 0 0 1 1 1 1 1 1 0 0 0 0 0 0</states>
    </stateId>
    <stateId id="4033">
        <states>0 0 0 0 0 1 1 1 1 1 1 0 0 0 0 0 1</states>
    </stateId>
    <stateId id="4034">
        <states>0 0 0 0 0 1 1 1 1 1 1 0 0 0 0 1 0</states>
    </stateId>
    <stateId id="4035">
        <states>0 0 0 0 0 1 1 1 1 1 1 0 0 0 0 1 1</states>
    </stateId>
    <stateId id="4036">
        <states>0 0 0 0 0 1 1 1 1 1 1 0 0 0 1 0 0</states>
    </stateId>
    <stateId id="4037">
        <states>0 0 0 0 0 1 1 1 1 1 1 0 0 0 1 0 1</states>
    </stateId>
    <stateId id="4038">
        <states>0 0 0 0 0 1 1 1 1 1 1 0 0 0 1 1 0</states>
    </stateId>
    <stateId id="4039">
        <states>0 0 0 0 0 1 1 1 1 1 1 0 0 0 1 1 1</states>
    </stateId>
    <stateId id="4040">
        <states>0 0 0 0 0 1 1 1 1 1 1 0 0 1 0 0 0</states>
    </stateId>
    <stateId id="4041">
        <states>0 0 0 0 0 1 1 1 1 1 1 0 0 1 0 0 1</states>
    </stateId>
    <stateId id="4042">
        <states>0 0 0 0 0 1 1 1 1 1 1 0 0 1 0 1 0</states>
    </stateId>
    <stateId id="4043">
        <states>0 0 0 0 0 1 1 1 1 1 1 0 0 1 0 1 1</states>
    </stateId>
    <stateId id="4044">
        <states>0 0 0 0 0 1 1 1 1 1 1 0 0 1 1 0 0</states>
    </stateId>
    <stateId id="4045">
        <states>0 0 0 0 0 1 1 1 1 1 1 0 0 1 1 0 1</states>
    </stateId>
    <stateId id="4046">
        <states>0 0 0 0 0 1 1 1 1 1 1 0 0 1 1 1 0</states>
    </stateId>
    <stateId id="4047">
        <states>0 0 0 0 0 1 1 1 1 1 1 0 0 1 1 1 1</states>
    </stateId>
    <stateId id="4048">
        <states>0 0 0 0 0 1 1 1 1 1 1 0 1 0 0 0 0</states>
    </stateId>
    <stateId id="4049">
        <states>0 0 0 0 0 1 1 1 1 1 1 0 1 0 0 0 1</states>
    </stateId>
    <stateId id="4050">
        <states>0 0 0 0 0 1 1 1 1 1 1 0 1 0 0 1 0</states>
    </stateId>
    <stateId id="4051">
        <states>0 0 0 0 0 1 1 1 1 1 1 0 1 0 0 1 1</states>
    </stateId>
    <stateId id="4052">
        <states>0 0 0 0 0 1 1 1 1 1 1 0 1 0 1 0 0</states>
    </stateId>
    <stateId id="4053">
        <states>0 0 0 0 0 1 1 1 1 1 1 0 1 0 1 0 1</states>
    </stateId>
    <stateId id="4054">
        <states>0 0 0 0 0 1 1 1 1 1 1 0 1 0 1 1 0</states>
    </stateId>
    <stateId id="4055">
        <states>0 0 0 0 0 1 1 1 1 1 1 0 1 0 1 1 1</states>
    </stateId>
    <stateId id="4056">
        <states>0 0 0 0 0 1 1 1 1 1 1 0 1 1 0 0 0</states>
    </stateId>
    <stateId id="4057">
        <states>0 0 0 0 0 1 1 1 1 1 1 0 1 1 0 0 1</states>
    </stateId>
    <stateId id="4058">
        <states>0 0 0 0 0 1 1 1 1 1 1 0 1 1 0 1 0</states>
    </stateId>
    <stateId id="4059">
        <states>0 0 0 0 0 1 1 1 1 1 1 0 1 1 0 1 1</states>
    </stateId>
    <stateId id="4060">
        <states>0 0 0 0 0 1 1 1 1 1 1 0 1 1 1 0 0</states>
    </stateId>
    <stateId id="4061">
        <states>0 0 0 0 0 1 1 1 1 1 1 0 1 1 1 0 1</states>
    </stateId>
    <stateId id="4062">
        <states>0 0 0 0 0 1 1 1 1 1 1 0 1 1 1 1 0</states>
    </stateId>
    <stateId id="4063">
        <states>0 0 0 0 0 1 1 1 1 1 1 0 1 1 1 1 1</states>
    </stateId>
    <stateId id="4064">
        <states>0 0 0 0 0 1 1 1 1 1 1 1 0 0 0 0 0</states>
    </stateId>
    <stateId id="4065">
        <states>0 0 0 0 0 1 1 1 1 1 1 1 0 0 0 0 1</states>
    </stateId>
    <stateId id="4066">
        <states>0 0 0 0 0 1 1 1 1 1 1 1 0 0 0 1 0</states>
    </stateId>
    <stateId id="4067">
        <states>0 0 0 0 0 1 1 1 1 1 1 1 0 0 0 1 1</states>
    </stateId>
    <stateId id="4068">
        <states>0 0 0 0 0 1 1 1 1 1 1 1 0 0 1 0 0</states>
    </stateId>
    <stateId id="4069">
        <states>0 0 0 0 0 1 1 1 1 1 1 1 0 0 1 0 1</states>
    </stateId>
    <stateId id="4070">
        <states>0 0 0 0 0 1 1 1 1 1 1 1 0 0 1 1 0</states>
    </stateId>
    <stateId id="4071">
        <states>0 0 0 0 0 1 1 1 1 1 1 1 0 0 1 1 1</states>
    </stateId>
    <stateId id="4072">
        <states>0 0 0 0 0 1 1 1 1 1 1 1 0 1 0 0 0</states>
    </stateId>
    <stateId id="4073">
        <states>0 0 0 0 0 1 1 1 1 1 1 1 0 1 0 0 1</states>
    </stateId>
    <stateId id="4074">
        <states>0 0 0 0 0 1 1 1 1 1 1 1 0 1 0 1 0</states>
    </stateId>
    <stateId id="4075">
        <states>0 0 0 0 0 1 1 1 1 1 1 1 0 1 0 1 1</states>
    </stateId>
    <stateId id="4076">
        <states>0 0 0 0 0 1 1 1 1 1 1 1 0 1 1 0 0</states>
    </stateId>
    <stateId id="4077">
        <states>0 0 0 0 0 1 1 1 1 1 1 1 0 1 1 0 1</states>
    </stateId>
    <stateId id="4078">
        <states>0 0 0 0 0 1 1 1 1 1 1 1 0 1 1 1 0</states>
    </stateId>
    <stateId id="4079">
        <states>0 0 0 0 0 1 1 1 1 1 1 1 0 1 1 1 1</states>
    </stateId>
    <stateId id="4080">
        <states>0 0 0 0 0 1 1 1 1 1 1 1 1 0 0 0 0</states>
    </stateId>
    <stateId id="4081">
        <states>0 0 0 0 0 1 1 1 1 1 1 1 1 0 0 0 1</states>
    </stateId>
    <stateId id="4082">
        <states>0 0 0 0 0 1 1 1 1 1 1 1 1 0 0 1 0</states>
    </stateId>
    <stateId id="4083">
        <states>0 0 0 0 0 1 1 1 1 1 1 1 1 0 0 1 1</states>
    </stateId>
    <stateId id="4084">
        <states>0 0 0 0 0 1 1 1 1 1 1 1 1 0 1 0 0</states>
    </stateId>
    <stateId id="4085">
        <states>0 0 0 0 0 1 1 1 1 1 1 1 1 0 1 0 1</states>
    </stateId>
    <stateId id="4086">
        <states>0 0 0 0 0 1 1 1 1 1 1 1 1 0 1 1 0</states>
    </stateId>
    <stateId id="4087">
        <states>0 0 0 0 0 1 1 1 1 1 1 1 1 0 1 1 1</states>
    </stateId>
    <stateId id="4088">
        <states>0 0 0 0 0 1 1 1 1 1 1 1 1 1 0 0 0</states>
    </stateId>
[truncated: 17,014,445 more chars]
