# Supplementary material for: GDSCalc: A Web-Based Application for Evaluating Discrete Graph Dynamical Systems
Source: PLoS One. 2015 Aug 11;10(8):e0133660. doi: 10.1371/journal.pone.0133660 (PMC4532456; doi:10.1371/journal.pone.0133660)
Supplement: S3 File — (GZ) [file pone.0133660.s003.gz › trees/x-trees/bit.bin.x.5.nodes.seq.01.xml]

<?xml version="1.0"?>
<gdsc>

<codeVersion>v0.00.00.01</codeVersion>

<updateScheme>sequential</updateScheme>

<graph>
    <numNodes>5</numNodes>
</graph>

<permutations>
    <numPermutations>1</numPermutations>
    <permutation id="0">
        <individBlocks>0 1 2 3 4</individBlocks>
    </permutation>
</permutations>

<systemStates>
    <stateId id="0">
        <states>0 0 0 0 0</states>
    </stateId>
    <stateId id="1">
        <states>0 0 0 0 1</states>
    </stateId>
    <stateId id="2">
        <states>0 0 0 1 0</states>
    </stateId>
    <stateId id="3">
        <states>0 0 0 1 1</states>
    </stateId>
    <stateId id="4">
        <states>0 0 1 0 0</states>
    </stateId>
    <stateId id="5">
        <states>0 0 1 0 1</states>
    </stateId>
    <stateId id="6">
        <states>0 0 1 1 0</states>
    </stateId>
    <stateId id="7">
        <states>0 0 1 1 1</states>
    </stateId>
    <stateId id="8">
        <states>0 1 0 0 0</states>
    </stateId>
    <stateId id="9">
        <states>0 1 0 0 1</states>
    </stateId>
    <stateId id="10">
        <states>0 1 0 1 0</states>
    </stateId>
    <stateId id="11">
        <states>0 1 0 1 1</states>
    </stateId>
    <stateId id="12">
        <states>0 1 1 0 0</states>
    </stateId>
    <stateId id="13">
        <states>0 1 1 0 1</states>
    </stateId>
    <stateId id="14">
        <states>0 1 1 1 0</states>
    </stateId>
    <stateId id="15">
        <states>0 1 1 1 1</states>
    </stateId>
    <stateId id="16">
        <states>1 0 0 0 0</states>
    </stateId>
    <stateId id="17">
        <states>1 0 0 0 1</states>
    </stateId>
    <stateId id="18">
        <states>1 0 0 1 0</states>
    </stateId>
    <stateId id="19">
        <states>1 0 0 1 1</states>
    </stateId>
    <stateId id="20">
        <states>1 0 1 0 0</states>
    </stateId>
    <stateId id="21">
        <states>1 0 1 0 1</states>
    </stateId>
    <stateId id="22">
        <states>1 0 1 1 0</states>
    </stateId>
    <stateId id="23">
        <states>1 0 1 1 1</states>
    </stateId>
    <stateId id="24">
        <states>1 1 0 0 0</states>
    </stateId>
    <stateId id="25">
        <states>1 1 0 0 1</states>
    </stateId>
    <stateId id="26">
        <states>1 1 0 1 0</states>
    </stateId>
    <stateId id="27">
        <states>1 1 0 1 1</states>
    </stateId>
    <stateId id="28">
        <states>1 1 1 0 0</states>
    </stateId>
    <stateId id="29">
        <states>1 1 1 0 1</states>
    </stateId>
    <stateId id="30">
        <states>1 1 1 1 0</states>
    </stateId>
    <stateId id="31">
        <states>1 1 1 1 1</states>
    </stateId>
</systemStates>

<functionalEquivalence>
    <numEquivClasses>1</numEquivClasses>
    <classId id="0">
        <numElements>1</numElements>
        <elements>0</elements>
    </classId>
</functionalEquivalence>

<systemStateTransitions>
    <numFunctionalEquivClasses>1</numFunctionalEquivClasses>
    <permutation id="0">
        <edge>0 0</edge>
        <edge>1 14</edge>
        <edge>2 13</edge>
        <edge>3 12</edge>
        <edge>4 11</edge>
        <edge>5 10</edge>
        <edge>6 9</edge>
        <edge>7 8</edge>
        <edge>8 16</edge>
        <edge>9 30</edge>
        <edge>10 29</edge>
        <edge>11 28</edge>
        <edge>12 27</edge>
        <edge>13 26</edge>
        <edge>14 25</edge>
        <edge>15 24</edge>
        <edge>16 0</edge>
        <edge>17 14</edge>
        <edge>18 13</edge>
        <edge>19 12</edge>
        <edge>20 11</edge>
        <edge>21 10</edge>
        <edge>22 9</edge>
        <edge>23 8</edge>
        <edge>24 0</edge>
        <edge>25 0</edge>
        <edge>26 0</edge>
        <edge>27 12</edge>
        <edge>28 0</edge>
        <edge>29 10</edge>
        <edge>30 9</edge>
        <edge>31 8</edge>
    </permutation>
</systemStateTransitions>

<cycleStructures>
    <permutationIdx id="0">
        <numDistinctCycleLengths num="2">
            <cycleLength length="1"   numLimitSets="1">
                <limitSet>0</limitSet>
            </cycleLength>
            <cycleLength length="2"   numLimitSets="3">
                <limitSet>12 27</limitSet>
                <limitSet>10 29</limitSet>
                <limitSet>9 30</limitSet>
            </cycleLength>
        </numDistinctCycleLengths>
    </permutationIdx>
</cycleStructures>

<cycleEquivalence>
    <numEquivalenceClasses>1</numEquivalenceClasses>
    <permutation id="0">
        <numElements>1</numElements>
        <elements>0</elements>
    </permutation>
</cycleEquivalence>
</gdsc>
