# Supplementary material for: GDSCalc: A Web-Based Application for Evaluating Discrete Graph Dynamical Systems
Source: PLoS One. 2015 Aug 11;10(8):e0133660. doi: 10.1371/journal.pone.0133660 (PMC4532456; doi:10.1371/journal.pone.0133660)
Supplement: S3 File — (GZ) [file pone.0133660.s003.gz › trees/x-trees/bit.bin.x.9.nodes.seq.01.timing]

  ========================================
                 Echo Inputs
  ========================================
    central input file: bit.bin.x.9.nodes.seq.01.inp

    is fixed seed for stochasticity: 1
    seed for random number generation: 17
    analysis type (0 phase space, 1 trajectory): 0
    UEL graph file: ./x.9.uel
    is graph directed: 0
    number of states for a node (radixx): 2
    are local function IDs heterogeneous: 0
     homogeneous local function ID: 4
    output file: ./bit.bin.x.9.nodes.seq.01.out
    timing data output file: ./bit.bin.x.9.nodes.seq.01.timing
    node update scheme ID (0 seq; 1 synch; 2 block seq): 0
    int node traits filename: thr.1.3.9.nodes.int.node.traits
    double node traits filename: 
    num int node traits to read in: 2
    num double node traits to read in: 0
    isEdgeTraits: 0
    file containing permutations to analyze (no file means do all perms.): tree.9.nodes.perms
    file containing initial states to analyze (no file means do all initial states): 
    file for max cycle length: ./bit.bin.x.9.nodes.seq.01.gds.maxcyclelength.out
    for trajectory analysis, do maximum number of transitions: -1
    for trajectory analysis, maximum number of state transitions: -1
  ========================================
              End Echo Inputs
  ========================================
  Generating permutations. 
  Permutations complete. 
  Num permutations: 1
  Duration (hours): 1.36111e-08
  -------
  Generating states. 
  States complete. 
  Num states: 512
  Duration (hours): 3.05278e-07
  -------
  Computing all next states and FEECs, over all permutations. 
  Next states computations complete over all permutations. 
  Num state transitions per permutation: 512
  Duration (hours): 2.70639e-06
  -------
  FEECs. 
  Num permutations: 1
  Num FEECs: 1
  Duration (hours): 1.72778e-07
  -------
  Finished computing all next states and FEECs, over all permutations. 
  Duration (hours): 2.88583e-06
  -------
  Determine CEECS and cycle structures of CEECs. 
  Determination complete.
  Num of permutations in CEECs (num equiv. classes): 1
  Duration (hours): 9.43056e-07
  -------
  total time for complete run:
  Duration (hrs): 5.7075e-06
