# Supplementary material for: GDSCalc: A Web-Based Application for Evaluating Discrete Graph Dynamical Systems
Source: PLoS One. 2015 Aug 11;10(8):e0133660. doi: 10.1371/journal.pone.0133660 (PMC4532456; doi:10.1371/journal.pone.0133660)
Supplement: S3 File — (GZ) [file pone.0133660.s003.gz › trees/x-trees/bit.bin.x.9.nodes.seq.01.xml]

<?xml version="1.0"?>
<gdsc>

<codeVersion>v0.00.00.01</codeVersion>

<updateScheme>sequential</updateScheme>

<graph>
    <numNodes>9</numNodes>
</graph>

<permutations>
    <numPermutations>1</numPermutations>
    <permutation id="0">
        <individBlocks>0 1 2 3 4 5 6 7 8</individBlocks>
    </permutation>
</permutations>

<systemStates>
    <stateId id="0">
        <states>0 0 0 0 0 0 0 0 0</states>
    </stateId>
    <stateId id="1">
        <states>0 0 0 0 0 0 0 0 1</states>
    </stateId>
    <stateId id="2">
        <states>0 0 0 0 0 0 0 1 0</states>
    </stateId>
    <stateId id="3">
        <states>0 0 0 0 0 0 0 1 1</states>
    </stateId>
    <stateId id="4">
        <states>0 0 0 0 0 0 1 0 0</states>
    </stateId>
    <stateId id="5">
        <states>0 0 0 0 0 0 1 0 1</states>
    </stateId>
    <stateId id="6">
        <states>0 0 0 0 0 0 1 1 0</states>
    </stateId>
    <stateId id="7">
        <states>0 0 0 0 0 0 1 1 1</states>
    </stateId>
    <stateId id="8">
        <states>0 0 0 0 0 1 0 0 0</states>
    </stateId>
    <stateId id="9">
        <states>0 0 0 0 0 1 0 0 1</states>
    </stateId>
    <stateId id="10">
        <states>0 0 0 0 0 1 0 1 0</states>
    </stateId>
    <stateId id="11">
        <states>0 0 0 0 0 1 0 1 1</states>
    </stateId>
    <stateId id="12">
        <states>0 0 0 0 0 1 1 0 0</states>
    </stateId>
    <stateId id="13">
        <states>0 0 0 0 0 1 1 0 1</states>
    </stateId>
    <stateId id="14">
        <states>0 0 0 0 0 1 1 1 0</states>
    </stateId>
    <stateId id="15">
        <states>0 0 0 0 0 1 1 1 1</states>
    </stateId>
    <stateId id="16">
        <states>0 0 0 0 1 0 0 0 0</states>
    </stateId>
    <stateId id="17">
        <states>0 0 0 0 1 0 0 0 1</states>
    </stateId>
    <stateId id="18">
        <states>0 0 0 0 1 0 0 1 0</states>
    </stateId>
    <stateId id="19">
        <states>0 0 0 0 1 0 0 1 1</states>
    </stateId>
    <stateId id="20">
        <states>0 0 0 0 1 0 1 0 0</states>
    </stateId>
    <stateId id="21">
        <states>0 0 0 0 1 0 1 0 1</states>
    </stateId>
    <stateId id="22">
        <states>0 0 0 0 1 0 1 1 0</states>
    </stateId>
    <stateId id="23">
        <states>0 0 0 0 1 0 1 1 1</states>
    </stateId>
    <stateId id="24">
        <states>0 0 0 0 1 1 0 0 0</states>
    </stateId>
    <stateId id="25">
        <states>0 0 0 0 1 1 0 0 1</states>
    </stateId>
    <stateId id="26">
        <states>0 0 0 0 1 1 0 1 0</states>
    </stateId>
    <stateId id="27">
        <states>0 0 0 0 1 1 0 1 1</states>
    </stateId>
    <stateId id="28">
        <states>0 0 0 0 1 1 1 0 0</states>
    </stateId>
    <stateId id="29">
        <states>0 0 0 0 1 1 1 0 1</states>
    </stateId>
    <stateId id="30">
        <states>0 0 0 0 1 1 1 1 0</states>
    </stateId>
    <stateId id="31">
        <states>0 0 0 0 1 1 1 1 1</states>
    </stateId>
    <stateId id="32">
        <states>0 0 0 1 0 0 0 0 0</states>
    </stateId>
    <stateId id="33">
        <states>0 0 0 1 0 0 0 0 1</states>
    </stateId>
    <stateId id="34">
        <states>0 0 0 1 0 0 0 1 0</states>
    </stateId>
    <stateId id="35">
        <states>0 0 0 1 0 0 0 1 1</states>
    </stateId>
    <stateId id="36">
        <states>0 0 0 1 0 0 1 0 0</states>
    </stateId>
    <stateId id="37">
        <states>0 0 0 1 0 0 1 0 1</states>
    </stateId>
    <stateId id="38">
        <states>0 0 0 1 0 0 1 1 0</states>
    </stateId>
    <stateId id="39">
        <states>0 0 0 1 0 0 1 1 1</states>
    </stateId>
    <stateId id="40">
        <states>0 0 0 1 0 1 0 0 0</states>
    </stateId>
    <stateId id="41">
        <states>0 0 0 1 0 1 0 0 1</states>
    </stateId>
    <stateId id="42">
        <states>0 0 0 1 0 1 0 1 0</states>
    </stateId>
    <stateId id="43">
        <states>0 0 0 1 0 1 0 1 1</states>
    </stateId>
    <stateId id="44">
        <states>0 0 0 1 0 1 1 0 0</states>
    </stateId>
    <stateId id="45">
        <states>0 0 0 1 0 1 1 0 1</states>
    </stateId>
    <stateId id="46">
        <states>0 0 0 1 0 1 1 1 0</states>
    </stateId>
    <stateId id="47">
        <states>0 0 0 1 0 1 1 1 1</states>
    </stateId>
    <stateId id="48">
        <states>0 0 0 1 1 0 0 0 0</states>
    </stateId>
    <stateId id="49">
        <states>0 0 0 1 1 0 0 0 1</states>
    </stateId>
    <stateId id="50">
        <states>0 0 0 1 1 0 0 1 0</states>
    </stateId>
    <stateId id="51">
        <states>0 0 0 1 1 0 0 1 1</states>
    </stateId>
    <stateId id="52">
        <states>0 0 0 1 1 0 1 0 0</states>
    </stateId>
    <stateId id="53">
        <states>0 0 0 1 1 0 1 0 1</states>
    </stateId>
    <stateId id="54">
        <states>0 0 0 1 1 0 1 1 0</states>
    </stateId>
    <stateId id="55">
        <states>0 0 0 1 1 0 1 1 1</states>
    </stateId>
    <stateId id="56">
        <states>0 0 0 1 1 1 0 0 0</states>
    </stateId>
    <stateId id="57">
        <states>0 0 0 1 1 1 0 0 1</states>
    </stateId>
    <stateId id="58">
        <states>0 0 0 1 1 1 0 1 0</states>
    </stateId>
    <stateId id="59">
        <states>0 0 0 1 1 1 0 1 1</states>
    </stateId>
    <stateId id="60">
        <states>0 0 0 1 1 1 1 0 0</states>
    </stateId>
    <stateId id="61">
        <states>0 0 0 1 1 1 1 0 1</states>
    </stateId>
    <stateId id="62">
        <states>0 0 0 1 1 1 1 1 0</states>
    </stateId>
    <stateId id="63">
        <states>0 0 0 1 1 1 1 1 1</states>
    </stateId>
    <stateId id="64">
        <states>0 0 1 0 0 0 0 0 0</states>
    </stateId>
    <stateId id="65">
        <states>0 0 1 0 0 0 0 0 1</states>
    </stateId>
    <stateId id="66">
        <states>0 0 1 0 0 0 0 1 0</states>
    </stateId>
    <stateId id="67">
        <states>0 0 1 0 0 0 0 1 1</states>
    </stateId>
    <stateId id="68">
        <states>0 0 1 0 0 0 1 0 0</states>
    </stateId>
    <stateId id="69">
        <states>0 0 1 0 0 0 1 0 1</states>
    </stateId>
    <stateId id="70">
        <states>0 0 1 0 0 0 1 1 0</states>
    </stateId>
    <stateId id="71">
        <states>0 0 1 0 0 0 1 1 1</states>
    </stateId>
    <stateId id="72">
        <states>0 0 1 0 0 1 0 0 0</states>
    </stateId>
    <stateId id="73">
        <states>0 0 1 0 0 1 0 0 1</states>
    </stateId>
    <stateId id="74">
        <states>0 0 1 0 0 1 0 1 0</states>
    </stateId>
    <stateId id="75">
        <states>0 0 1 0 0 1 0 1 1</states>
    </stateId>
    <stateId id="76">
        <states>0 0 1 0 0 1 1 0 0</states>
    </stateId>
    <stateId id="77">
        <states>0 0 1 0 0 1 1 0 1</states>
    </stateId>
    <stateId id="78">
        <states>0 0 1 0 0 1 1 1 0</states>
    </stateId>
    <stateId id="79">
        <states>0 0 1 0 0 1 1 1 1</states>
    </stateId>
    <stateId id="80">
        <states>0 0 1 0 1 0 0 0 0</states>
    </stateId>
    <stateId id="81">
        <states>0 0 1 0 1 0 0 0 1</states>
    </stateId>
    <stateId id="82">
        <states>0 0 1 0 1 0 0 1 0</states>
    </stateId>
    <stateId id="83">
        <states>0 0 1 0 1 0 0 1 1</states>
    </stateId>
    <stateId id="84">
        <states>0 0 1 0 1 0 1 0 0</states>
    </stateId>
    <stateId id="85">
        <states>0 0 1 0 1 0 1 0 1</states>
    </stateId>
    <stateId id="86">
        <states>0 0 1 0 1 0 1 1 0</states>
    </stateId>
    <stateId id="87">
        <states>0 0 1 0 1 0 1 1 1</states>
    </stateId>
    <stateId id="88">
        <states>0 0 1 0 1 1 0 0 0</states>
    </stateId>
    <stateId id="89">
        <states>0 0 1 0 1 1 0 0 1</states>
    </stateId>
    <stateId id="90">
        <states>0 0 1 0 1 1 0 1 0</states>
    </stateId>
    <stateId id="91">
        <states>0 0 1 0 1 1 0 1 1</states>
    </stateId>
    <stateId id="92">
        <states>0 0 1 0 1 1 1 0 0</states>
    </stateId>
    <stateId id="93">
        <states>0 0 1 0 1 1 1 0 1</states>
    </stateId>
    <stateId id="94">
        <states>0 0 1 0 1 1 1 1 0</states>
    </stateId>
    <stateId id="95">
        <states>0 0 1 0 1 1 1 1 1</states>
    </stateId>
    <stateId id="96">
        <states>0 0 1 1 0 0 0 0 0</states>
    </stateId>
    <stateId id="97">
        <states>0 0 1 1 0 0 0 0 1</states>
    </stateId>
    <stateId id="98">
        <states>0 0 1 1 0 0 0 1 0</states>
    </stateId>
    <stateId id="99">
        <states>0 0 1 1 0 0 0 1 1</states>
    </stateId>
    <stateId id="100">
        <states>0 0 1 1 0 0 1 0 0</states>
    </stateId>
    <stateId id="101">
        <states>0 0 1 1 0 0 1 0 1</states>
    </stateId>
    <stateId id="102">
        <states>0 0 1 1 0 0 1 1 0</states>
    </stateId>
    <stateId id="103">
        <states>0 0 1 1 0 0 1 1 1</states>
    </stateId>
    <stateId id="104">
        <states>0 0 1 1 0 1 0 0 0</states>
    </stateId>
    <stateId id="105">
        <states>0 0 1 1 0 1 0 0 1</states>
    </stateId>
    <stateId id="106">
        <states>0 0 1 1 0 1 0 1 0</states>
    </stateId>
    <stateId id="107">
        <states>0 0 1 1 0 1 0 1 1</states>
    </stateId>
    <stateId id="108">
        <states>0 0 1 1 0 1 1 0 0</states>
    </stateId>
    <stateId id="109">
        <states>0 0 1 1 0 1 1 0 1</states>
    </stateId>
    <stateId id="110">
        <states>0 0 1 1 0 1 1 1 0</states>
    </stateId>
    <stateId id="111">
        <states>0 0 1 1 0 1 1 1 1</states>
    </stateId>
    <stateId id="112">
        <states>0 0 1 1 1 0 0 0 0</states>
    </stateId>
    <stateId id="113">
        <states>0 0 1 1 1 0 0 0 1</states>
    </stateId>
    <stateId id="114">
        <states>0 0 1 1 1 0 0 1 0</states>
    </stateId>
    <stateId id="115">
        <states>0 0 1 1 1 0 0 1 1</states>
    </stateId>
    <stateId id="116">
        <states>0 0 1 1 1 0 1 0 0</states>
    </stateId>
    <stateId id="117">
        <states>0 0 1 1 1 0 1 0 1</states>
    </stateId>
    <stateId id="118">
        <states>0 0 1 1 1 0 1 1 0</states>
    </stateId>
    <stateId id="119">
        <states>0 0 1 1 1 0 1 1 1</states>
    </stateId>
    <stateId id="120">
        <states>0 0 1 1 1 1 0 0 0</states>
    </stateId>
    <stateId id="121">
        <states>0 0 1 1 1 1 0 0 1</states>
    </stateId>
    <stateId id="122">
        <states>0 0 1 1 1 1 0 1 0</states>
    </stateId>
    <stateId id="123">
        <states>0 0 1 1 1 1 0 1 1</states>
    </stateId>
    <stateId id="124">
        <states>0 0 1 1 1 1 1 0 0</states>
    </stateId>
    <stateId id="125">
        <states>0 0 1 1 1 1 1 0 1</states>
    </stateId>
    <stateId id="126">
        <states>0 0 1 1 1 1 1 1 0</states>
    </stateId>
    <stateId id="127">
        <states>0 0 1 1 1 1 1 1 1</states>
    </stateId>
    <stateId id="128">
        <states>0 1 0 0 0 0 0 0 0</states>
    </stateId>
    <stateId id="129">
        <states>0 1 0 0 0 0 0 0 1</states>
    </stateId>
    <stateId id="130">
        <states>0 1 0 0 0 0 0 1 0</states>
    </stateId>
    <stateId id="131">
        <states>0 1 0 0 0 0 0 1 1</states>
    </stateId>
    <stateId id="132">
        <states>0 1 0 0 0 0 1 0 0</states>
    </stateId>
    <stateId id="133">
        <states>0 1 0 0 0 0 1 0 1</states>
    </stateId>
    <stateId id="134">
        <states>0 1 0 0 0 0 1 1 0</states>
    </stateId>
    <stateId id="135">
        <states>0 1 0 0 0 0 1 1 1</states>
    </stateId>
    <stateId id="136">
        <states>0 1 0 0 0 1 0 0 0</states>
    </stateId>
    <stateId id="137">
        <states>0 1 0 0 0 1 0 0 1</states>
    </stateId>
    <stateId id="138">
        <states>0 1 0 0 0 1 0 1 0</states>
    </stateId>
    <stateId id="139">
        <states>0 1 0 0 0 1 0 1 1</states>
    </stateId>
    <stateId id="140">
        <states>0 1 0 0 0 1 1 0 0</states>
    </stateId>
    <stateId id="141">
        <states>0 1 0 0 0 1 1 0 1</states>
    </stateId>
    <stateId id="142">
        <states>0 1 0 0 0 1 1 1 0</states>
    </stateId>
    <stateId id="143">
        <states>0 1 0 0 0 1 1 1 1</states>
    </stateId>
    <stateId id="144">
        <states>0 1 0 0 1 0 0 0 0</states>
    </stateId>
    <stateId id="145">
        <states>0 1 0 0 1 0 0 0 1</states>
    </stateId>
    <stateId id="146">
        <states>0 1 0 0 1 0 0 1 0</states>
    </stateId>
    <stateId id="147">
        <states>0 1 0 0 1 0 0 1 1</states>
    </stateId>
    <stateId id="148">
        <states>0 1 0 0 1 0 1 0 0</states>
    </stateId>
    <stateId id="149">
        <states>0 1 0 0 1 0 1 0 1</states>
    </stateId>
    <stateId id="150">
        <states>0 1 0 0 1 0 1 1 0</states>
    </stateId>
    <stateId id="151">
        <states>0 1 0 0 1 0 1 1 1</states>
    </stateId>
    <stateId id="152">
        <states>0 1 0 0 1 1 0 0 0</states>
    </stateId>
    <stateId id="153">
        <states>0 1 0 0 1 1 0 0 1</states>
    </stateId>
    <stateId id="154">
        <states>0 1 0 0 1 1 0 1 0</states>
    </stateId>
    <stateId id="155">
        <states>0 1 0 0 1 1 0 1 1</states>
    </stateId>
    <stateId id="156">
        <states>0 1 0 0 1 1 1 0 0</states>
    </stateId>
    <stateId id="157">
        <states>0 1 0 0 1 1 1 0 1</states>
    </stateId>
    <stateId id="158">
        <states>0 1 0 0 1 1 1 1 0</states>
    </stateId>
    <stateId id="159">
        <states>0 1 0 0 1 1 1 1 1</states>
    </stateId>
    <stateId id="160">
        <states>0 1 0 1 0 0 0 0 0</states>
    </stateId>
    <stateId id="161">
        <states>0 1 0 1 0 0 0 0 1</states>
    </stateId>
    <stateId id="162">
        <states>0 1 0 1 0 0 0 1 0</states>
    </stateId>
    <stateId id="163">
        <states>0 1 0 1 0 0 0 1 1</states>
    </stateId>
    <stateId id="164">
        <states>0 1 0 1 0 0 1 0 0</states>
    </stateId>
    <stateId id="165">
        <states>0 1 0 1 0 0 1 0 1</states>
    </stateId>
    <stateId id="166">
        <states>0 1 0 1 0 0 1 1 0</states>
    </stateId>
    <stateId id="167">
        <states>0 1 0 1 0 0 1 1 1</states>
    </stateId>
    <stateId id="168">
        <states>0 1 0 1 0 1 0 0 0</states>
    </stateId>
    <stateId id="169">
        <states>0 1 0 1 0 1 0 0 1</states>
    </stateId>
    <stateId id="170">
        <states>0 1 0 1 0 1 0 1 0</states>
    </stateId>
    <stateId id="171">
        <states>0 1 0 1 0 1 0 1 1</states>
    </stateId>
    <stateId id="172">
        <states>0 1 0 1 0 1 1 0 0</states>
    </stateId>
    <stateId id="173">
        <states>0 1 0 1 0 1 1 0 1</states>
    </stateId>
    <stateId id="174">
        <states>0 1 0 1 0 1 1 1 0</states>
    </stateId>
    <stateId id="175">
        <states>0 1 0 1 0 1 1 1 1</states>
    </stateId>
    <stateId id="176">
        <states>0 1 0 1 1 0 0 0 0</states>
    </stateId>
    <stateId id="177">
        <states>0 1 0 1 1 0 0 0 1</states>
    </stateId>
    <stateId id="178">
        <states>0 1 0 1 1 0 0 1 0</states>
    </stateId>
    <stateId id="179">
        <states>0 1 0 1 1 0 0 1 1</states>
    </stateId>
    <stateId id="180">
        <states>0 1 0 1 1 0 1 0 0</states>
    </stateId>
    <stateId id="181">
        <states>0 1 0 1 1 0 1 0 1</states>
    </stateId>
    <stateId id="182">
        <states>0 1 0 1 1 0 1 1 0</states>
    </stateId>
    <stateId id="183">
        <states>0 1 0 1 1 0 1 1 1</states>
    </stateId>
    <stateId id="184">
        <states>0 1 0 1 1 1 0 0 0</states>
    </stateId>
    <stateId id="185">
        <states>0 1 0 1 1 1 0 0 1</states>
    </stateId>
    <stateId id="186">
        <states>0 1 0 1 1 1 0 1 0</states>
    </stateId>
    <stateId id="187">
        <states>0 1 0 1 1 1 0 1 1</states>
    </stateId>
    <stateId id="188">
        <states>0 1 0 1 1 1 1 0 0</states>
    </stateId>
    <stateId id="189">
        <states>0 1 0 1 1 1 1 0 1</states>
    </stateId>
    <stateId id="190">
        <states>0 1 0 1 1 1 1 1 0</states>
    </stateId>
    <stateId id="191">
        <states>0 1 0 1 1 1 1 1 1</states>
    </stateId>
    <stateId id="192">
        <states>0 1 1 0 0 0 0 0 0</states>
    </stateId>
    <stateId id="193">
        <states>0 1 1 0 0 0 0 0 1</states>
    </stateId>
    <stateId id="194">
        <states>0 1 1 0 0 0 0 1 0</states>
    </stateId>
    <stateId id="195">
        <states>0 1 1 0 0 0 0 1 1</states>
    </stateId>
    <stateId id="196">
        <states>0 1 1 0 0 0 1 0 0</states>
    </stateId>
    <stateId id="197">
        <states>0 1 1 0 0 0 1 0 1</states>
    </stateId>
    <stateId id="198">
        <states>0 1 1 0 0 0 1 1 0</states>
    </stateId>
    <stateId id="199">
        <states>0 1 1 0 0 0 1 1 1</states>
    </stateId>
    <stateId id="200">
        <states>0 1 1 0 0 1 0 0 0</states>
    </stateId>
    <stateId id="201">
        <states>0 1 1 0 0 1 0 0 1</states>
    </stateId>
    <stateId id="202">
        <states>0 1 1 0 0 1 0 1 0</states>
    </stateId>
    <stateId id="203">
        <states>0 1 1 0 0 1 0 1 1</states>
    </stateId>
    <stateId id="204">
        <states>0 1 1 0 0 1 1 0 0</states>
    </stateId>
    <stateId id="205">
        <states>0 1 1 0 0 1 1 0 1</states>
    </stateId>
    <stateId id="206">
        <states>0 1 1 0 0 1 1 1 0</states>
    </stateId>
    <stateId id="207">
        <states>0 1 1 0 0 1 1 1 1</states>
    </stateId>
    <stateId id="208">
        <states>0 1 1 0 1 0 0 0 0</states>
    </stateId>
    <stateId id="209">
        <states>0 1 1 0 1 0 0 0 1</states>
    </stateId>
    <stateId id="210">
        <states>0 1 1 0 1 0 0 1 0</states>
    </stateId>
    <stateId id="211">
        <states>0 1 1 0 1 0 0 1 1</states>
    </stateId>
    <stateId id="212">
        <states>0 1 1 0 1 0 1 0 0</states>
    </stateId>
    <stateId id="213">
        <states>0 1 1 0 1 0 1 0 1</states>
    </stateId>
    <stateId id="214">
        <states>0 1 1 0 1 0 1 1 0</states>
    </stateId>
    <stateId id="215">
        <states>0 1 1 0 1 0 1 1 1</states>
    </stateId>
    <stateId id="216">
        <states>0 1 1 0 1 1 0 0 0</states>
    </stateId>
    <stateId id="217">
        <states>0 1 1 0 1 1 0 0 1</states>
    </stateId>
    <stateId id="218">
        <states>0 1 1 0 1 1 0 1 0</states>
    </stateId>
    <stateId id="219">
        <states>0 1 1 0 1 1 0 1 1</states>
    </stateId>
    <stateId id="220">
        <states>0 1 1 0 1 1 1 0 0</states>
    </stateId>
    <stateId id="221">
        <states>0 1 1 0 1 1 1 0 1</states>
    </stateId>
    <stateId id="222">
        <states>0 1 1 0 1 1 1 1 0</states>
    </stateId>
    <stateId id="223">
        <states>0 1 1 0 1 1 1 1 1</states>
    </stateId>
    <stateId id="224">
        <states>0 1 1 1 0 0 0 0 0</states>
    </stateId>
    <stateId id="225">
        <states>0 1 1 1 0 0 0 0 1</states>
    </stateId>
    <stateId id="226">
        <states>0 1 1 1 0 0 0 1 0</states>
    </stateId>
    <stateId id="227">
        <states>0 1 1 1 0 0 0 1 1</states>
    </stateId>
    <stateId id="228">
        <states>0 1 1 1 0 0 1 0 0</states>
    </stateId>
    <stateId id="229">
        <states>0 1 1 1 0 0 1 0 1</states>
    </stateId>
    <stateId id="230">
        <states>0 1 1 1 0 0 1 1 0</states>
    </stateId>
    <stateId id="231">
        <states>0 1 1 1 0 0 1 1 1</states>
    </stateId>
    <stateId id="232">
        <states>0 1 1 1 0 1 0 0 0</states>
    </stateId>
    <stateId id="233">
        <states>0 1 1 1 0 1 0 0 1</states>
    </stateId>
    <stateId id="234">
        <states>0 1 1 1 0 1 0 1 0</states>
    </stateId>
    <stateId id="235">
        <states>0 1 1 1 0 1 0 1 1</states>
    </stateId>
    <stateId id="236">
        <states>0 1 1 1 0 1 1 0 0</states>
    </stateId>
    <stateId id="237">
        <states>0 1 1 1 0 1 1 0 1</states>
    </stateId>
    <stateId id="238">
        <states>0 1 1 1 0 1 1 1 0</states>
    </stateId>
    <stateId id="239">
        <states>0 1 1 1 0 1 1 1 1</states>
    </stateId>
    <stateId id="240">
        <states>0 1 1 1 1 0 0 0 0</states>
    </stateId>
    <stateId id="241">
        <states>0 1 1 1 1 0 0 0 1</states>
    </stateId>
    <stateId id="242">
        <states>0 1 1 1 1 0 0 1 0</states>
    </stateId>
    <stateId id="243">
        <states>0 1 1 1 1 0 0 1 1</states>
    </stateId>
    <stateId id="244">
        <states>0 1 1 1 1 0 1 0 0</states>
    </stateId>
    <stateId id="245">
        <states>0 1 1 1 1 0 1 0 1</states>
    </stateId>
    <stateId id="246">
        <states>0 1 1 1 1 0 1 1 0</states>
    </stateId>
    <stateId id="247">
        <states>0 1 1 1 1 0 1 1 1</states>
    </stateId>
    <stateId id="248">
        <states>0 1 1 1 1 1 0 0 0</states>
    </stateId>
    <stateId id="249">
        <states>0 1 1 1 1 1 0 0 1</states>
    </stateId>
    <stateId id="250">
        <states>0 1 1 1 1 1 0 1 0</states>
    </stateId>
    <stateId id="251">
        <states>0 1 1 1 1 1 0 1 1</states>
    </stateId>
    <stateId id="252">
        <states>0 1 1 1 1 1 1 0 0</states>
    </stateId>
    <stateId id="253">
        <states>0 1 1 1 1 1 1 0 1</states>
    </stateId>
    <stateId id="254">
        <states>0 1 1 1 1 1 1 1 0</states>
    </stateId>
    <stateId id="255">
        <states>0 1 1 1 1 1 1 1 1</states>
    </stateId>
    <stateId id="256">
        <states>1 0 0 0 0 0 0 0 0</states>
    </stateId>
    <stateId id="257">
        <states>1 0 0 0 0 0 0 0 1</states>
    </stateId>
    <stateId id="258">
        <states>1 0 0 0 0 0 0 1 0</states>
    </stateId>
    <stateId id="259">
        <states>1 0 0 0 0 0 0 1 1</states>
    </stateId>
    <stateId id="260">
        <states>1 0 0 0 0 0 1 0 0</states>
    </stateId>
    <stateId id="261">
        <states>1 0 0 0 0 0 1 0 1</states>
    </stateId>
    <stateId id="262">
        <states>1 0 0 0 0 0 1 1 0</states>
    </stateId>
    <stateId id="263">
        <states>1 0 0 0 0 0 1 1 1</states>
    </stateId>
    <stateId id="264">
        <states>1 0 0 0 0 1 0 0 0</states>
    </stateId>
    <stateId id="265">
        <states>1 0 0 0 0 1 0 0 1</states>
    </stateId>
    <stateId id="266">
        <states>1 0 0 0 0 1 0 1 0</states>
    </stateId>
    <stateId id="267">
        <states>1 0 0 0 0 1 0 1 1</states>
    </stateId>
    <stateId id="268">
        <states>1 0 0 0 0 1 1 0 0</states>
    </stateId>
    <stateId id="269">
        <states>1 0 0 0 0 1 1 0 1</states>
    </stateId>
    <stateId id="270">
        <states>1 0 0 0 0 1 1 1 0</states>
    </stateId>
    <stateId id="271">
        <states>1 0 0 0 0 1 1 1 1</states>
    </stateId>
    <stateId id="272">
        <states>1 0 0 0 1 0 0 0 0</states>
    </stateId>
    <stateId id="273">
        <states>1 0 0 0 1 0 0 0 1</states>
    </stateId>
    <stateId id="274">
        <states>1 0 0 0 1 0 0 1 0</states>
    </stateId>
    <stateId id="275">
        <states>1 0 0 0 1 0 0 1 1</states>
    </stateId>
    <stateId id="276">
        <states>1 0 0 0 1 0 1 0 0</states>
    </stateId>
    <stateId id="277">
        <states>1 0 0 0 1 0 1 0 1</states>
    </stateId>
    <stateId id="278">
        <states>1 0 0 0 1 0 1 1 0</states>
    </stateId>
    <stateId id="279">
        <states>1 0 0 0 1 0 1 1 1</states>
    </stateId>
    <stateId id="280">
        <states>1 0 0 0 1 1 0 0 0</states>
    </stateId>
    <stateId id="281">
        <states>1 0 0 0 1 1 0 0 1</states>
    </stateId>
    <stateId id="282">
        <states>1 0 0 0 1 1 0 1 0</states>
    </stateId>
    <stateId id="283">
        <states>1 0 0 0 1 1 0 1 1</states>
    </stateId>
    <stateId id="284">
        <states>1 0 0 0 1 1 1 0 0</states>
    </stateId>
    <stateId id="285">
        <states>1 0 0 0 1 1 1 0 1</states>
    </stateId>
    <stateId id="286">
        <states>1 0 0 0 1 1 1 1 0</states>
    </stateId>
    <stateId id="287">
        <states>1 0 0 0 1 1 1 1 1</states>
    </stateId>
    <stateId id="288">
        <states>1 0 0 1 0 0 0 0 0</states>
    </stateId>
    <stateId id="289">
        <states>1 0 0 1 0 0 0 0 1</states>
    </stateId>
    <stateId id="290">
        <states>1 0 0 1 0 0 0 1 0</states>
    </stateId>
    <stateId id="291">
        <states>1 0 0 1 0 0 0 1 1</states>
    </stateId>
    <stateId id="292">
        <states>1 0 0 1 0 0 1 0 0</states>
    </stateId>
    <stateId id="293">
        <states>1 0 0 1 0 0 1 0 1</states>
    </stateId>
    <stateId id="294">
        <states>1 0 0 1 0 0 1 1 0</states>
    </stateId>
    <stateId id="295">
        <states>1 0 0 1 0 0 1 1 1</states>
    </stateId>
    <stateId id="296">
        <states>1 0 0 1 0 1 0 0 0</states>
    </stateId>
    <stateId id="297">
        <states>1 0 0 1 0 1 0 0 1</states>
    </stateId>
    <stateId id="298">
        <states>1 0 0 1 0 1 0 1 0</states>
    </stateId>
    <stateId id="299">
        <states>1 0 0 1 0 1 0 1 1</states>
    </stateId>
    <stateId id="300">
        <states>1 0 0 1 0 1 1 0 0</states>
    </stateId>
    <stateId id="301">
        <states>1 0 0 1 0 1 1 0 1</states>
    </stateId>
    <stateId id="302">
        <states>1 0 0 1 0 1 1 1 0</states>
    </stateId>
    <stateId id="303">
        <states>1 0 0 1 0 1 1 1 1</states>
    </stateId>
    <stateId id="304">
        <states>1 0 0 1 1 0 0 0 0</states>
    </stateId>
    <stateId id="305">
        <states>1 0 0 1 1 0 0 0 1</states>
    </stateId>
    <stateId id="306">
        <states>1 0 0 1 1 0 0 1 0</states>
    </stateId>
    <stateId id="307">
        <states>1 0 0 1 1 0 0 1 1</states>
    </stateId>
    <stateId id="308">
        <states>1 0 0 1 1 0 1 0 0</states>
    </stateId>
    <stateId id="309">
        <states>1 0 0 1 1 0 1 0 1</states>
    </stateId>
    <stateId id="310">
        <states>1 0 0 1 1 0 1 1 0</states>
    </stateId>
    <stateId id="311">
        <states>1 0 0 1 1 0 1 1 1</states>
    </stateId>
    <stateId id="312">
        <states>1 0 0 1 1 1 0 0 0</states>
    </stateId>
    <stateId id="313">
        <states>1 0 0 1 1 1 0 0 1</states>
    </stateId>
    <stateId id="314">
        <states>1 0 0 1 1 1 0 1 0</states>
    </stateId>
    <stateId id="315">
        <states>1 0 0 1 1 1 0 1 1</states>
    </stateId>
    <stateId id="316">
        <states>1 0 0 1 1 1 1 0 0</states>
    </stateId>
    <stateId id="317">
        <states>1 0 0 1 1 1 1 0 1</states>
    </stateId>
    <stateId id="318">
        <states>1 0 0 1 1 1 1 1 0</states>
    </stateId>
    <stateId id="319">
        <states>1 0 0 1 1 1 1 1 1</states>
    </stateId>
    <stateId id="320">
        <states>1 0 1 0 0 0 0 0 0</states>
    </stateId>
    <stateId id="321">
        <states>1 0 1 0 0 0 0 0 1</states>
    </stateId>
    <stateId id="322">
        <states>1 0 1 0 0 0 0 1 0</states>
    </stateId>
    <stateId id="323">
        <states>1 0 1 0 0 0 0 1 1</states>
    </stateId>
    <stateId id="324">
        <states>1 0 1 0 0 0 1 0 0</states>
    </stateId>
    <stateId id="325">
        <states>1 0 1 0 0 0 1 0 1</states>
    </stateId>
    <stateId id="326">
        <states>1 0 1 0 0 0 1 1 0</states>
    </stateId>
    <stateId id="327">
        <states>1 0 1 0 0 0 1 1 1</states>
    </stateId>
    <stateId id="328">
        <states>1 0 1 0 0 1 0 0 0</states>
    </stateId>
    <stateId id="329">
        <states>1 0 1 0 0 1 0 0 1</states>
    </stateId>
    <stateId id="330">
        <states>1 0 1 0 0 1 0 1 0</states>
    </stateId>
    <stateId id="331">
        <states>1 0 1 0 0 1 0 1 1</states>
    </stateId>
    <stateId id="332">
        <states>1 0 1 0 0 1 1 0 0</states>
    </stateId>
    <stateId id="333">
        <states>1 0 1 0 0 1 1 0 1</states>
    </stateId>
    <stateId id="334">
        <states>1 0 1 0 0 1 1 1 0</states>
    </stateId>
    <stateId id="335">
        <states>1 0 1 0 0 1 1 1 1</states>
    </stateId>
    <stateId id="336">
        <states>1 0 1 0 1 0 0 0 0</states>
    </stateId>
    <stateId id="337">
        <states>1 0 1 0 1 0 0 0 1</states>
    </stateId>
    <stateId id="338">
        <states>1 0 1 0 1 0 0 1 0</states>
    </stateId>
    <stateId id="339">
        <states>1 0 1 0 1 0 0 1 1</states>
    </stateId>
    <stateId id="340">
        <states>1 0 1 0 1 0 1 0 0</states>
    </stateId>
    <stateId id="341">
        <states>1 0 1 0 1 0 1 0 1</states>
    </stateId>
    <stateId id="342">
        <states>1 0 1 0 1 0 1 1 0</states>
    </stateId>
    <stateId id="343">
        <states>1 0 1 0 1 0 1 1 1</states>
    </stateId>
    <stateId id="344">
        <states>1 0 1 0 1 1 0 0 0</states>
    </stateId>
    <stateId id="345">
        <states>1 0 1 0 1 1 0 0 1</states>
    </stateId>
    <stateId id="346">
        <states>1 0 1 0 1 1 0 1 0</states>
    </stateId>
    <stateId id="347">
        <states>1 0 1 0 1 1 0 1 1</states>
    </stateId>
    <stateId id="348">
        <states>1 0 1 0 1 1 1 0 0</states>
    </stateId>
    <stateId id="349">
        <states>1 0 1 0 1 1 1 0 1</states>
    </stateId>
    <stateId id="350">
        <states>1 0 1 0 1 1 1 1 0</states>
    </stateId>
    <stateId id="351">
        <states>1 0 1 0 1 1 1 1 1</states>
    </stateId>
    <stateId id="352">
        <states>1 0 1 1 0 0 0 0 0</states>
    </stateId>
    <stateId id="353">
        <states>1 0 1 1 0 0 0 0 1</states>
    </stateId>
    <stateId id="354">
        <states>1 0 1 1 0 0 0 1 0</states>
    </stateId>
    <stateId id="355">
        <states>1 0 1 1 0 0 0 1 1</states>
    </stateId>
    <stateId id="356">
        <states>1 0 1 1 0 0 1 0 0</states>
    </stateId>
    <stateId id="357">
        <states>1 0 1 1 0 0 1 0 1</states>
    </stateId>
    <stateId id="358">
        <states>1 0 1 1 0 0 1 1 0</states>
    </stateId>
    <stateId id="359">
        <states>1 0 1 1 0 0 1 1 1</states>
    </stateId>
    <stateId id="360">
        <states>1 0 1 1 0 1 0 0 0</states>
    </stateId>
    <stateId id="361">
        <states>1 0 1 1 0 1 0 0 1</states>
    </stateId>
    <stateId id="362">
        <states>1 0 1 1 0 1 0 1 0</states>
    </stateId>
    <stateId id="363">
        <states>1 0 1 1 0 1 0 1 1</states>
    </stateId>
    <stateId id="364">
        <states>1 0 1 1 0 1 1 0 0</states>
    </stateId>
    <stateId id="365">
        <states>1 0 1 1 0 1 1 0 1</states>
    </stateId>
    <stateId id="366">
        <states>1 0 1 1 0 1 1 1 0</states>
    </stateId>
    <stateId id="367">
        <states>1 0 1 1 0 1 1 1 1</states>
    </stateId>
    <stateId id="368">
        <states>1 0 1 1 1 0 0 0 0</states>
    </stateId>
    <stateId id="369">
        <states>1 0 1 1 1 0 0 0 1</states>
    </stateId>
    <stateId id="370">
        <states>1 0 1 1 1 0 0 1 0</states>
    </stateId>
    <stateId id="371">
        <states>1 0 1 1 1 0 0 1 1</states>
    </stateId>
    <stateId id="372">
        <states>1 0 1 1 1 0 1 0 0</states>
    </stateId>
    <stateId id="373">
        <states>1 0 1 1 1 0 1 0 1</states>
    </stateId>
    <stateId id="374">
        <states>1 0 1 1 1 0 1 1 0</states>
    </stateId>
    <stateId id="375">
        <states>1 0 1 1 1 0 1 1 1</states>
    </stateId>
    <stateId id="376">
        <states>1 0 1 1 1 1 0 0 0</states>
    </stateId>
    <stateId id="377">
        <states>1 0 1 1 1 1 0 0 1</states>
    </stateId>
    <stateId id="378">
        <states>1 0 1 1 1 1 0 1 0</states>
    </stateId>
    <stateId id="379">
        <states>1 0 1 1 1 1 0 1 1</states>
    </stateId>
    <stateId id="380">
        <states>1 0 1 1 1 1 1 0 0</states>
    </stateId>
    <stateId id="381">
        <states>1 0 1 1 1 1 1 0 1</states>
    </stateId>
    <stateId id="382">
        <states>1 0 1 1 1 1 1 1 0</states>
    </stateId>
    <stateId id="383">
        <states>1 0 1 1 1 1 1 1 1</states>
    </stateId>
    <stateId id="384">
        <states>1 1 0 0 0 0 0 0 0</states>
    </stateId>
    <stateId id="385">
        <states>1 1 0 0 0 0 0 0 1</states>
    </stateId>
    <stateId id="386">
        <states>1 1 0 0 0 0 0 1 0</states>
    </stateId>
    <stateId id="387">
        <states>1 1 0 0 0 0 0 1 1</states>
    </stateId>
    <stateId id="388">
        <states>1 1 0 0 0 0 1 0 0</states>
    </stateId>
    <stateId id="389">
        <states>1 1 0 0 0 0 1 0 1</states>
    </stateId>
    <stateId id="390">
        <states>1 1 0 0 0 0 1 1 0</states>
    </stateId>
    <stateId id="391">
        <states>1 1 0 0 0 0 1 1 1</states>
    </stateId>
    <stateId id="392">
        <states>1 1 0 0 0 1 0 0 0</states>
    </stateId>
    <stateId id="393">
        <states>1 1 0 0 0 1 0 0 1</states>
    </stateId>
    <stateId id="394">
        <states>1 1 0 0 0 1 0 1 0</states>
    </stateId>
    <stateId id="395">
        <states>1 1 0 0 0 1 0 1 1</states>
    </stateId>
    <stateId id="396">
        <states>1 1 0 0 0 1 1 0 0</states>
    </stateId>
    <stateId id="397">
        <states>1 1 0 0 0 1 1 0 1</states>
    </stateId>
    <stateId id="398">
        <states>1 1 0 0 0 1 1 1 0</states>
    </stateId>
    <stateId id="399">
        <states>1 1 0 0 0 1 1 1 1</states>
    </stateId>
    <stateId id="400">
        <states>1 1 0 0 1 0 0 0 0</states>
    </stateId>
    <stateId id="401">
        <states>1 1 0 0 1 0 0 0 1</states>
    </stateId>
    <stateId id="402">
        <states>1 1 0 0 1 0 0 1 0</states>
    </stateId>
    <stateId id="403">
        <states>1 1 0 0 1 0 0 1 1</states>
    </stateId>
    <stateId id="404">
        <states>1 1 0 0 1 0 1 0 0</states>
    </stateId>
    <stateId id="405">
        <states>1 1 0 0 1 0 1 0 1</states>
    </stateId>
    <stateId id="406">
        <states>1 1 0 0 1 0 1 1 0</states>
    </stateId>
    <stateId id="407">
        <states>1 1 0 0 1 0 1 1 1</states>
    </stateId>
    <stateId id="408">
        <states>1 1 0 0 1 1 0 0 0</states>
    </stateId>
    <stateId id="409">
        <states>1 1 0 0 1 1 0 0 1</states>
    </stateId>
    <stateId id="410">
        <states>1 1 0 0 1 1 0 1 0</states>
    </stateId>
    <stateId id="411">
        <states>1 1 0 0 1 1 0 1 1</states>
    </stateId>
    <stateId id="412">
        <states>1 1 0 0 1 1 1 0 0</states>
    </stateId>
    <stateId id="413">
        <states>1 1 0 0 1 1 1 0 1</states>
    </stateId>
    <stateId id="414">
        <states>1 1 0 0 1 1 1 1 0</states>
    </stateId>
    <stateId id="415">
        <states>1 1 0 0 1 1 1 1 1</states>
    </stateId>
    <stateId id="416">
        <states>1 1 0 1 0 0 0 0 0</states>
    </stateId>
    <stateId id="417">
        <states>1 1 0 1 0 0 0 0 1</states>
    </stateId>
    <stateId id="418">
        <states>1 1 0 1 0 0 0 1 0</states>
    </stateId>
    <stateId id="419">
        <states>1 1 0 1 0 0 0 1 1</states>
    </stateId>
    <stateId id="420">
        <states>1 1 0 1 0 0 1 0 0</states>
    </stateId>
    <stateId id="421">
        <states>1 1 0 1 0 0 1 0 1</states>
    </stateId>
    <stateId id="422">
        <states>1 1 0 1 0 0 1 1 0</states>
    </stateId>
    <stateId id="423">
        <states>1 1 0 1 0 0 1 1 1</states>
    </stateId>
    <stateId id="424">
        <states>1 1 0 1 0 1 0 0 0</states>
    </stateId>
    <stateId id="425">
        <states>1 1 0 1 0 1 0 0 1</states>
    </stateId>
    <stateId id="426">
        <states>1 1 0 1 0 1 0 1 0</states>
    </stateId>
    <stateId id="427">
        <states>1 1 0 1 0 1 0 1 1</states>
    </stateId>
    <stateId id="428">
        <states>1 1 0 1 0 1 1 0 0</states>
    </stateId>
    <stateId id="429">
        <states>1 1 0 1 0 1 1 0 1</states>
    </stateId>
    <stateId id="430">
        <states>1 1 0 1 0 1 1 1 0</states>
    </stateId>
    <stateId id="431">
        <states>1 1 0 1 0 1 1 1 1</states>
    </stateId>
    <stateId id="432">
        <states>1 1 0 1 1 0 0 0 0</states>
    </stateId>
    <stateId id="433">
        <states>1 1 0 1 1 0 0 0 1</states>
    </stateId>
    <stateId id="434">
        <states>1 1 0 1 1 0 0 1 0</states>
    </stateId>
    <stateId id="435">
        <states>1 1 0 1 1 0 0 1 1</states>
    </stateId>
    <stateId id="436">
        <states>1 1 0 1 1 0 1 0 0</states>
    </stateId>
    <stateId id="437">
        <states>1 1 0 1 1 0 1 0 1</states>
    </stateId>
    <stateId id="438">
        <states>1 1 0 1 1 0 1 1 0</states>
    </stateId>
    <stateId id="439">
        <states>1 1 0 1 1 0 1 1 1</states>
    </stateId>
    <stateId id="440">
        <states>1 1 0 1 1 1 0 0 0</states>
    </stateId>
    <stateId id="441">
        <states>1 1 0 1 1 1 0 0 1</states>
    </stateId>
    <stateId id="442">
        <states>1 1 0 1 1 1 0 1 0</states>
    </stateId>
    <stateId id="443">
        <states>1 1 0 1 1 1 0 1 1</states>
    </stateId>
    <stateId id="444">
        <states>1 1 0 1 1 1 1 0 0</states>
    </stateId>
    <stateId id="445">
        <states>1 1 0 1 1 1 1 0 1</states>
    </stateId>
    <stateId id="446">
        <states>1 1 0 1 1 1 1 1 0</states>
    </stateId>
    <stateId id="447">
        <states>1 1 0 1 1 1 1 1 1</states>
    </stateId>
    <stateId id="448">
        <states>1 1 1 0 0 0 0 0 0</states>
    </stateId>
    <stateId id="449">
        <states>1 1 1 0 0 0 0 0 1</states>
    </stateId>
    <stateId id="450">
        <states>1 1 1 0 0 0 0 1 0</states>
    </stateId>
    <stateId id="451">
        <states>1 1 1 0 0 0 0 1 1</states>
    </stateId>
    <stateId id="452">
        <states>1 1 1 0 0 0 1 0 0</states>
    </stateId>
    <stateId id="453">
        <states>1 1 1 0 0 0 1 0 1</states>
    </stateId>
    <stateId id="454">
        <states>1 1 1 0 0 0 1 1 0</states>
    </stateId>
    <stateId id="455">
        <states>1 1 1 0 0 0 1 1 1</states>
    </stateId>
    <stateId id="456">
        <states>1 1 1 0 0 1 0 0 0</states>
    </stateId>
    <stateId id="457">
        <states>1 1 1 0 0 1 0 0 1</states>
    </stateId>
    <stateId id="458">
        <states>1 1 1 0 0 1 0 1 0</states>
    </stateId>
    <stateId id="459">
        <states>1 1 1 0 0 1 0 1 1</states>
    </stateId>
    <stateId id="460">
        <states>1 1 1 0 0 1 1 0 0</states>
    </stateId>
    <stateId id="461">
        <states>1 1 1 0 0 1 1 0 1</states>
    </stateId>
    <stateId id="462">
        <states>1 1 1 0 0 1 1 1 0</states>
    </stateId>
    <stateId id="463">
        <states>1 1 1 0 0 1 1 1 1</states>
    </stateId>
    <stateId id="464">
        <states>1 1 1 0 1 0 0 0 0</states>
    </stateId>
    <stateId id="465">
        <states>1 1 1 0 1 0 0 0 1</states>
    </stateId>
    <stateId id="466">
        <states>1 1 1 0 1 0 0 1 0</states>
    </stateId>
    <stateId id="467">
        <states>1 1 1 0 1 0 0 1 1</states>
    </stateId>
    <stateId id="468">
        <states>1 1 1 0 1 0 1 0 0</states>
    </stateId>
    <stateId id="469">
        <states>1 1 1 0 1 0 1 0 1</states>
    </stateId>
    <stateId id="470">
        <states>1 1 1 0 1 0 1 1 0</states>
    </stateId>
    <stateId id="471">
        <states>1 1 1 0 1 0 1 1 1</states>
    </stateId>
    <stateId id="472">
        <states>1 1 1 0 1 1 0 0 0</states>
    </stateId>
    <stateId id="473">
        <states>1 1 1 0 1 1 0 0 1</states>
    </stateId>
    <stateId id="474">
        <states>1 1 1 0 1 1 0 1 0</states>
    </stateId>
    <stateId id="475">
        <states>1 1 1 0 1 1 0 1 1</states>
    </stateId>
    <stateId id="476">
        <states>1 1 1 0 1 1 1 0 0</states>
    </stateId>
    <stateId id="477">
        <states>1 1 1 0 1 1 1 0 1</states>
    </stateId>
    <stateId id="478">
        <states>1 1 1 0 1 1 1 1 0</states>
    </stateId>
    <stateId id="479">
        <states>1 1 1 0 1 1 1 1 1</states>
    </stateId>
    <stateId id="480">
        <states>1 1 1 1 0 0 0 0 0</states>
    </stateId>
    <stateId id="481">
        <states>1 1 1 1 0 0 0 0 1</states>
    </stateId>
    <stateId id="482">
        <states>1 1 1 1 0 0 0 1 0</states>
    </stateId>
    <stateId id="483">
        <states>1 1 1 1 0 0 0 1 1</states>
    </stateId>
    <stateId id="484">
        <states>1 1 1 1 0 0 1 0 0</states>
    </stateId>
    <stateId id="485">
        <states>1 1 1 1 0 0 1 0 1</states>
    </stateId>
    <stateId id="486">
        <states>1 1 1 1 0 0 1 1 0</states>
    </stateId>
    <stateId id="487">
        <states>1 1 1 1 0 0 1 1 1</states>
    </stateId>
    <stateId id="488">
        <states>1 1 1 1 0 1 0 0 0</states>
    </stateId>
    <stateId id="489">
        <states>1 1 1 1 0 1 0 0 1</states>
    </stateId>
    <stateId id="490">
        <states>1 1 1 1 0 1 0 1 0</states>
    </stateId>
    <stateId id="491">
        <states>1 1 1 1 0 1 0 1 1</states>
    </stateId>
    <stateId id="492">
        <states>1 1 1 1 0 1 1 0 0</states>
    </stateId>
    <stateId id="493">
        <states>1 1 1 1 0 1 1 0 1</states>
    </stateId>
    <stateId id="494">
        <states>1 1 1 1 0 1 1 1 0</states>
    </stateId>
    <stateId id="495">
        <states>1 1 1 1 0 1 1 1 1</states>
    </stateId>
    <stateId id="496">
        <states>1 1 1 1 1 0 0 0 0</states>
    </stateId>
    <stateId id="497">
        <states>1 1 1 1 1 0 0 0 1</states>
    </stateId>
    <stateId id="498">
        <states>1 1 1 1 1 0 0 1 0</states>
    </stateId>
    <stateId id="499">
        <states>1 1 1 1 1 0 0 1 1</states>
    </stateId>
    <stateId id="500">
        <states>1 1 1 1 1 0 1 0 0</states>
    </stateId>
    <stateId id="501">
        <states>1 1 1 1 1 0 1 0 1</states>
    </stateId>
    <stateId id="502">
        <states>1 1 1 1 1 0 1 1 0</states>
    </stateId>
    <stateId id="503">
        <states>1 1 1 1 1 0 1 1 1</states>
    </stateId>
    <stateId id="504">
        <states>1 1 1 1 1 1 0 0 0</states>
    </stateId>
    <stateId id="505">
        <states>1 1 1 1 1 1 0 0 1</states>
    </stateId>
    <stateId id="506">
        <states>1 1 1 1 1 1 0 1 0</states>
    </stateId>
    <stateId id="507">
        <states>1 1 1 1 1 1 0 1 1</states>
    </stateId>
    <stateId id="508">
        <states>1 1 1 1 1 1 1 0 0</states>
    </stateId>
    <stateId id="509">
        <states>1 1 1 1 1 1 1 0 1</states>
    </stateId>
    <stateId id="510">
        <states>1 1 1 1 1 1 1 1 0</states>
    </stateId>
    <stateId id="511">
        <states>1 1 1 1 1 1 1 1 1</states>
    </stateId>
</systemStates>

<functionalEquivalence>
    <numEquivClasses>1</numEquivClasses>
    <classId id="0">
        <numElements>1</numElements>
        <elements>0</elements>
    </classId>
</functionalEquivalence>

<systemStateTransitions>
    <numFunctionalEquivClasses>1</numFunctionalEquivClasses>
    <permutation id="0">
        <edge>0 0</edge>
        <edge>1 2</edge>
        <edge>2 116</edge>
        <edge>3 118</edge>
        <edge>4 127</edge>
        <edge>5 126</edge>
        <edge>6 124</edge>
        <edge>7 126</edge>
        <edge>8 0</edge>
        <edge>9 2</edge>
        <edge>10 116</edge>
        <edge>11 118</edge>
        <edge>12 115</edge>
        <edge>13 114</edge>
        <edge>14 112</edge>
        <edge>15 114</edge>
        <edge>16 32</edge>
        <edge>17 34</edge>
        <edge>18 100</edge>
        <edge>19 102</edge>
        <edge>20 111</edge>
        <edge>21 110</edge>
        <edge>22 108</edge>
        <edge>23 110</edge>
        <edge>24 32</edge>
        <edge>25 34</edge>
        <edge>26 100</edge>
        <edge>27 102</edge>
        <edge>28 99</edge>
        <edge>29 98</edge>
        <edge>30 96</edge>
        <edge>31 98</edge>
        <edge>32 71</edge>
        <edge>33 70</edge>
        <edge>34 68</edge>
        <edge>35 70</edge>
        <edge>36 79</edge>
        <edge>37 78</edge>
        <edge>38 76</edge>
        <edge>39 78</edge>
        <edge>40 71</edge>
        <edge>41 70</edge>
        <edge>42 68</edge>
        <edge>43 70</edge>
        <edge>44 67</edge>
        <edge>45 66</edge>
        <edge>46 64</edge>
        <edge>47 66</edge>
        <edge>48 103</edge>
        <edge>49 102</edge>
        <edge>50 100</edge>
        <edge>51 102</edge>
        <edge>52 111</edge>
        <edge>53 110</edge>
        <edge>54 108</edge>
        <edge>55 110</edge>
        <edge>56 103</edge>
        <edge>57 102</edge>
        <edge>58 100</edge>
        <edge>59 102</edge>
        <edge>60 99</edge>
        <edge>61 98</edge>
        <edge>62 96</edge>
        <edge>63 98</edge>
        <edge>64 128</edge>
        <edge>65 130</edge>
        <edge>66 244</edge>
        <edge>67 246</edge>
        <edge>68 255</edge>
        <edge>69 254</edge>
        <edge>70 252</edge>
        <edge>71 254</edge>
        <edge>72 128</edge>
        <edge>73 130</edge>
        <edge>74 244</edge>
        <edge>75 246</edge>
        <edge>76 243</edge>
        <edge>77 242</edge>
        <edge>78 240</edge>
        <edge>79 242</edge>
        <edge>80 160</edge>
        <edge>81 162</edge>
        <edge>82 228</edge>
        <edge>83 230</edge>
        <edge>84 239</edge>
        <edge>85 238</edge>
        <edge>86 236</edge>
        <edge>87 238</edge>
        <edge>88 160</edge>
        <edge>89 162</edge>
        <edge>90 228</edge>
        <edge>91 230</edge>
        <edge>92 227</edge>
        <edge>93 226</edge>
        <edge>94 224</edge>
        <edge>95 226</edge>
        <edge>96 199</edge>
        <edge>97 198</edge>
        <edge>98 196</edge>
        <edge>99 198</edge>
        <edge>100 207</edge>
        <edge>101 206</edge>
        <edge>102 204</edge>
        <edge>103 206</edge>
        <edge>104 199</edge>
        <edge>105 198</edge>
        <edge>106 196</edge>
        <edge>107 198</edge>
        <edge>108 195</edge>
        <edge>109 194</edge>
        <edge>110 192</edge>
        <edge>111 194</edge>
        <edge>112 231</edge>
        <edge>113 230</edge>
        <edge>114 228</edge>
        <edge>115 230</edge>
        <edge>116 239</edge>
        <edge>117 238</edge>
        <edge>118 236</edge>
        <edge>119 238</edge>
        <edge>120 231</edge>
        <edge>121 230</edge>
        <edge>122 228</edge>
        <edge>123 230</edge>
        <edge>124 227</edge>
        <edge>125 226</edge>
        <edge>126 224</edge>
        <edge>127 226</edge>
        <edge>128 256</edge>
        <edge>129 258</edge>
        <edge>130 372</edge>
        <edge>131 374</edge>
        <edge>132 383</edge>
        <edge>133 382</edge>
        <edge>134 380</edge>
        <edge>135 382</edge>
        <edge>136 256</edge>
        <edge>137 258</edge>
        <edge>138 372</edge>
        <edge>139 374</edge>
        <edge>140 371</edge>
        <edge>141 370</edge>
        <edge>142 368</edge>
        <edge>143 370</edge>
        <edge>144 288</edge>
        <edge>145 290</edge>
        <edge>146 356</edge>
        <edge>147 358</edge>
        <edge>148 367</edge>
        <edge>149 366</edge>
        <edge>150 364</edge>
        <edge>151 366</edge>
        <edge>152 288</edge>
        <edge>153 290</edge>
        <edge>154 356</edge>
        <edge>155 358</edge>
        <edge>156 355</edge>
        <edge>157 354</edge>
        <edge>158 352</edge>
        <edge>159 354</edge>
        <edge>160 327</edge>
        <edge>161 326</edge>
        <edge>162 324</edge>
        <edge>163 326</edge>
        <edge>164 335</edge>
        <edge>165 334</edge>
        <edge>166 332</edge>
        <edge>167 334</edge>
        <edge>168 327</edge>
        <edge>169 326</edge>
        <edge>170 324</edge>
        <edge>171 326</edge>
        <edge>172 323</edge>
        <edge>173 322</edge>
        <edge>174 320</edge>
        <edge>175 322</edge>
        <edge>176 359</edge>
        <edge>177 358</edge>
        <edge>178 356</edge>
        <edge>179 358</edge>
        <edge>180 367</edge>
        <edge>181 366</edge>
        <edge>182 364</edge>
        <edge>183 366</edge>
        <edge>184 359</edge>
        <edge>185 358</edge>
        <edge>186 356</edge>
        <edge>187 358</edge>
        <edge>188 355</edge>
        <edge>189 354</edge>
        <edge>190 352</edge>
        <edge>191 354</edge>
        <edge>192 384</edge>
        <edge>193 386</edge>
        <edge>194 500</edge>
        <edge>195 502</edge>
        <edge>196 511</edge>
        <edge>197 510</edge>
        <edge>198 508</edge>
        <edge>199 510</edge>
        <edge>200 384</edge>
        <edge>201 386</edge>
        <edge>202 500</edge>
        <edge>203 502</edge>
        <edge>204 499</edge>
        <edge>205 498</edge>
        <edge>206 496</edge>
        <edge>207 498</edge>
        <edge>208 416</edge>
        <edge>209 418</edge>
        <edge>210 484</edge>
        <edge>211 486</edge>
        <edge>212 495</edge>
        <edge>213 494</edge>
        <edge>214 492</edge>
        <edge>215 494</edge>
        <edge>216 416</edge>
        <edge>217 418</edge>
        <edge>218 484</edge>
        <edge>219 486</edge>
        <edge>220 483</edge>
        <edge>221 482</edge>
        <edge>222 480</edge>
        <edge>223 482</edge>
        <edge>224 455</edge>
        <edge>225 454</edge>
        <edge>226 452</edge>
        <edge>227 454</edge>
        <edge>228 463</edge>
        <edge>229 462</edge>
        <edge>230 460</edge>
        <edge>231 462</edge>
        <edge>232 455</edge>
        <edge>233 454</edge>
        <edge>234 452</edge>
        <edge>235 454</edge>
        <edge>236 451</edge>
        <edge>237 450</edge>
        <edge>238 448</edge>
        <edge>239 450</edge>
        <edge>240 487</edge>
        <edge>241 486</edge>
        <edge>242 484</edge>
        <edge>243 486</edge>
        <edge>244 495</edge>
        <edge>245 494</edge>
        <edge>246 492</edge>
        <edge>247 494</edge>
        <edge>248 487</edge>
        <edge>249 486</edge>
        <edge>250 484</edge>
        <edge>251 486</edge>
        <edge>252 483</edge>
        <edge>253 482</edge>
        <edge>254 480</edge>
        <edge>255 482</edge>
        <edge>256 0</edge>
        <edge>257 2</edge>
        <edge>258 116</edge>
        <edge>259 118</edge>
        <edge>260 127</edge>
        <edge>261 126</edge>
        <edge>262 124</edge>
        <edge>263 126</edge>
        <edge>264 0</edge>
        <edge>265 2</edge>
        <edge>266 116</edge>
        <edge>267 118</edge>
        <edge>268 115</edge>
        <edge>269 114</edge>
        <edge>270 112</edge>
        <edge>271 114</edge>
        <edge>272 32</edge>
        <edge>273 34</edge>
        <edge>274 100</edge>
        <edge>275 102</edge>
        <edge>276 111</edge>
        <edge>277 110</edge>
        <edge>278 108</edge>
        <edge>279 110</edge>
        <edge>280 32</edge>
        <edge>281 34</edge>
        <edge>282 100</edge>
        <edge>283 102</edge>
        <edge>284 99</edge>
        <edge>285 98</edge>
        <edge>286 96</edge>
        <edge>287 98</edge>
        <edge>288 71</edge>
        <edge>289 70</edge>
        <edge>290 68</edge>
        <edge>291 70</edge>
        <edge>292 79</edge>
        <edge>293 78</edge>
        <edge>294 76</edge>
        <edge>295 78</edge>
        <edge>296 71</edge>
        <edge>297 70</edge>
        <edge>298 68</edge>
        <edge>299 70</edge>
        <edge>300 67</edge>
        <edge>301 66</edge>
        <edge>302 64</edge>
        <edge>303 66</edge>
        <edge>304 103</edge>
        <edge>305 102</edge>
        <edge>306 100</edge>
        <edge>307 102</edge>
        <edge>308 111</edge>
        <edge>309 110</edge>
        <edge>310 108</edge>
        <edge>311 110</edge>
        <edge>312 103</edge>
        <edge>313 102</edge>
        <edge>314 100</edge>
        <edge>315 102</edge>
        <edge>316 99</edge>
        <edge>317 98</edge>
        <edge>318 96</edge>
        <edge>319 98</edge>
        <edge>320 128</edge>
        <edge>321 130</edge>
        <edge>322 244</edge>
        <edge>323 246</edge>
        <edge>324 255</edge>
        <edge>325 254</edge>
        <edge>326 252</edge>
        <edge>327 254</edge>
        <edge>328 128</edge>
        <edge>329 130</edge>
        <edge>330 244</edge>
        <edge>331 246</edge>
        <edge>332 243</edge>
        <edge>333 242</edge>
        <edge>334 240</edge>
        <edge>335 242</edge>
        <edge>336 160</edge>
        <edge>337 162</edge>
        <edge>338 228</edge>
        <edge>339 230</edge>
        <edge>340 239</edge>
        <edge>341 238</edge>
        <edge>342 236</edge>
        <edge>343 238</edge>
        <edge>344 160</edge>
        <edge>345 162</edge>
        <edge>346 228</edge>
        <edge>347 230</edge>
        <edge>348 227</edge>
        <edge>349 226</edge>
        <edge>350 224</edge>
        <edge>351 226</edge>
        <edge>352 199</edge>
        <edge>353 198</edge>
        <edge>354 196</edge>
        <edge>355 198</edge>
        <edge>356 207</edge>
        <edge>357 206</edge>
        <edge>358 204</edge>
        <edge>359 206</edge>
        <edge>360 199</edge>
        <edge>361 198</edge>
        <edge>362 196</edge>
        <edge>363 198</edge>
        <edge>364 195</edge>
        <edge>365 194</edge>
        <edge>366 192</edge>
        <edge>367 194</edge>
        <edge>368 231</edge>
        <edge>369 230</edge>
        <edge>370 228</edge>
        <edge>371 230</edge>
        <edge>372 239</edge>
        <edge>373 238</edge>
        <edge>374 236</edge>
        <edge>375 238</edge>
        <edge>376 231</edge>
        <edge>377 230</edge>
        <edge>378 228</edge>
        <edge>379 230</edge>
        <edge>380 227</edge>
        <edge>381 226</edge>
        <edge>382 224</edge>
        <edge>383 226</edge>
        <edge>384 0</edge>
        <edge>385 2</edge>
        <edge>386 116</edge>
        <edge>387 118</edge>
        <edge>388 127</edge>
        <edge>389 126</edge>
        <edge>390 124</edge>
        <edge>391 126</edge>
        <edge>392 0</edge>
        <edge>393 2</edge>
        <edge>394 116</edge>
        <edge>395 118</edge>
        <edge>396 115</edge>
        <edge>397 114</edge>
        <edge>398 112</edge>
        <edge>399 114</edge>
        <edge>400 32</edge>
        <edge>401 34</edge>
        <edge>402 100</edge>
        <edge>403 102</edge>
        <edge>404 111</edge>
        <edge>405 110</edge>
        <edge>406 108</edge>
        <edge>407 110</edge>
        <edge>408 32</edge>
        <edge>409 34</edge>
        <edge>410 100</edge>
        <edge>411 102</edge>
        <edge>412 99</edge>
        <edge>413 98</edge>
        <edge>414 96</edge>
        <edge>415 98</edge>
        <edge>416 71</edge>
        <edge>417 70</edge>
        <edge>418 68</edge>
        <edge>419 70</edge>
        <edge>420 79</edge>
        <edge>421 78</edge>
        <edge>422 76</edge>
        <edge>423 78</edge>
        <edge>424 71</edge>
        <edge>425 70</edge>
        <edge>426 68</edge>
        <edge>427 70</edge>
        <edge>428 67</edge>
        <edge>429 66</edge>
        <edge>430 64</edge>
        <edge>431 66</edge>
        <edge>432 103</edge>
        <edge>433 102</edge>
        <edge>434 100</edge>
        <edge>435 102</edge>
        <edge>436 111</edge>
        <edge>437 110</edge>
        <edge>438 108</edge>
        <edge>439 110</edge>
        <edge>440 103</edge>
        <edge>441 102</edge>
        <edge>442 100</edge>
        <edge>443 102</edge>
        <edge>444 99</edge>
        <edge>445 98</edge>
        <edge>446 96</edge>
        <edge>447 98</edge>
        <edge>448 0</edge>
        <edge>449 2</edge>
        <edge>450 0</edge>
        <edge>451 0</edge>
        <edge>452 8</edge>
        <edge>453 10</edge>
        <edge>454 124</edge>
        <edge>455 126</edge>
        <edge>456 0</edge>
        <edge>457 2</edge>
        <edge>458 0</edge>
        <edge>459 0</edge>
        <edge>460 0</edge>
        <edge>461 2</edge>
        <edge>462 112</edge>
        <edge>463 114</edge>
        <edge>464 32</edge>
        <edge>465 34</edge>
        <edge>466 32</edge>
        <edge>467 32</edge>
        <edge>468 40</edge>
        <edge>469 42</edge>
        <edge>470 108</edge>
        <edge>471 110</edge>
        <edge>472 32</edge>
        <edge>473 34</edge>
        <edge>474 32</edge>
        <edge>475 32</edge>
        <edge>476 32</edge>
        <edge>477 34</edge>
        <edge>478 96</edge>
        <edge>479 98</edge>
        <edge>480 0</edge>
        <edge>481 2</edge>
        <edge>482 68</edge>
        <edge>483 70</edge>
        <edge>484 79</edge>
        <edge>485 78</edge>
        <edge>486 76</edge>
        <edge>487 78</edge>
        <edge>488 0</edge>
        <edge>489 2</edge>
        <edge>490 68</edge>
        <edge>491 70</edge>
        <edge>492 67</edge>
        <edge>493 66</edge>
        <edge>494 64</edge>
        <edge>495 66</edge>
        <edge>496 0</edge>
        <edge>497 2</edge>
        <edge>498 100</edge>
        <edge>499 102</edge>
        <edge>500 111</edge>
        <edge>501 110</edge>
        <edge>502 108</edge>
        <edge>503 110</edge>
        <edge>504 0</edge>
        <edge>505 2</edge>
        <edge>506 100</edge>
        <edge>507 102</edge>
        <edge>508 99</edge>
        <edge>509 98</edge>
        <edge>510 96</edge>
        <edge>511 98</edge>
    </permutation>
</systemStateTransitions>

<cycleStructures>
    <permutationIdx id="0">
        <numDistinctCycleLengths num="2">
            <cycleLength length="1"   numLimitSets="1">
                <limitSet>0</limitSet>
            </cycleLength>
            <cycleLength length="3"   numLimitSets="18">
                <limitSet>126 224 455</limitSet>
                <limitSet>124 227 454</limitSet>
                <limitSet>114 228 463</limitSet>
                <limitSet>112 231 462</limitSet>
                <limitSet>68 255 482</limitSet>
                <limitSet>100 207 498</limitSet>
                <limitSet>102 204 499</limitSet>
                <limitSet>111 194 500</limitSet>
                <limitSet>108 195 502</limitSet>
                <limitSet>99 198 508</limitSet>
                <limitSet>98 196 511</limitSet>
                <limitSet>96 199 510</limitSet>
                <limitSet>70 252 483</limitSet>
                <limitSet>79 242 484</limitSet>
                <limitSet>78 240 487</limitSet>
                <limitSet>76 243 486</limitSet>
                <limitSet>67 246 492</limitSet>
                <limitSet>66 244 495</limitSet>
            </cycleLength>
        </numDistinctCycleLengths>
    </permutationIdx>
</cycleStructures>

<cycleEquivalence>
    <numEquivalenceClasses>1</numEquivalenceClasses>
    <permutation id="0">
        <numElements>1</numElements>
        <elements>0</elements>
    </permutation>
</cycleEquivalence>
</gdsc>
