# Supplementary material for: GDSCalc: A Web-Based Application for Evaluating Discrete Graph Dynamical Systems
Source: PLoS One. 2015 Aug 11;10(8):e0133660. doi: 10.1371/journal.pone.0133660 (PMC4532456; doi:10.1371/journal.pone.0133660)
Supplement: S3 File — (GZ) [file pone.0133660.s003.gz › trees/x-trees/run.all.x.trees]

/home/simsci/users/ckuhlman/codes/gds-ps/bin/gds-eval   bit.bin.x.5.nodes.seq.01.inp
/home/simsci/users/ckuhlman/codes/gds-ps/bin/gds-eval   bit.bin.x.9.nodes.seq.01.inp
/home/simsci/users/ckuhlman/codes/gds-ps/bin/gds-eval   bit.bin.x.13.nodes.seq.01.inp
/home/simsci/users/ckuhlman/codes/gds-ps/bin/gds-eval   bit.bin.x.17.nodes.seq.01.inp
