# Supplementary material for: GDSCalc: A Web-Based Application for Evaluating Discrete Graph Dynamical Systems
Source: PLoS One. 2015 Aug 11;10(8):e0133660. doi: 10.1371/journal.pone.0133660 (PMC4532456; doi:10.1371/journal.pone.0133660)
Supplement: S3 File — (GZ) [file pone.0133660.s003.gz › trees/y-trees/bit.bin.y.edges.seq.05.out]

  ========================================
                 Echo Inputs
  ========================================
    is fixed seed for stochasticity: 1
    seed for random number generation: 17
    UEL graph file: ./y.13.uel
    is graph directed: 0
    local function ID: 4
    output file: ./bit.bin.y.edges.seq.05.out
    is synchronous update: 0
    ID of X local function: 4
    int node traits filename: thr.1.3.13.nodes.int.node.traits
    double node traits filename: 
    num int node traits to read in: 2
    num double node traits to read in: 0
    file containing permutations to analyze (no file means do all perms.): tree.13.nodes.perms
    file containing initial states to analyze (no file means do all initial states): 
  ========================================
              End Echo Inputs
  ========================================

  ========================================
        Functional Equivalence 
  ========================================

  number of distinct (different) equivalence classes: 1

 equivalence class 0 of permutations: [( 0 1 2 3 4 5 6 7 8 9 10 11 12)]
     other 0 permutations in class:

  ========================================
        Cycles/Orbits of Phase Space 
  ========================================

   number of permutations to evaluate: 1


 ------     permutation:  0 1 2 3 4 5 6 7 8 9 10 11 12      ------ 
 Cycle summary for permutation ( 0 1 2 3 4 5 6 7 8 9 10 11 12) : 
 maximum cycle length : 5
      cycle_length      num_cycles
           1            1
           2            0
           3            0
           4            0
           5            12

  total number of cycles: 13

 printing fixed point states : 
 number of fixed points : 1
 0 0 0 0 0 0 0 0 0 0 0 0 0
 printing cycles of length > 1: 
 cycle length : 5
 0 0 0 0 1 1 0 0 0 0 0 1 1   ->  0 0 0 1 1 0 0 0 0 0 1 1 1 ->  0 0 1 1 1 1 1 1 1 1 1 1 1 ->  0 1 1 1 1 1 1 1 0 0 0 0 0 ->  1 1 1 1 1 1 1 0 0 0 0 0 1
 cycle length : 5
 0 0 0 0 1 1 1 0 0 0 0 1 1   ->  0 0 0 1 1 1 0 0 0 0 1 1 1 ->  0 0 1 1 1 0 0 0 0 1 1 1 1 ->  0 1 1 1 1 1 1 1 1 0 0 0 0 ->  1 1 1 1 1 1 1 1 0 0 0 0 1
 cycle length : 5
 0 0 0 0 1 1 1 1 0 0 1 1 1   ->  0 0 0 1 1 1 1 0 0 1 1 1 1 ->  0 0 1 1 1 1 0 0 0 0 0 0 0 ->  0 1 1 1 1 0 0 0 0 0 0 0 1 ->  1 1 1 1 1 1 1 1 1 0 0 1 1
 cycle length : 5
 0 0 0 0 1 1 1 1 0 1 1 1 1   ->  0 0 0 1 1 1 1 0 0 0 0 0 0 ->  0 0 1 1 1 1 0 0 0 0 0 0 1 ->  0 1 1 1 1 0 0 0 0 0 0 1 1 ->  1 1 1 1 1 1 1 1 1 0 1 1 1
 cycle length : 5
 0 0 0 0 1 1 1 1 0 0 0 0 0   ->  0 0 0 1 1 1 1 0 0 0 0 0 1 ->  0 0 1 1 1 1 0 0 0 0 0 1 1 ->  0 1 1 1 1 0 0 0 0 0 1 1 1 ->  1 1 1 1 1 1 1 1 1 1 1 1 1
 cycle length : 5
 0 0 0 0 1 1 0 0 0 0 1 1 1   ->  0 0 0 1 1 0 0 0 0 1 1 1 1 ->  0 0 1 1 1 1 1 1 1 0 0 0 0 ->  0 1 1 1 1 1 1 1 0 0 0 0 1 ->  1 1 1 1 1 1 1 0 0 0 0 1 1
 cycle length : 5
 0 0 0 0 1 1 1 0 0 1 1 1 1   ->  0 0 0 1 1 1 0 0 0 0 0 0 0 ->  0 0 1 1 1 0 0 0 0 0 0 0 1 ->  0 1 1 1 1 1 1 1 1 0 0 1 1 ->  1 1 1 1 1 1 1 1 0 0 1 1 1
 cycle length : 5
 0 0 0 0 1 1 1 0 0 0 0 0 0   ->  0 0 0 1 1 1 0 0 0 0 0 0 1 ->  0 0 1 1 1 0 0 0 0 0 0 1 1 ->  0 1 1 1 1 1 1 1 1 0 1 1 1 ->  1 1 1 1 1 1 1 1 0 1 1 1 1
 cycle length : 5
 0 0 0 0 1 0 0 0 0 0 0 1 1   ->  0 0 0 1 1 1 1 1 1 0 1 1 1 ->  0 0 1 1 1 1 1 1 0 1 1 1 1 ->  0 1 1 1 1 1 1 0 0 0 0 0 0 ->  1 1 1 1 1 1 0 0 0 0 0 0 1
 cycle length : 5
 0 0 0 0 1 0 0 0 0 0 1 1 1   ->  0 0 0 1 1 1 1 1 1 1 1 1 1 ->  0 0 1 1 1 1 1 1 0 0 0 0 0 ->  0 1 1 1 1 1 1 0 0 0 0 0 1 ->  1 1 1 1 1 1 0 0 0 0 0 1 1
 cycle length : 5
 0 0 0 0 1 0 0 0 0 1 1 1 1   ->  0 0 0 1 1 1 1 1 1 0 0 0 0 ->  0 0 1 1 1 1 1 1 0 0 0 0 1 ->  0 1 1 1 1 1 1 0 0 0 0 1 1 ->  1 1 1 1 1 1 0 0 0 0 1 1 1
 cycle length : 5
 0 0 0 0 1 1 0 0 0 0 0 0 0   ->  0 0 0 1 1 0 0 0 0 0 0 0 1 ->  0 0 1 1 1 1 1 1 1 0 0 1 1 ->  0 1 1 1 1 1 1 1 0 0 1 1 1 ->  1 1 1 1 1 1 1 0 0 1 1 1 1

 ----------------------------------------------------
                      Summary 
 (1) Cycle-equivalent equivalence classes.
 (2) For each EC, cycle structure and multiplicities.
 ----------------------------------------------------

 Section (1)

(0 1 2 3 4 5 6 7 8 9 10 11 12 )

 --------------------- 

 Section (2)

 0 1 2 3 4 5 6 7 8 9 10 11 12
     cycle_length        multiplicity 
      1   1
      2   0
      3   0
      4   0
      5   12

  ========================================
               End Analysis
  ========================================
