# Supplementary material for: GDSCalc: A Web-Based Application for Evaluating Discrete Graph Dynamical Systems
Source: PLoS One. 2015 Aug 11;10(8):e0133660. doi: 10.1371/journal.pone.0133660 (PMC4532456; doi:10.1371/journal.pone.0133660)
Supplement: S3 File — (GZ) [file pone.0133660.s003.gz › trees/y-trees/bit.bin.y.edges.synch.05.inp]

is fixed seed; if so, value : 1  17
input file name : ./y.13.uel
is graph directed (0 is undirected graph; 1 is directed) : 0
input graph format (1 is uel)  : 1
X-local function ID (4 is bithreshold)  : 4
is synchronous update (1 means synch; 0 means sequential) : 1
node int properties (num values and filename) :  2 thr.1.3.13.nodes.int.node.traits
node double properties (num values and filename) : 
permutations input file (if blank, analyze all permutations) : tree.13.nodes.perms
initial states input file (if blank, analyze all initial states) : 
output file name : ./bit.bin.y.edges.synch.05.out
