# Supplementary material for: GDSCalc: A Web-Based Application for Evaluating Discrete Graph Dynamical Systems
Source: PLoS One. 2015 Aug 11;10(8):e0133660. doi: 10.1371/journal.pone.0133660 (PMC4532456; doi:10.1371/journal.pone.0133660)
Supplement: S3 File — (GZ) [file pone.0133660.s003.gz › trees/y-trees/bit.bin.y.4.nodes.seq.01.xml]

<?xml version="1.0"?>
<gdsc>

<codeVersion>v0.00.00.01</codeVersion>

<updateScheme>sequential</updateScheme>

<graph>
    <numNodes>4</numNodes>
</graph>

<permutations>
    <numPermutations>1</numPermutations>
    <permutation id="0">
        <individBlocks>0 1 2 3</individBlocks>
    </permutation>
</permutations>

<systemStates>
    <stateId id="0">
        <states>0 0 0 0</states>
    </stateId>
    <stateId id="1">
        <states>0 0 0 1</states>
    </stateId>
    <stateId id="2">
        <states>0 0 1 0</states>
    </stateId>
    <stateId id="3">
        <states>0 0 1 1</states>
    </stateId>
    <stateId id="4">
        <states>0 1 0 0</states>
    </stateId>
    <stateId id="5">
        <states>0 1 0 1</states>
    </stateId>
    <stateId id="6">
        <states>0 1 1 0</states>
    </stateId>
    <stateId id="7">
        <states>0 1 1 1</states>
    </stateId>
    <stateId id="8">
        <states>1 0 0 0</states>
    </stateId>
    <stateId id="9">
        <states>1 0 0 1</states>
    </stateId>
    <stateId id="10">
        <states>1 0 1 0</states>
    </stateId>
    <stateId id="11">
        <states>1 0 1 1</states>
    </stateId>
    <stateId id="12">
        <states>1 1 0 0</states>
    </stateId>
    <stateId id="13">
        <states>1 1 0 1</states>
    </stateId>
    <stateId id="14">
        <states>1 1 1 0</states>
    </stateId>
    <stateId id="15">
        <states>1 1 1 1</states>
    </stateId>
</systemStates>

<functionalEquivalence>
    <numEquivClasses>1</numEquivClasses>
    <classId id="0">
        <numElements>1</numElements>
        <elements>0</elements>
    </classId>
</functionalEquivalence>

<systemStateTransitions>
    <numFunctionalEquivClasses>1</numFunctionalEquivClasses>
    <permutation id="0">
        <edge>0 0</edge>
        <edge>1 14</edge>
        <edge>2 13</edge>
        <edge>3 12</edge>
        <edge>4 11</edge>
        <edge>5 10</edge>
        <edge>6 9</edge>
        <edge>7 8</edge>
        <edge>8 0</edge>
        <edge>9 0</edge>
        <edge>10 0</edge>
        <edge>11 12</edge>
        <edge>12 0</edge>
        <edge>13 10</edge>
        <edge>14 9</edge>
        <edge>15 8</edge>
    </permutation>
</systemStateTransitions>

<cycleStructures>
    <permutationIdx id="0">
        <numDistinctCycleLengths num="1">
            <cycleLength length="1"   numLimitSets="1">
                <limitSet>0</limitSet>
            </cycleLength>
        </numDistinctCycleLengths>
    </permutationIdx>
</cycleStructures>

<cycleEquivalence>
    <numEquivalenceClasses>1</numEquivalenceClasses>
    <permutation id="0">
        <numElements>1</numElements>
        <elements>0</elements>
    </permutation>
</cycleEquivalence>
</gdsc>
