# Supplementary material for: GDSCalc: A Web-Based Application for Evaluating Discrete Graph Dynamical Systems
Source: PLoS One. 2015 Aug 11;10(8):e0133660. doi: 10.1371/journal.pone.0133660 (PMC4532456; doi:10.1371/journal.pone.0133660)
Supplement: S3 File — (GZ) [file pone.0133660.s003.gz › trees/y-trees/bit.bin.y.7.nodes.seq.01.xml]

<?xml version="1.0"?>
<gdsc>

<codeVersion>v0.00.00.01</codeVersion>

<updateScheme>sequential</updateScheme>

<graph>
    <numNodes>7</numNodes>
</graph>

<permutations>
    <numPermutations>1</numPermutations>
    <permutation id="0">
        <individBlocks>0 1 2 3 4 5 6</individBlocks>
    </permutation>
</permutations>

<systemStates>
    <stateId id="0">
        <states>0 0 0 0 0 0 0</states>
    </stateId>
    <stateId id="1">
        <states>0 0 0 0 0 0 1</states>
    </stateId>
    <stateId id="2">
        <states>0 0 0 0 0 1 0</states>
    </stateId>
    <stateId id="3">
        <states>0 0 0 0 0 1 1</states>
    </stateId>
    <stateId id="4">
        <states>0 0 0 0 1 0 0</states>
    </stateId>
    <stateId id="5">
        <states>0 0 0 0 1 0 1</states>
    </stateId>
    <stateId id="6">
        <states>0 0 0 0 1 1 0</states>
    </stateId>
    <stateId id="7">
        <states>0 0 0 0 1 1 1</states>
    </stateId>
    <stateId id="8">
        <states>0 0 0 1 0 0 0</states>
    </stateId>
    <stateId id="9">
        <states>0 0 0 1 0 0 1</states>
    </stateId>
    <stateId id="10">
        <states>0 0 0 1 0 1 0</states>
    </stateId>
    <stateId id="11">
        <states>0 0 0 1 0 1 1</states>
    </stateId>
    <stateId id="12">
        <states>0 0 0 1 1 0 0</states>
    </stateId>
    <stateId id="13">
        <states>0 0 0 1 1 0 1</states>
    </stateId>
    <stateId id="14">
        <states>0 0 0 1 1 1 0</states>
    </stateId>
    <stateId id="15">
        <states>0 0 0 1 1 1 1</states>
    </stateId>
    <stateId id="16">
        <states>0 0 1 0 0 0 0</states>
    </stateId>
    <stateId id="17">
        <states>0 0 1 0 0 0 1</states>
    </stateId>
    <stateId id="18">
        <states>0 0 1 0 0 1 0</states>
    </stateId>
    <stateId id="19">
        <states>0 0 1 0 0 1 1</states>
    </stateId>
    <stateId id="20">
        <states>0 0 1 0 1 0 0</states>
    </stateId>
    <stateId id="21">
        <states>0 0 1 0 1 0 1</states>
    </stateId>
    <stateId id="22">
        <states>0 0 1 0 1 1 0</states>
    </stateId>
    <stateId id="23">
        <states>0 0 1 0 1 1 1</states>
    </stateId>
    <stateId id="24">
        <states>0 0 1 1 0 0 0</states>
    </stateId>
    <stateId id="25">
        <states>0 0 1 1 0 0 1</states>
    </stateId>
    <stateId id="26">
        <states>0 0 1 1 0 1 0</states>
    </stateId>
    <stateId id="27">
        <states>0 0 1 1 0 1 1</states>
    </stateId>
    <stateId id="28">
        <states>0 0 1 1 1 0 0</states>
    </stateId>
    <stateId id="29">
        <states>0 0 1 1 1 0 1</states>
    </stateId>
    <stateId id="30">
        <states>0 0 1 1 1 1 0</states>
    </stateId>
    <stateId id="31">
        <states>0 0 1 1 1 1 1</states>
    </stateId>
    <stateId id="32">
        <states>0 1 0 0 0 0 0</states>
    </stateId>
    <stateId id="33">
        <states>0 1 0 0 0 0 1</states>
    </stateId>
    <stateId id="34">
        <states>0 1 0 0 0 1 0</states>
    </stateId>
    <stateId id="35">
        <states>0 1 0 0 0 1 1</states>
    </stateId>
    <stateId id="36">
        <states>0 1 0 0 1 0 0</states>
    </stateId>
    <stateId id="37">
        <states>0 1 0 0 1 0 1</states>
    </stateId>
    <stateId id="38">
        <states>0 1 0 0 1 1 0</states>
    </stateId>
    <stateId id="39">
        <states>0 1 0 0 1 1 1</states>
    </stateId>
    <stateId id="40">
        <states>0 1 0 1 0 0 0</states>
    </stateId>
    <stateId id="41">
        <states>0 1 0 1 0 0 1</states>
    </stateId>
    <stateId id="42">
        <states>0 1 0 1 0 1 0</states>
    </stateId>
    <stateId id="43">
        <states>0 1 0 1 0 1 1</states>
    </stateId>
    <stateId id="44">
        <states>0 1 0 1 1 0 0</states>
    </stateId>
    <stateId id="45">
        <states>0 1 0 1 1 0 1</states>
    </stateId>
    <stateId id="46">
        <states>0 1 0 1 1 1 0</states>
    </stateId>
    <stateId id="47">
        <states>0 1 0 1 1 1 1</states>
    </stateId>
    <stateId id="48">
        <states>0 1 1 0 0 0 0</states>
    </stateId>
    <stateId id="49">
        <states>0 1 1 0 0 0 1</states>
    </stateId>
    <stateId id="50">
        <states>0 1 1 0 0 1 0</states>
    </stateId>
    <stateId id="51">
        <states>0 1 1 0 0 1 1</states>
    </stateId>
    <stateId id="52">
        <states>0 1 1 0 1 0 0</states>
    </stateId>
    <stateId id="53">
        <states>0 1 1 0 1 0 1</states>
    </stateId>
    <stateId id="54">
        <states>0 1 1 0 1 1 0</states>
    </stateId>
    <stateId id="55">
        <states>0 1 1 0 1 1 1</states>
    </stateId>
    <stateId id="56">
        <states>0 1 1 1 0 0 0</states>
    </stateId>
    <stateId id="57">
        <states>0 1 1 1 0 0 1</states>
    </stateId>
    <stateId id="58">
        <states>0 1 1 1 0 1 0</states>
    </stateId>
    <stateId id="59">
        <states>0 1 1 1 0 1 1</states>
    </stateId>
    <stateId id="60">
        <states>0 1 1 1 1 0 0</states>
    </stateId>
    <stateId id="61">
        <states>0 1 1 1 1 0 1</states>
    </stateId>
    <stateId id="62">
        <states>0 1 1 1 1 1 0</states>
    </stateId>
    <stateId id="63">
        <states>0 1 1 1 1 1 1</states>
    </stateId>
    <stateId id="64">
        <states>1 0 0 0 0 0 0</states>
    </stateId>
    <stateId id="65">
        <states>1 0 0 0 0 0 1</states>
    </stateId>
    <stateId id="66">
        <states>1 0 0 0 0 1 0</states>
    </stateId>
    <stateId id="67">
        <states>1 0 0 0 0 1 1</states>
    </stateId>
    <stateId id="68">
        <states>1 0 0 0 1 0 0</states>
    </stateId>
    <stateId id="69">
        <states>1 0 0 0 1 0 1</states>
    </stateId>
    <stateId id="70">
        <states>1 0 0 0 1 1 0</states>
    </stateId>
    <stateId id="71">
        <states>1 0 0 0 1 1 1</states>
    </stateId>
    <stateId id="72">
        <states>1 0 0 1 0 0 0</states>
    </stateId>
    <stateId id="73">
        <states>1 0 0 1 0 0 1</states>
    </stateId>
    <stateId id="74">
        <states>1 0 0 1 0 1 0</states>
    </stateId>
    <stateId id="75">
        <states>1 0 0 1 0 1 1</states>
    </stateId>
    <stateId id="76">
        <states>1 0 0 1 1 0 0</states>
    </stateId>
    <stateId id="77">
        <states>1 0 0 1 1 0 1</states>
    </stateId>
    <stateId id="78">
        <states>1 0 0 1 1 1 0</states>
    </stateId>
    <stateId id="79">
        <states>1 0 0 1 1 1 1</states>
    </stateId>
    <stateId id="80">
        <states>1 0 1 0 0 0 0</states>
    </stateId>
    <stateId id="81">
        <states>1 0 1 0 0 0 1</states>
    </stateId>
    <stateId id="82">
        <states>1 0 1 0 0 1 0</states>
    </stateId>
    <stateId id="83">
        <states>1 0 1 0 0 1 1</states>
    </stateId>
    <stateId id="84">
        <states>1 0 1 0 1 0 0</states>
    </stateId>
    <stateId id="85">
        <states>1 0 1 0 1 0 1</states>
    </stateId>
    <stateId id="86">
        <states>1 0 1 0 1 1 0</states>
    </stateId>
    <stateId id="87">
        <states>1 0 1 0 1 1 1</states>
    </stateId>
    <stateId id="88">
        <states>1 0 1 1 0 0 0</states>
    </stateId>
    <stateId id="89">
        <states>1 0 1 1 0 0 1</states>
    </stateId>
    <stateId id="90">
        <states>1 0 1 1 0 1 0</states>
    </stateId>
    <stateId id="91">
        <states>1 0 1 1 0 1 1</states>
    </stateId>
    <stateId id="92">
        <states>1 0 1 1 1 0 0</states>
    </stateId>
    <stateId id="93">
        <states>1 0 1 1 1 0 1</states>
    </stateId>
    <stateId id="94">
        <states>1 0 1 1 1 1 0</states>
    </stateId>
    <stateId id="95">
        <states>1 0 1 1 1 1 1</states>
    </stateId>
    <stateId id="96">
        <states>1 1 0 0 0 0 0</states>
    </stateId>
    <stateId id="97">
        <states>1 1 0 0 0 0 1</states>
    </stateId>
    <stateId id="98">
        <states>1 1 0 0 0 1 0</states>
    </stateId>
    <stateId id="99">
        <states>1 1 0 0 0 1 1</states>
    </stateId>
    <stateId id="100">
        <states>1 1 0 0 1 0 0</states>
    </stateId>
    <stateId id="101">
        <states>1 1 0 0 1 0 1</states>
    </stateId>
    <stateId id="102">
        <states>1 1 0 0 1 1 0</states>
    </stateId>
    <stateId id="103">
        <states>1 1 0 0 1 1 1</states>
    </stateId>
    <stateId id="104">
        <states>1 1 0 1 0 0 0</states>
    </stateId>
    <stateId id="105">
        <states>1 1 0 1 0 0 1</states>
    </stateId>
    <stateId id="106">
        <states>1 1 0 1 0 1 0</states>
    </stateId>
    <stateId id="107">
        <states>1 1 0 1 0 1 1</states>
    </stateId>
    <stateId id="108">
        <states>1 1 0 1 1 0 0</states>
    </stateId>
    <stateId id="109">
        <states>1 1 0 1 1 0 1</states>
    </stateId>
    <stateId id="110">
        <states>1 1 0 1 1 1 0</states>
    </stateId>
    <stateId id="111">
        <states>1 1 0 1 1 1 1</states>
    </stateId>
    <stateId id="112">
        <states>1 1 1 0 0 0 0</states>
    </stateId>
    <stateId id="113">
        <states>1 1 1 0 0 0 1</states>
    </stateId>
    <stateId id="114">
        <states>1 1 1 0 0 1 0</states>
    </stateId>
    <stateId id="115">
        <states>1 1 1 0 0 1 1</states>
    </stateId>
    <stateId id="116">
        <states>1 1 1 0 1 0 0</states>
    </stateId>
    <stateId id="117">
        <states>1 1 1 0 1 0 1</states>
    </stateId>
    <stateId id="118">
        <states>1 1 1 0 1 1 0</states>
    </stateId>
    <stateId id="119">
        <states>1 1 1 0 1 1 1</states>
    </stateId>
    <stateId id="120">
        <states>1 1 1 1 0 0 0</states>
    </stateId>
    <stateId id="121">
        <states>1 1 1 1 0 0 1</states>
    </stateId>
    <stateId id="122">
        <states>1 1 1 1 0 1 0</states>
    </stateId>
    <stateId id="123">
        <states>1 1 1 1 0 1 1</states>
    </stateId>
    <stateId id="124">
        <states>1 1 1 1 1 0 0</states>
    </stateId>
    <stateId id="125">
        <states>1 1 1 1 1 0 1</states>
    </stateId>
    <stateId id="126">
        <states>1 1 1 1 1 1 0</states>
    </stateId>
    <stateId id="127">
        <states>1 1 1 1 1 1 1</states>
    </stateId>
</systemStates>

<functionalEquivalence>
    <numEquivClasses>1</numEquivClasses>
    <classId id="0">
        <numElements>1</numElements>
        <elements>0</elements>
    </classId>
</functionalEquivalence>

<systemStateTransitions>
    <numFunctionalEquivClasses>1</numFunctionalEquivClasses>
    <permutation id="0">
        <edge>0 0</edge>
        <edge>1 2</edge>
        <edge>2 124</edge>
        <edge>3 126</edge>
        <edge>4 8</edge>
        <edge>5 10</edge>
        <edge>6 120</edge>
        <edge>7 122</edge>
        <edge>8 115</edge>
        <edge>9 114</edge>
        <edge>10 112</edge>
        <edge>11 114</edge>
        <edge>12 123</edge>
        <edge>13 122</edge>
        <edge>14 120</edge>
        <edge>15 122</edge>
        <edge>16 32</edge>
        <edge>17 34</edge>
        <edge>18 108</edge>
        <edge>19 110</edge>
        <edge>20 40</edge>
        <edge>21 42</edge>
        <edge>22 104</edge>
        <edge>23 106</edge>
        <edge>24 99</edge>
        <edge>25 98</edge>
        <edge>26 96</edge>
        <edge>27 98</edge>
        <edge>28 107</edge>
        <edge>29 106</edge>
        <edge>30 104</edge>
        <edge>31 106</edge>
        <edge>32 79</edge>
        <edge>33 78</edge>
        <edge>34 76</edge>
        <edge>35 78</edge>
        <edge>36 75</edge>
        <edge>37 74</edge>
        <edge>38 72</edge>
        <edge>39 74</edge>
        <edge>40 67</edge>
        <edge>41 66</edge>
        <edge>42 64</edge>
        <edge>43 66</edge>
        <edge>44 75</edge>
        <edge>45 74</edge>
        <edge>46 72</edge>
        <edge>47 74</edge>
        <edge>48 111</edge>
        <edge>49 110</edge>
        <edge>50 108</edge>
        <edge>51 110</edge>
        <edge>52 107</edge>
        <edge>53 106</edge>
        <edge>54 104</edge>
        <edge>55 106</edge>
        <edge>56 99</edge>
        <edge>57 98</edge>
        <edge>58 96</edge>
        <edge>59 98</edge>
        <edge>60 107</edge>
        <edge>61 106</edge>
        <edge>62 104</edge>
        <edge>63 106</edge>
        <edge>64 0</edge>
        <edge>65 2</edge>
        <edge>66 0</edge>
        <edge>67 0</edge>
        <edge>68 8</edge>
        <edge>69 10</edge>
        <edge>70 8</edge>
        <edge>71 8</edge>
        <edge>72 0</edge>
        <edge>73 2</edge>
        <edge>74 112</edge>
        <edge>75 114</edge>
        <edge>76 0</edge>
        <edge>77 2</edge>
        <edge>78 120</edge>
        <edge>79 122</edge>
        <edge>80 32</edge>
        <edge>81 34</edge>
        <edge>82 32</edge>
        <edge>83 32</edge>
        <edge>84 40</edge>
        <edge>85 42</edge>
        <edge>86 40</edge>
        <edge>87 40</edge>
        <edge>88 32</edge>
        <edge>89 34</edge>
        <edge>90 96</edge>
        <edge>91 98</edge>
        <edge>92 32</edge>
        <edge>93 34</edge>
        <edge>94 104</edge>
        <edge>95 106</edge>
        <edge>96 0</edge>
        <edge>97 2</edge>
        <edge>98 76</edge>
        <edge>99 78</edge>
        <edge>100 8</edge>
        <edge>101 10</edge>
        <edge>102 72</edge>
        <edge>103 74</edge>
        <edge>104 67</edge>
        <edge>105 66</edge>
        <edge>106 64</edge>
        <edge>107 66</edge>
        <edge>108 75</edge>
        <edge>109 74</edge>
        <edge>110 72</edge>
        <edge>111 74</edge>
        <edge>112 0</edge>
        <edge>113 2</edge>
        <edge>114 108</edge>
        <edge>115 110</edge>
        <edge>116 8</edge>
        <edge>117 10</edge>
        <edge>118 104</edge>
        <edge>119 106</edge>
        <edge>120 99</edge>
        <edge>121 98</edge>
        <edge>122 96</edge>
        <edge>123 98</edge>
        <edge>124 107</edge>
        <edge>125 106</edge>
        <edge>126 104</edge>
        <edge>127 106</edge>
    </permutation>
</systemStateTransitions>

<cycleStructures>
    <permutationIdx id="0">
        <numDistinctCycleLengths num="2">
            <cycleLength length="1"   numLimitSets="1">
                <limitSet>0</limitSet>
            </cycleLength>
            <cycleLength length="3"   numLimitSets="2">
                <limitSet>78 120 99</limitSet>
                <limitSet>75 114 108</limitSet>
            </cycleLength>
        </numDistinctCycleLengths>
    </permutationIdx>
</cycleStructures>

<cycleEquivalence>
    <numEquivalenceClasses>1</numEquivalenceClasses>
    <permutation id="0">
        <numElements>1</numElements>
        <elements>0</elements>
    </permutation>
</cycleEquivalence>
</gdsc>
