# Supplementary material for: GDSCalc: A Web-Based Application for Evaluating Discrete Graph Dynamical Systems
Source: PLoS One. 2015 Aug 11;10(8):e0133660. doi: 10.1371/journal.pone.0133660 (PMC4532456; doi:10.1371/journal.pone.0133660)
Supplement: S3 File — (GZ) [file pone.0133660.s003.gz › trees/y-trees/bit.bin.y.10.nodes.seq.01.xml]

<?xml version="1.0"?>
<gdsc>

<codeVersion>v0.00.00.01</codeVersion>

<updateScheme>sequential</updateScheme>

<graph>
    <numNodes>10</numNodes>
</graph>

<permutations>
    <numPermutations>1</numPermutations>
    <permutation id="0">
        <individBlocks>0 1 2 3 4 5 6 7 8 9</individBlocks>
    </permutation>
</permutations>

<systemStates>
    <stateId id="0">
        <states>0 0 0 0 0 0 0 0 0 0</states>
    </stateId>
    <stateId id="1">
        <states>0 0 0 0 0 0 0 0 0 1</states>
    </stateId>
    <stateId id="2">
        <states>0 0 0 0 0 0 0 0 1 0</states>
    </stateId>
    <stateId id="3">
        <states>0 0 0 0 0 0 0 0 1 1</states>
    </stateId>
    <stateId id="4">
        <states>0 0 0 0 0 0 0 1 0 0</states>
    </stateId>
    <stateId id="5">
        <states>0 0 0 0 0 0 0 1 0 1</states>
    </stateId>
    <stateId id="6">
        <states>0 0 0 0 0 0 0 1 1 0</states>
    </stateId>
    <stateId id="7">
        <states>0 0 0 0 0 0 0 1 1 1</states>
    </stateId>
    <stateId id="8">
        <states>0 0 0 0 0 0 1 0 0 0</states>
    </stateId>
    <stateId id="9">
        <states>0 0 0 0 0 0 1 0 0 1</states>
    </stateId>
    <stateId id="10">
        <states>0 0 0 0 0 0 1 0 1 0</states>
    </stateId>
    <stateId id="11">
        <states>0 0 0 0 0 0 1 0 1 1</states>
    </stateId>
    <stateId id="12">
        <states>0 0 0 0 0 0 1 1 0 0</states>
    </stateId>
    <stateId id="13">
        <states>0 0 0 0 0 0 1 1 0 1</states>
    </stateId>
    <stateId id="14">
        <states>0 0 0 0 0 0 1 1 1 0</states>
    </stateId>
    <stateId id="15">
        <states>0 0 0 0 0 0 1 1 1 1</states>
    </stateId>
    <stateId id="16">
        <states>0 0 0 0 0 1 0 0 0 0</states>
    </stateId>
    <stateId id="17">
        <states>0 0 0 0 0 1 0 0 0 1</states>
    </stateId>
    <stateId id="18">
        <states>0 0 0 0 0 1 0 0 1 0</states>
    </stateId>
    <stateId id="19">
        <states>0 0 0 0 0 1 0 0 1 1</states>
    </stateId>
    <stateId id="20">
        <states>0 0 0 0 0 1 0 1 0 0</states>
    </stateId>
    <stateId id="21">
        <states>0 0 0 0 0 1 0 1 0 1</states>
    </stateId>
    <stateId id="22">
        <states>0 0 0 0 0 1 0 1 1 0</states>
    </stateId>
    <stateId id="23">
        <states>0 0 0 0 0 1 0 1 1 1</states>
    </stateId>
    <stateId id="24">
        <states>0 0 0 0 0 1 1 0 0 0</states>
    </stateId>
    <stateId id="25">
        <states>0 0 0 0 0 1 1 0 0 1</states>
    </stateId>
    <stateId id="26">
        <states>0 0 0 0 0 1 1 0 1 0</states>
    </stateId>
    <stateId id="27">
        <states>0 0 0 0 0 1 1 0 1 1</states>
    </stateId>
    <stateId id="28">
        <states>0 0 0 0 0 1 1 1 0 0</states>
    </stateId>
    <stateId id="29">
        <states>0 0 0 0 0 1 1 1 0 1</states>
    </stateId>
    <stateId id="30">
        <states>0 0 0 0 0 1 1 1 1 0</states>
    </stateId>
    <stateId id="31">
        <states>0 0 0 0 0 1 1 1 1 1</states>
    </stateId>
    <stateId id="32">
        <states>0 0 0 0 1 0 0 0 0 0</states>
    </stateId>
    <stateId id="33">
        <states>0 0 0 0 1 0 0 0 0 1</states>
    </stateId>
    <stateId id="34">
        <states>0 0 0 0 1 0 0 0 1 0</states>
    </stateId>
    <stateId id="35">
        <states>0 0 0 0 1 0 0 0 1 1</states>
    </stateId>
    <stateId id="36">
        <states>0 0 0 0 1 0 0 1 0 0</states>
    </stateId>
    <stateId id="37">
        <states>0 0 0 0 1 0 0 1 0 1</states>
    </stateId>
    <stateId id="38">
        <states>0 0 0 0 1 0 0 1 1 0</states>
    </stateId>
    <stateId id="39">
        <states>0 0 0 0 1 0 0 1 1 1</states>
    </stateId>
    <stateId id="40">
        <states>0 0 0 0 1 0 1 0 0 0</states>
    </stateId>
    <stateId id="41">
        <states>0 0 0 0 1 0 1 0 0 1</states>
    </stateId>
    <stateId id="42">
        <states>0 0 0 0 1 0 1 0 1 0</states>
    </stateId>
    <stateId id="43">
        <states>0 0 0 0 1 0 1 0 1 1</states>
    </stateId>
    <stateId id="44">
        <states>0 0 0 0 1 0 1 1 0 0</states>
    </stateId>
    <stateId id="45">
        <states>0 0 0 0 1 0 1 1 0 1</states>
    </stateId>
    <stateId id="46">
        <states>0 0 0 0 1 0 1 1 1 0</states>
    </stateId>
    <stateId id="47">
        <states>0 0 0 0 1 0 1 1 1 1</states>
    </stateId>
    <stateId id="48">
        <states>0 0 0 0 1 1 0 0 0 0</states>
    </stateId>
    <stateId id="49">
        <states>0 0 0 0 1 1 0 0 0 1</states>
    </stateId>
    <stateId id="50">
        <states>0 0 0 0 1 1 0 0 1 0</states>
    </stateId>
    <stateId id="51">
        <states>0 0 0 0 1 1 0 0 1 1</states>
    </stateId>
    <stateId id="52">
        <states>0 0 0 0 1 1 0 1 0 0</states>
    </stateId>
    <stateId id="53">
        <states>0 0 0 0 1 1 0 1 0 1</states>
    </stateId>
    <stateId id="54">
        <states>0 0 0 0 1 1 0 1 1 0</states>
    </stateId>
    <stateId id="55">
        <states>0 0 0 0 1 1 0 1 1 1</states>
    </stateId>
    <stateId id="56">
        <states>0 0 0 0 1 1 1 0 0 0</states>
    </stateId>
    <stateId id="57">
        <states>0 0 0 0 1 1 1 0 0 1</states>
    </stateId>
    <stateId id="58">
        <states>0 0 0 0 1 1 1 0 1 0</states>
    </stateId>
    <stateId id="59">
        <states>0 0 0 0 1 1 1 0 1 1</states>
    </stateId>
    <stateId id="60">
        <states>0 0 0 0 1 1 1 1 0 0</states>
    </stateId>
    <stateId id="61">
        <states>0 0 0 0 1 1 1 1 0 1</states>
    </stateId>
    <stateId id="62">
        <states>0 0 0 0 1 1 1 1 1 0</states>
    </stateId>
    <stateId id="63">
        <states>0 0 0 0 1 1 1 1 1 1</states>
    </stateId>
    <stateId id="64">
        <states>0 0 0 1 0 0 0 0 0 0</states>
    </stateId>
    <stateId id="65">
        <states>0 0 0 1 0 0 0 0 0 1</states>
    </stateId>
    <stateId id="66">
        <states>0 0 0 1 0 0 0 0 1 0</states>
    </stateId>
    <stateId id="67">
        <states>0 0 0 1 0 0 0 0 1 1</states>
    </stateId>
    <stateId id="68">
        <states>0 0 0 1 0 0 0 1 0 0</states>
    </stateId>
    <stateId id="69">
        <states>0 0 0 1 0 0 0 1 0 1</states>
    </stateId>
    <stateId id="70">
        <states>0 0 0 1 0 0 0 1 1 0</states>
    </stateId>
    <stateId id="71">
        <states>0 0 0 1 0 0 0 1 1 1</states>
    </stateId>
    <stateId id="72">
        <states>0 0 0 1 0 0 1 0 0 0</states>
    </stateId>
    <stateId id="73">
        <states>0 0 0 1 0 0 1 0 0 1</states>
    </stateId>
    <stateId id="74">
        <states>0 0 0 1 0 0 1 0 1 0</states>
    </stateId>
    <stateId id="75">
        <states>0 0 0 1 0 0 1 0 1 1</states>
    </stateId>
    <stateId id="76">
        <states>0 0 0 1 0 0 1 1 0 0</states>
    </stateId>
    <stateId id="77">
        <states>0 0 0 1 0 0 1 1 0 1</states>
    </stateId>
    <stateId id="78">
        <states>0 0 0 1 0 0 1 1 1 0</states>
    </stateId>
    <stateId id="79">
        <states>0 0 0 1 0 0 1 1 1 1</states>
    </stateId>
    <stateId id="80">
        <states>0 0 0 1 0 1 0 0 0 0</states>
    </stateId>
    <stateId id="81">
        <states>0 0 0 1 0 1 0 0 0 1</states>
    </stateId>
    <stateId id="82">
        <states>0 0 0 1 0 1 0 0 1 0</states>
    </stateId>
    <stateId id="83">
        <states>0 0 0 1 0 1 0 0 1 1</states>
    </stateId>
    <stateId id="84">
        <states>0 0 0 1 0 1 0 1 0 0</states>
    </stateId>
    <stateId id="85">
        <states>0 0 0 1 0 1 0 1 0 1</states>
    </stateId>
    <stateId id="86">
        <states>0 0 0 1 0 1 0 1 1 0</states>
    </stateId>
    <stateId id="87">
        <states>0 0 0 1 0 1 0 1 1 1</states>
    </stateId>
    <stateId id="88">
        <states>0 0 0 1 0 1 1 0 0 0</states>
    </stateId>
    <stateId id="89">
        <states>0 0 0 1 0 1 1 0 0 1</states>
    </stateId>
    <stateId id="90">
        <states>0 0 0 1 0 1 1 0 1 0</states>
    </stateId>
    <stateId id="91">
        <states>0 0 0 1 0 1 1 0 1 1</states>
    </stateId>
    <stateId id="92">
        <states>0 0 0 1 0 1 1 1 0 0</states>
    </stateId>
    <stateId id="93">
        <states>0 0 0 1 0 1 1 1 0 1</states>
    </stateId>
    <stateId id="94">
        <states>0 0 0 1 0 1 1 1 1 0</states>
    </stateId>
    <stateId id="95">
        <states>0 0 0 1 0 1 1 1 1 1</states>
    </stateId>
    <stateId id="96">
        <states>0 0 0 1 1 0 0 0 0 0</states>
    </stateId>
    <stateId id="97">
        <states>0 0 0 1 1 0 0 0 0 1</states>
    </stateId>
    <stateId id="98">
        <states>0 0 0 1 1 0 0 0 1 0</states>
    </stateId>
    <stateId id="99">
        <states>0 0 0 1 1 0 0 0 1 1</states>
    </stateId>
    <stateId id="100">
        <states>0 0 0 1 1 0 0 1 0 0</states>
    </stateId>
    <stateId id="101">
        <states>0 0 0 1 1 0 0 1 0 1</states>
    </stateId>
    <stateId id="102">
        <states>0 0 0 1 1 0 0 1 1 0</states>
    </stateId>
    <stateId id="103">
        <states>0 0 0 1 1 0 0 1 1 1</states>
    </stateId>
    <stateId id="104">
        <states>0 0 0 1 1 0 1 0 0 0</states>
    </stateId>
    <stateId id="105">
        <states>0 0 0 1 1 0 1 0 0 1</states>
    </stateId>
    <stateId id="106">
        <states>0 0 0 1 1 0 1 0 1 0</states>
    </stateId>
    <stateId id="107">
        <states>0 0 0 1 1 0 1 0 1 1</states>
    </stateId>
    <stateId id="108">
        <states>0 0 0 1 1 0 1 1 0 0</states>
    </stateId>
    <stateId id="109">
        <states>0 0 0 1 1 0 1 1 0 1</states>
    </stateId>
    <stateId id="110">
        <states>0 0 0 1 1 0 1 1 1 0</states>
    </stateId>
    <stateId id="111">
        <states>0 0 0 1 1 0 1 1 1 1</states>
    </stateId>
    <stateId id="112">
        <states>0 0 0 1 1 1 0 0 0 0</states>
    </stateId>
    <stateId id="113">
        <states>0 0 0 1 1 1 0 0 0 1</states>
    </stateId>
    <stateId id="114">
        <states>0 0 0 1 1 1 0 0 1 0</states>
    </stateId>
    <stateId id="115">
        <states>0 0 0 1 1 1 0 0 1 1</states>
    </stateId>
    <stateId id="116">
        <states>0 0 0 1 1 1 0 1 0 0</states>
    </stateId>
    <stateId id="117">
        <states>0 0 0 1 1 1 0 1 0 1</states>
    </stateId>
    <stateId id="118">
        <states>0 0 0 1 1 1 0 1 1 0</states>
    </stateId>
    <stateId id="119">
        <states>0 0 0 1 1 1 0 1 1 1</states>
    </stateId>
    <stateId id="120">
        <states>0 0 0 1 1 1 1 0 0 0</states>
    </stateId>
    <stateId id="121">
        <states>0 0 0 1 1 1 1 0 0 1</states>
    </stateId>
    <stateId id="122">
        <states>0 0 0 1 1 1 1 0 1 0</states>
    </stateId>
    <stateId id="123">
        <states>0 0 0 1 1 1 1 0 1 1</states>
    </stateId>
    <stateId id="124">
        <states>0 0 0 1 1 1 1 1 0 0</states>
    </stateId>
    <stateId id="125">
        <states>0 0 0 1 1 1 1 1 0 1</states>
    </stateId>
    <stateId id="126">
        <states>0 0 0 1 1 1 1 1 1 0</states>
    </stateId>
    <stateId id="127">
        <states>0 0 0 1 1 1 1 1 1 1</states>
    </stateId>
    <stateId id="128">
        <states>0 0 1 0 0 0 0 0 0 0</states>
    </stateId>
    <stateId id="129">
        <states>0 0 1 0 0 0 0 0 0 1</states>
    </stateId>
    <stateId id="130">
        <states>0 0 1 0 0 0 0 0 1 0</states>
    </stateId>
    <stateId id="131">
        <states>0 0 1 0 0 0 0 0 1 1</states>
    </stateId>
    <stateId id="132">
        <states>0 0 1 0 0 0 0 1 0 0</states>
    </stateId>
    <stateId id="133">
        <states>0 0 1 0 0 0 0 1 0 1</states>
    </stateId>
    <stateId id="134">
        <states>0 0 1 0 0 0 0 1 1 0</states>
    </stateId>
    <stateId id="135">
        <states>0 0 1 0 0 0 0 1 1 1</states>
    </stateId>
    <stateId id="136">
        <states>0 0 1 0 0 0 1 0 0 0</states>
    </stateId>
    <stateId id="137">
        <states>0 0 1 0 0 0 1 0 0 1</states>
    </stateId>
    <stateId id="138">
        <states>0 0 1 0 0 0 1 0 1 0</states>
    </stateId>
    <stateId id="139">
        <states>0 0 1 0 0 0 1 0 1 1</states>
    </stateId>
    <stateId id="140">
        <states>0 0 1 0 0 0 1 1 0 0</states>
    </stateId>
    <stateId id="141">
        <states>0 0 1 0 0 0 1 1 0 1</states>
    </stateId>
    <stateId id="142">
        <states>0 0 1 0 0 0 1 1 1 0</states>
    </stateId>
    <stateId id="143">
        <states>0 0 1 0 0 0 1 1 1 1</states>
    </stateId>
    <stateId id="144">
        <states>0 0 1 0 0 1 0 0 0 0</states>
    </stateId>
    <stateId id="145">
        <states>0 0 1 0 0 1 0 0 0 1</states>
    </stateId>
    <stateId id="146">
        <states>0 0 1 0 0 1 0 0 1 0</states>
    </stateId>
    <stateId id="147">
        <states>0 0 1 0 0 1 0 0 1 1</states>
    </stateId>
    <stateId id="148">
        <states>0 0 1 0 0 1 0 1 0 0</states>
    </stateId>
    <stateId id="149">
        <states>0 0 1 0 0 1 0 1 0 1</states>
    </stateId>
    <stateId id="150">
        <states>0 0 1 0 0 1 0 1 1 0</states>
    </stateId>
    <stateId id="151">
        <states>0 0 1 0 0 1 0 1 1 1</states>
    </stateId>
    <stateId id="152">
        <states>0 0 1 0 0 1 1 0 0 0</states>
    </stateId>
    <stateId id="153">
        <states>0 0 1 0 0 1 1 0 0 1</states>
    </stateId>
    <stateId id="154">
        <states>0 0 1 0 0 1 1 0 1 0</states>
    </stateId>
    <stateId id="155">
        <states>0 0 1 0 0 1 1 0 1 1</states>
    </stateId>
    <stateId id="156">
        <states>0 0 1 0 0 1 1 1 0 0</states>
    </stateId>
    <stateId id="157">
        <states>0 0 1 0 0 1 1 1 0 1</states>
    </stateId>
    <stateId id="158">
        <states>0 0 1 0 0 1 1 1 1 0</states>
    </stateId>
    <stateId id="159">
        <states>0 0 1 0 0 1 1 1 1 1</states>
    </stateId>
    <stateId id="160">
        <states>0 0 1 0 1 0 0 0 0 0</states>
    </stateId>
    <stateId id="161">
        <states>0 0 1 0 1 0 0 0 0 1</states>
    </stateId>
    <stateId id="162">
        <states>0 0 1 0 1 0 0 0 1 0</states>
    </stateId>
    <stateId id="163">
        <states>0 0 1 0 1 0 0 0 1 1</states>
    </stateId>
    <stateId id="164">
        <states>0 0 1 0 1 0 0 1 0 0</states>
    </stateId>
    <stateId id="165">
        <states>0 0 1 0 1 0 0 1 0 1</states>
    </stateId>
    <stateId id="166">
        <states>0 0 1 0 1 0 0 1 1 0</states>
    </stateId>
    <stateId id="167">
        <states>0 0 1 0 1 0 0 1 1 1</states>
    </stateId>
    <stateId id="168">
        <states>0 0 1 0 1 0 1 0 0 0</states>
    </stateId>
    <stateId id="169">
        <states>0 0 1 0 1 0 1 0 0 1</states>
    </stateId>
    <stateId id="170">
        <states>0 0 1 0 1 0 1 0 1 0</states>
    </stateId>
    <stateId id="171">
        <states>0 0 1 0 1 0 1 0 1 1</states>
    </stateId>
    <stateId id="172">
        <states>0 0 1 0 1 0 1 1 0 0</states>
    </stateId>
    <stateId id="173">
        <states>0 0 1 0 1 0 1 1 0 1</states>
    </stateId>
    <stateId id="174">
        <states>0 0 1 0 1 0 1 1 1 0</states>
    </stateId>
    <stateId id="175">
        <states>0 0 1 0 1 0 1 1 1 1</states>
    </stateId>
    <stateId id="176">
        <states>0 0 1 0 1 1 0 0 0 0</states>
    </stateId>
    <stateId id="177">
        <states>0 0 1 0 1 1 0 0 0 1</states>
    </stateId>
    <stateId id="178">
        <states>0 0 1 0 1 1 0 0 1 0</states>
    </stateId>
    <stateId id="179">
        <states>0 0 1 0 1 1 0 0 1 1</states>
    </stateId>
    <stateId id="180">
        <states>0 0 1 0 1 1 0 1 0 0</states>
    </stateId>
    <stateId id="181">
        <states>0 0 1 0 1 1 0 1 0 1</states>
    </stateId>
    <stateId id="182">
        <states>0 0 1 0 1 1 0 1 1 0</states>
    </stateId>
    <stateId id="183">
        <states>0 0 1 0 1 1 0 1 1 1</states>
    </stateId>
    <stateId id="184">
        <states>0 0 1 0 1 1 1 0 0 0</states>
    </stateId>
    <stateId id="185">
        <states>0 0 1 0 1 1 1 0 0 1</states>
    </stateId>
    <stateId id="186">
        <states>0 0 1 0 1 1 1 0 1 0</states>
    </stateId>
    <stateId id="187">
        <states>0 0 1 0 1 1 1 0 1 1</states>
    </stateId>
    <stateId id="188">
        <states>0 0 1 0 1 1 1 1 0 0</states>
    </stateId>
    <stateId id="189">
        <states>0 0 1 0 1 1 1 1 0 1</states>
    </stateId>
    <stateId id="190">
        <states>0 0 1 0 1 1 1 1 1 0</states>
    </stateId>
    <stateId id="191">
        <states>0 0 1 0 1 1 1 1 1 1</states>
    </stateId>
    <stateId id="192">
        <states>0 0 1 1 0 0 0 0 0 0</states>
    </stateId>
    <stateId id="193">
        <states>0 0 1 1 0 0 0 0 0 1</states>
    </stateId>
    <stateId id="194">
        <states>0 0 1 1 0 0 0 0 1 0</states>
    </stateId>
    <stateId id="195">
        <states>0 0 1 1 0 0 0 0 1 1</states>
    </stateId>
    <stateId id="196">
        <states>0 0 1 1 0 0 0 1 0 0</states>
    </stateId>
    <stateId id="197">
        <states>0 0 1 1 0 0 0 1 0 1</states>
    </stateId>
    <stateId id="198">
        <states>0 0 1 1 0 0 0 1 1 0</states>
    </stateId>
    <stateId id="199">
        <states>0 0 1 1 0 0 0 1 1 1</states>
    </stateId>
    <stateId id="200">
        <states>0 0 1 1 0 0 1 0 0 0</states>
    </stateId>
    <stateId id="201">
        <states>0 0 1 1 0 0 1 0 0 1</states>
    </stateId>
    <stateId id="202">
        <states>0 0 1 1 0 0 1 0 1 0</states>
    </stateId>
    <stateId id="203">
        <states>0 0 1 1 0 0 1 0 1 1</states>
    </stateId>
    <stateId id="204">
        <states>0 0 1 1 0 0 1 1 0 0</states>
    </stateId>
    <stateId id="205">
        <states>0 0 1 1 0 0 1 1 0 1</states>
    </stateId>
    <stateId id="206">
        <states>0 0 1 1 0 0 1 1 1 0</states>
    </stateId>
    <stateId id="207">
        <states>0 0 1 1 0 0 1 1 1 1</states>
    </stateId>
    <stateId id="208">
        <states>0 0 1 1 0 1 0 0 0 0</states>
    </stateId>
    <stateId id="209">
        <states>0 0 1 1 0 1 0 0 0 1</states>
    </stateId>
    <stateId id="210">
        <states>0 0 1 1 0 1 0 0 1 0</states>
    </stateId>
    <stateId id="211">
        <states>0 0 1 1 0 1 0 0 1 1</states>
    </stateId>
    <stateId id="212">
        <states>0 0 1 1 0 1 0 1 0 0</states>
    </stateId>
    <stateId id="213">
        <states>0 0 1 1 0 1 0 1 0 1</states>
    </stateId>
    <stateId id="214">
        <states>0 0 1 1 0 1 0 1 1 0</states>
    </stateId>
    <stateId id="215">
        <states>0 0 1 1 0 1 0 1 1 1</states>
    </stateId>
    <stateId id="216">
        <states>0 0 1 1 0 1 1 0 0 0</states>
    </stateId>
    <stateId id="217">
        <states>0 0 1 1 0 1 1 0 0 1</states>
    </stateId>
    <stateId id="218">
        <states>0 0 1 1 0 1 1 0 1 0</states>
    </stateId>
    <stateId id="219">
        <states>0 0 1 1 0 1 1 0 1 1</states>
    </stateId>
    <stateId id="220">
        <states>0 0 1 1 0 1 1 1 0 0</states>
    </stateId>
    <stateId id="221">
        <states>0 0 1 1 0 1 1 1 0 1</states>
    </stateId>
    <stateId id="222">
        <states>0 0 1 1 0 1 1 1 1 0</states>
    </stateId>
    <stateId id="223">
        <states>0 0 1 1 0 1 1 1 1 1</states>
    </stateId>
    <stateId id="224">
        <states>0 0 1 1 1 0 0 0 0 0</states>
    </stateId>
    <stateId id="225">
        <states>0 0 1 1 1 0 0 0 0 1</states>
    </stateId>
    <stateId id="226">
        <states>0 0 1 1 1 0 0 0 1 0</states>
    </stateId>
    <stateId id="227">
        <states>0 0 1 1 1 0 0 0 1 1</states>
    </stateId>
    <stateId id="228">
        <states>0 0 1 1 1 0 0 1 0 0</states>
    </stateId>
    <stateId id="229">
        <states>0 0 1 1 1 0 0 1 0 1</states>
    </stateId>
    <stateId id="230">
        <states>0 0 1 1 1 0 0 1 1 0</states>
    </stateId>
    <stateId id="231">
        <states>0 0 1 1 1 0 0 1 1 1</states>
    </stateId>
    <stateId id="232">
        <states>0 0 1 1 1 0 1 0 0 0</states>
    </stateId>
    <stateId id="233">
        <states>0 0 1 1 1 0 1 0 0 1</states>
    </stateId>
    <stateId id="234">
        <states>0 0 1 1 1 0 1 0 1 0</states>
    </stateId>
    <stateId id="235">
        <states>0 0 1 1 1 0 1 0 1 1</states>
    </stateId>
    <stateId id="236">
        <states>0 0 1 1 1 0 1 1 0 0</states>
    </stateId>
    <stateId id="237">
        <states>0 0 1 1 1 0 1 1 0 1</states>
    </stateId>
    <stateId id="238">
        <states>0 0 1 1 1 0 1 1 1 0</states>
    </stateId>
    <stateId id="239">
        <states>0 0 1 1 1 0 1 1 1 1</states>
    </stateId>
    <stateId id="240">
        <states>0 0 1 1 1 1 0 0 0 0</states>
    </stateId>
    <stateId id="241">
        <states>0 0 1 1 1 1 0 0 0 1</states>
    </stateId>
    <stateId id="242">
        <states>0 0 1 1 1 1 0 0 1 0</states>
    </stateId>
    <stateId id="243">
        <states>0 0 1 1 1 1 0 0 1 1</states>
    </stateId>
    <stateId id="244">
        <states>0 0 1 1 1 1 0 1 0 0</states>
    </stateId>
    <stateId id="245">
        <states>0 0 1 1 1 1 0 1 0 1</states>
    </stateId>
    <stateId id="246">
        <states>0 0 1 1 1 1 0 1 1 0</states>
    </stateId>
    <stateId id="247">
        <states>0 0 1 1 1 1 0 1 1 1</states>
    </stateId>
    <stateId id="248">
        <states>0 0 1 1 1 1 1 0 0 0</states>
    </stateId>
    <stateId id="249">
        <states>0 0 1 1 1 1 1 0 0 1</states>
    </stateId>
    <stateId id="250">
        <states>0 0 1 1 1 1 1 0 1 0</states>
    </stateId>
    <stateId id="251">
        <states>0 0 1 1 1 1 1 0 1 1</states>
    </stateId>
    <stateId id="252">
        <states>0 0 1 1 1 1 1 1 0 0</states>
    </stateId>
    <stateId id="253">
        <states>0 0 1 1 1 1 1 1 0 1</states>
    </stateId>
    <stateId id="254">
        <states>0 0 1 1 1 1 1 1 1 0</states>
    </stateId>
    <stateId id="255">
        <states>0 0 1 1 1 1 1 1 1 1</states>
    </stateId>
    <stateId id="256">
        <states>0 1 0 0 0 0 0 0 0 0</states>
    </stateId>
    <stateId id="257">
        <states>0 1 0 0 0 0 0 0 0 1</states>
    </stateId>
    <stateId id="258">
        <states>0 1 0 0 0 0 0 0 1 0</states>
    </stateId>
    <stateId id="259">
        <states>0 1 0 0 0 0 0 0 1 1</states>
    </stateId>
    <stateId id="260">
        <states>0 1 0 0 0 0 0 1 0 0</states>
    </stateId>
    <stateId id="261">
        <states>0 1 0 0 0 0 0 1 0 1</states>
    </stateId>
    <stateId id="262">
        <states>0 1 0 0 0 0 0 1 1 0</states>
    </stateId>
    <stateId id="263">
        <states>0 1 0 0 0 0 0 1 1 1</states>
    </stateId>
    <stateId id="264">
        <states>0 1 0 0 0 0 1 0 0 0</states>
    </stateId>
    <stateId id="265">
        <states>0 1 0 0 0 0 1 0 0 1</states>
    </stateId>
    <stateId id="266">
        <states>0 1 0 0 0 0 1 0 1 0</states>
    </stateId>
    <stateId id="267">
        <states>0 1 0 0 0 0 1 0 1 1</states>
    </stateId>
    <stateId id="268">
        <states>0 1 0 0 0 0 1 1 0 0</states>
    </stateId>
    <stateId id="269">
        <states>0 1 0 0 0 0 1 1 0 1</states>
    </stateId>
    <stateId id="270">
        <states>0 1 0 0 0 0 1 1 1 0</states>
    </stateId>
    <stateId id="271">
        <states>0 1 0 0 0 0 1 1 1 1</states>
    </stateId>
    <stateId id="272">
        <states>0 1 0 0 0 1 0 0 0 0</states>
    </stateId>
    <stateId id="273">
        <states>0 1 0 0 0 1 0 0 0 1</states>
    </stateId>
    <stateId id="274">
        <states>0 1 0 0 0 1 0 0 1 0</states>
    </stateId>
    <stateId id="275">
        <states>0 1 0 0 0 1 0 0 1 1</states>
    </stateId>
    <stateId id="276">
        <states>0 1 0 0 0 1 0 1 0 0</states>
    </stateId>
    <stateId id="277">
        <states>0 1 0 0 0 1 0 1 0 1</states>
    </stateId>
    <stateId id="278">
        <states>0 1 0 0 0 1 0 1 1 0</states>
    </stateId>
    <stateId id="279">
        <states>0 1 0 0 0 1 0 1 1 1</states>
    </stateId>
    <stateId id="280">
        <states>0 1 0 0 0 1 1 0 0 0</states>
    </stateId>
    <stateId id="281">
        <states>0 1 0 0 0 1 1 0 0 1</states>
    </stateId>
    <stateId id="282">
        <states>0 1 0 0 0 1 1 0 1 0</states>
    </stateId>
    <stateId id="283">
        <states>0 1 0 0 0 1 1 0 1 1</states>
    </stateId>
    <stateId id="284">
        <states>0 1 0 0 0 1 1 1 0 0</states>
    </stateId>
    <stateId id="285">
        <states>0 1 0 0 0 1 1 1 0 1</states>
    </stateId>
    <stateId id="286">
        <states>0 1 0 0 0 1 1 1 1 0</states>
    </stateId>
    <stateId id="287">
        <states>0 1 0 0 0 1 1 1 1 1</states>
    </stateId>
    <stateId id="288">
        <states>0 1 0 0 1 0 0 0 0 0</states>
    </stateId>
    <stateId id="289">
        <states>0 1 0 0 1 0 0 0 0 1</states>
    </stateId>
    <stateId id="290">
        <states>0 1 0 0 1 0 0 0 1 0</states>
    </stateId>
    <stateId id="291">
        <states>0 1 0 0 1 0 0 0 1 1</states>
    </stateId>
    <stateId id="292">
        <states>0 1 0 0 1 0 0 1 0 0</states>
    </stateId>
    <stateId id="293">
        <states>0 1 0 0 1 0 0 1 0 1</states>
    </stateId>
    <stateId id="294">
        <states>0 1 0 0 1 0 0 1 1 0</states>
    </stateId>
    <stateId id="295">
        <states>0 1 0 0 1 0 0 1 1 1</states>
    </stateId>
    <stateId id="296">
        <states>0 1 0 0 1 0 1 0 0 0</states>
    </stateId>
    <stateId id="297">
        <states>0 1 0 0 1 0 1 0 0 1</states>
    </stateId>
    <stateId id="298">
        <states>0 1 0 0 1 0 1 0 1 0</states>
    </stateId>
    <stateId id="299">
        <states>0 1 0 0 1 0 1 0 1 1</states>
    </stateId>
    <stateId id="300">
        <states>0 1 0 0 1 0 1 1 0 0</states>
    </stateId>
    <stateId id="301">
        <states>0 1 0 0 1 0 1 1 0 1</states>
    </stateId>
    <stateId id="302">
        <states>0 1 0 0 1 0 1 1 1 0</states>
    </stateId>
    <stateId id="303">
        <states>0 1 0 0 1 0 1 1 1 1</states>
    </stateId>
    <stateId id="304">
        <states>0 1 0 0 1 1 0 0 0 0</states>
    </stateId>
    <stateId id="305">
        <states>0 1 0 0 1 1 0 0 0 1</states>
    </stateId>
    <stateId id="306">
        <states>0 1 0 0 1 1 0 0 1 0</states>
    </stateId>
    <stateId id="307">
        <states>0 1 0 0 1 1 0 0 1 1</states>
    </stateId>
    <stateId id="308">
        <states>0 1 0 0 1 1 0 1 0 0</states>
    </stateId>
    <stateId id="309">
        <states>0 1 0 0 1 1 0 1 0 1</states>
    </stateId>
    <stateId id="310">
        <states>0 1 0 0 1 1 0 1 1 0</states>
    </stateId>
    <stateId id="311">
        <states>0 1 0 0 1 1 0 1 1 1</states>
    </stateId>
    <stateId id="312">
        <states>0 1 0 0 1 1 1 0 0 0</states>
    </stateId>
    <stateId id="313">
        <states>0 1 0 0 1 1 1 0 0 1</states>
    </stateId>
    <stateId id="314">
        <states>0 1 0 0 1 1 1 0 1 0</states>
    </stateId>
    <stateId id="315">
        <states>0 1 0 0 1 1 1 0 1 1</states>
    </stateId>
    <stateId id="316">
        <states>0 1 0 0 1 1 1 1 0 0</states>
    </stateId>
    <stateId id="317">
        <states>0 1 0 0 1 1 1 1 0 1</states>
    </stateId>
    <stateId id="318">
        <states>0 1 0 0 1 1 1 1 1 0</states>
    </stateId>
    <stateId id="319">
        <states>0 1 0 0 1 1 1 1 1 1</states>
    </stateId>
    <stateId id="320">
        <states>0 1 0 1 0 0 0 0 0 0</states>
    </stateId>
    <stateId id="321">
        <states>0 1 0 1 0 0 0 0 0 1</states>
    </stateId>
    <stateId id="322">
        <states>0 1 0 1 0 0 0 0 1 0</states>
    </stateId>
    <stateId id="323">
        <states>0 1 0 1 0 0 0 0 1 1</states>
    </stateId>
    <stateId id="324">
        <states>0 1 0 1 0 0 0 1 0 0</states>
    </stateId>
    <stateId id="325">
        <states>0 1 0 1 0 0 0 1 0 1</states>
    </stateId>
    <stateId id="326">
        <states>0 1 0 1 0 0 0 1 1 0</states>
    </stateId>
    <stateId id="327">
        <states>0 1 0 1 0 0 0 1 1 1</states>
    </stateId>
    <stateId id="328">
        <states>0 1 0 1 0 0 1 0 0 0</states>
    </stateId>
    <stateId id="329">
        <states>0 1 0 1 0 0 1 0 0 1</states>
    </stateId>
    <stateId id="330">
        <states>0 1 0 1 0 0 1 0 1 0</states>
    </stateId>
    <stateId id="331">
        <states>0 1 0 1 0 0 1 0 1 1</states>
    </stateId>
    <stateId id="332">
        <states>0 1 0 1 0 0 1 1 0 0</states>
    </stateId>
    <stateId id="333">
        <states>0 1 0 1 0 0 1 1 0 1</states>
    </stateId>
    <stateId id="334">
        <states>0 1 0 1 0 0 1 1 1 0</states>
    </stateId>
    <stateId id="335">
        <states>0 1 0 1 0 0 1 1 1 1</states>
    </stateId>
    <stateId id="336">
        <states>0 1 0 1 0 1 0 0 0 0</states>
    </stateId>
    <stateId id="337">
        <states>0 1 0 1 0 1 0 0 0 1</states>
    </stateId>
    <stateId id="338">
        <states>0 1 0 1 0 1 0 0 1 0</states>
    </stateId>
    <stateId id="339">
        <states>0 1 0 1 0 1 0 0 1 1</states>
    </stateId>
    <stateId id="340">
        <states>0 1 0 1 0 1 0 1 0 0</states>
    </stateId>
    <stateId id="341">
        <states>0 1 0 1 0 1 0 1 0 1</states>
    </stateId>
    <stateId id="342">
        <states>0 1 0 1 0 1 0 1 1 0</states>
    </stateId>
    <stateId id="343">
        <states>0 1 0 1 0 1 0 1 1 1</states>
    </stateId>
    <stateId id="344">
        <states>0 1 0 1 0 1 1 0 0 0</states>
    </stateId>
    <stateId id="345">
        <states>0 1 0 1 0 1 1 0 0 1</states>
    </stateId>
    <stateId id="346">
        <states>0 1 0 1 0 1 1 0 1 0</states>
    </stateId>
    <stateId id="347">
        <states>0 1 0 1 0 1 1 0 1 1</states>
    </stateId>
    <stateId id="348">
        <states>0 1 0 1 0 1 1 1 0 0</states>
    </stateId>
    <stateId id="349">
        <states>0 1 0 1 0 1 1 1 0 1</states>
    </stateId>
    <stateId id="350">
        <states>0 1 0 1 0 1 1 1 1 0</states>
    </stateId>
    <stateId id="351">
        <states>0 1 0 1 0 1 1 1 1 1</states>
    </stateId>
    <stateId id="352">
        <states>0 1 0 1 1 0 0 0 0 0</states>
    </stateId>
    <stateId id="353">
        <states>0 1 0 1 1 0 0 0 0 1</states>
    </stateId>
    <stateId id="354">
        <states>0 1 0 1 1 0 0 0 1 0</states>
    </stateId>
    <stateId id="355">
        <states>0 1 0 1 1 0 0 0 1 1</states>
    </stateId>
    <stateId id="356">
        <states>0 1 0 1 1 0 0 1 0 0</states>
    </stateId>
    <stateId id="357">
        <states>0 1 0 1 1 0 0 1 0 1</states>
    </stateId>
    <stateId id="358">
        <states>0 1 0 1 1 0 0 1 1 0</states>
    </stateId>
    <stateId id="359">
        <states>0 1 0 1 1 0 0 1 1 1</states>
    </stateId>
    <stateId id="360">
        <states>0 1 0 1 1 0 1 0 0 0</states>
    </stateId>
    <stateId id="361">
        <states>0 1 0 1 1 0 1 0 0 1</states>
    </stateId>
    <stateId id="362">
        <states>0 1 0 1 1 0 1 0 1 0</states>
    </stateId>
    <stateId id="363">
        <states>0 1 0 1 1 0 1 0 1 1</states>
    </stateId>
    <stateId id="364">
        <states>0 1 0 1 1 0 1 1 0 0</states>
    </stateId>
    <stateId id="365">
        <states>0 1 0 1 1 0 1 1 0 1</states>
    </stateId>
    <stateId id="366">
        <states>0 1 0 1 1 0 1 1 1 0</states>
    </stateId>
    <stateId id="367">
        <states>0 1 0 1 1 0 1 1 1 1</states>
    </stateId>
    <stateId id="368">
        <states>0 1 0 1 1 1 0 0 0 0</states>
    </stateId>
    <stateId id="369">
        <states>0 1 0 1 1 1 0 0 0 1</states>
    </stateId>
    <stateId id="370">
        <states>0 1 0 1 1 1 0 0 1 0</states>
    </stateId>
    <stateId id="371">
        <states>0 1 0 1 1 1 0 0 1 1</states>
    </stateId>
    <stateId id="372">
        <states>0 1 0 1 1 1 0 1 0 0</states>
    </stateId>
    <stateId id="373">
        <states>0 1 0 1 1 1 0 1 0 1</states>
    </stateId>
    <stateId id="374">
        <states>0 1 0 1 1 1 0 1 1 0</states>
    </stateId>
    <stateId id="375">
        <states>0 1 0 1 1 1 0 1 1 1</states>
    </stateId>
    <stateId id="376">
        <states>0 1 0 1 1 1 1 0 0 0</states>
    </stateId>
    <stateId id="377">
        <states>0 1 0 1 1 1 1 0 0 1</states>
    </stateId>
    <stateId id="378">
        <states>0 1 0 1 1 1 1 0 1 0</states>
    </stateId>
    <stateId id="379">
        <states>0 1 0 1 1 1 1 0 1 1</states>
    </stateId>
    <stateId id="380">
        <states>0 1 0 1 1 1 1 1 0 0</states>
    </stateId>
    <stateId id="381">
        <states>0 1 0 1 1 1 1 1 0 1</states>
    </stateId>
    <stateId id="382">
        <states>0 1 0 1 1 1 1 1 1 0</states>
    </stateId>
    <stateId id="383">
        <states>0 1 0 1 1 1 1 1 1 1</states>
    </stateId>
    <stateId id="384">
        <states>0 1 1 0 0 0 0 0 0 0</states>
    </stateId>
    <stateId id="385">
        <states>0 1 1 0 0 0 0 0 0 1</states>
    </stateId>
    <stateId id="386">
        <states>0 1 1 0 0 0 0 0 1 0</states>
    </stateId>
    <stateId id="387">
        <states>0 1 1 0 0 0 0 0 1 1</states>
    </stateId>
    <stateId id="388">
        <states>0 1 1 0 0 0 0 1 0 0</states>
    </stateId>
    <stateId id="389">
        <states>0 1 1 0 0 0 0 1 0 1</states>
    </stateId>
    <stateId id="390">
        <states>0 1 1 0 0 0 0 1 1 0</states>
    </stateId>
    <stateId id="391">
        <states>0 1 1 0 0 0 0 1 1 1</states>
    </stateId>
    <stateId id="392">
        <states>0 1 1 0 0 0 1 0 0 0</states>
    </stateId>
    <stateId id="393">
        <states>0 1 1 0 0 0 1 0 0 1</states>
    </stateId>
    <stateId id="394">
        <states>0 1 1 0 0 0 1 0 1 0</states>
    </stateId>
    <stateId id="395">
        <states>0 1 1 0 0 0 1 0 1 1</states>
    </stateId>
    <stateId id="396">
        <states>0 1 1 0 0 0 1 1 0 0</states>
    </stateId>
    <stateId id="397">
        <states>0 1 1 0 0 0 1 1 0 1</states>
    </stateId>
    <stateId id="398">
        <states>0 1 1 0 0 0 1 1 1 0</states>
    </stateId>
    <stateId id="399">
        <states>0 1 1 0 0 0 1 1 1 1</states>
    </stateId>
    <stateId id="400">
        <states>0 1 1 0 0 1 0 0 0 0</states>
    </stateId>
    <stateId id="401">
        <states>0 1 1 0 0 1 0 0 0 1</states>
    </stateId>
    <stateId id="402">
        <states>0 1 1 0 0 1 0 0 1 0</states>
    </stateId>
    <stateId id="403">
        <states>0 1 1 0 0 1 0 0 1 1</states>
    </stateId>
    <stateId id="404">
        <states>0 1 1 0 0 1 0 1 0 0</states>
    </stateId>
    <stateId id="405">
        <states>0 1 1 0 0 1 0 1 0 1</states>
    </stateId>
    <stateId id="406">
        <states>0 1 1 0 0 1 0 1 1 0</states>
    </stateId>
    <stateId id="407">
        <states>0 1 1 0 0 1 0 1 1 1</states>
    </stateId>
    <stateId id="408">
        <states>0 1 1 0 0 1 1 0 0 0</states>
    </stateId>
    <stateId id="409">
        <states>0 1 1 0 0 1 1 0 0 1</states>
    </stateId>
    <stateId id="410">
        <states>0 1 1 0 0 1 1 0 1 0</states>
    </stateId>
    <stateId id="411">
        <states>0 1 1 0 0 1 1 0 1 1</states>
    </stateId>
    <stateId id="412">
        <states>0 1 1 0 0 1 1 1 0 0</states>
    </stateId>
    <stateId id="413">
        <states>0 1 1 0 0 1 1 1 0 1</states>
    </stateId>
    <stateId id="414">
        <states>0 1 1 0 0 1 1 1 1 0</states>
    </stateId>
    <stateId id="415">
        <states>0 1 1 0 0 1 1 1 1 1</states>
    </stateId>
    <stateId id="416">
        <states>0 1 1 0 1 0 0 0 0 0</states>
    </stateId>
    <stateId id="417">
        <states>0 1 1 0 1 0 0 0 0 1</states>
    </stateId>
    <stateId id="418">
        <states>0 1 1 0 1 0 0 0 1 0</states>
    </stateId>
    <stateId id="419">
        <states>0 1 1 0 1 0 0 0 1 1</states>
    </stateId>
    <stateId id="420">
        <states>0 1 1 0 1 0 0 1 0 0</states>
    </stateId>
    <stateId id="421">
        <states>0 1 1 0 1 0 0 1 0 1</states>
    </stateId>
    <stateId id="422">
        <states>0 1 1 0 1 0 0 1 1 0</states>
    </stateId>
    <stateId id="423">
        <states>0 1 1 0 1 0 0 1 1 1</states>
    </stateId>
    <stateId id="424">
        <states>0 1 1 0 1 0 1 0 0 0</states>
    </stateId>
    <stateId id="425">
        <states>0 1 1 0 1 0 1 0 0 1</states>
    </stateId>
    <stateId id="426">
        <states>0 1 1 0 1 0 1 0 1 0</states>
    </stateId>
    <stateId id="427">
        <states>0 1 1 0 1 0 1 0 1 1</states>
    </stateId>
    <stateId id="428">
        <states>0 1 1 0 1 0 1 1 0 0</states>
    </stateId>
    <stateId id="429">
        <states>0 1 1 0 1 0 1 1 0 1</states>
    </stateId>
    <stateId id="430">
        <states>0 1 1 0 1 0 1 1 1 0</states>
    </stateId>
    <stateId id="431">
        <states>0 1 1 0 1 0 1 1 1 1</states>
    </stateId>
    <stateId id="432">
        <states>0 1 1 0 1 1 0 0 0 0</states>
    </stateId>
    <stateId id="433">
        <states>0 1 1 0 1 1 0 0 0 1</states>
    </stateId>
    <stateId id="434">
        <states>0 1 1 0 1 1 0 0 1 0</states>
    </stateId>
    <stateId id="435">
        <states>0 1 1 0 1 1 0 0 1 1</states>
    </stateId>
    <stateId id="436">
        <states>0 1 1 0 1 1 0 1 0 0</states>
    </stateId>
    <stateId id="437">
        <states>0 1 1 0 1 1 0 1 0 1</states>
    </stateId>
    <stateId id="438">
        <states>0 1 1 0 1 1 0 1 1 0</states>
    </stateId>
    <stateId id="439">
        <states>0 1 1 0 1 1 0 1 1 1</states>
    </stateId>
    <stateId id="440">
        <states>0 1 1 0 1 1 1 0 0 0</states>
    </stateId>
    <stateId id="441">
        <states>0 1 1 0 1 1 1 0 0 1</states>
    </stateId>
    <stateId id="442">
        <states>0 1 1 0 1 1 1 0 1 0</states>
    </stateId>
    <stateId id="443">
        <states>0 1 1 0 1 1 1 0 1 1</states>
    </stateId>
    <stateId id="444">
        <states>0 1 1 0 1 1 1 1 0 0</states>
    </stateId>
    <stateId id="445">
        <states>0 1 1 0 1 1 1 1 0 1</states>
    </stateId>
    <stateId id="446">
        <states>0 1 1 0 1 1 1 1 1 0</states>
    </stateId>
    <stateId id="447">
        <states>0 1 1 0 1 1 1 1 1 1</states>
    </stateId>
    <stateId id="448">
        <states>0 1 1 1 0 0 0 0 0 0</states>
    </stateId>
    <stateId id="449">
        <states>0 1 1 1 0 0 0 0 0 1</states>
    </stateId>
    <stateId id="450">
        <states>0 1 1 1 0 0 0 0 1 0</states>
    </stateId>
    <stateId id="451">
        <states>0 1 1 1 0 0 0 0 1 1</states>
    </stateId>
    <stateId id="452">
        <states>0 1 1 1 0 0 0 1 0 0</states>
    </stateId>
    <stateId id="453">
        <states>0 1 1 1 0 0 0 1 0 1</states>
    </stateId>
    <stateId id="454">
        <states>0 1 1 1 0 0 0 1 1 0</states>
    </stateId>
    <stateId id="455">
        <states>0 1 1 1 0 0 0 1 1 1</states>
    </stateId>
    <stateId id="456">
        <states>0 1 1 1 0 0 1 0 0 0</states>
    </stateId>
    <stateId id="457">
        <states>0 1 1 1 0 0 1 0 0 1</states>
    </stateId>
    <stateId id="458">
        <states>0 1 1 1 0 0 1 0 1 0</states>
    </stateId>
    <stateId id="459">
        <states>0 1 1 1 0 0 1 0 1 1</states>
    </stateId>
    <stateId id="460">
        <states>0 1 1 1 0 0 1 1 0 0</states>
    </stateId>
    <stateId id="461">
        <states>0 1 1 1 0 0 1 1 0 1</states>
    </stateId>
    <stateId id="462">
        <states>0 1 1 1 0 0 1 1 1 0</states>
    </stateId>
    <stateId id="463">
        <states>0 1 1 1 0 0 1 1 1 1</states>
    </stateId>
    <stateId id="464">
        <states>0 1 1 1 0 1 0 0 0 0</states>
    </stateId>
    <stateId id="465">
        <states>0 1 1 1 0 1 0 0 0 1</states>
    </stateId>
    <stateId id="466">
        <states>0 1 1 1 0 1 0 0 1 0</states>
    </stateId>
    <stateId id="467">
        <states>0 1 1 1 0 1 0 0 1 1</states>
    </stateId>
    <stateId id="468">
        <states>0 1 1 1 0 1 0 1 0 0</states>
    </stateId>
    <stateId id="469">
        <states>0 1 1 1 0 1 0 1 0 1</states>
    </stateId>
    <stateId id="470">
        <states>0 1 1 1 0 1 0 1 1 0</states>
    </stateId>
    <stateId id="471">
        <states>0 1 1 1 0 1 0 1 1 1</states>
    </stateId>
    <stateId id="472">
        <states>0 1 1 1 0 1 1 0 0 0</states>
    </stateId>
    <stateId id="473">
        <states>0 1 1 1 0 1 1 0 0 1</states>
    </stateId>
    <stateId id="474">
        <states>0 1 1 1 0 1 1 0 1 0</states>
    </stateId>
    <stateId id="475">
        <states>0 1 1 1 0 1 1 0 1 1</states>
    </stateId>
    <stateId id="476">
        <states>0 1 1 1 0 1 1 1 0 0</states>
    </stateId>
    <stateId id="477">
        <states>0 1 1 1 0 1 1 1 0 1</states>
    </stateId>
    <stateId id="478">
        <states>0 1 1 1 0 1 1 1 1 0</states>
    </stateId>
    <stateId id="479">
        <states>0 1 1 1 0 1 1 1 1 1</states>
    </stateId>
    <stateId id="480">
        <states>0 1 1 1 1 0 0 0 0 0</states>
    </stateId>
    <stateId id="481">
        <states>0 1 1 1 1 0 0 0 0 1</states>
    </stateId>
    <stateId id="482">
        <states>0 1 1 1 1 0 0 0 1 0</states>
    </stateId>
    <stateId id="483">
        <states>0 1 1 1 1 0 0 0 1 1</states>
    </stateId>
    <stateId id="484">
        <states>0 1 1 1 1 0 0 1 0 0</states>
    </stateId>
    <stateId id="485">
        <states>0 1 1 1 1 0 0 1 0 1</states>
    </stateId>
    <stateId id="486">
        <states>0 1 1 1 1 0 0 1 1 0</states>
    </stateId>
    <stateId id="487">
        <states>0 1 1 1 1 0 0 1 1 1</states>
    </stateId>
    <stateId id="488">
        <states>0 1 1 1 1 0 1 0 0 0</states>
    </stateId>
    <stateId id="489">
        <states>0 1 1 1 1 0 1 0 0 1</states>
    </stateId>
    <stateId id="490">
        <states>0 1 1 1 1 0 1 0 1 0</states>
    </stateId>
    <stateId id="491">
        <states>0 1 1 1 1 0 1 0 1 1</states>
    </stateId>
    <stateId id="492">
        <states>0 1 1 1 1 0 1 1 0 0</states>
    </stateId>
    <stateId id="493">
        <states>0 1 1 1 1 0 1 1 0 1</states>
    </stateId>
    <stateId id="494">
        <states>0 1 1 1 1 0 1 1 1 0</states>
    </stateId>
    <stateId id="495">
        <states>0 1 1 1 1 0 1 1 1 1</states>
    </stateId>
    <stateId id="496">
        <states>0 1 1 1 1 1 0 0 0 0</states>
    </stateId>
    <stateId id="497">
        <states>0 1 1 1 1 1 0 0 0 1</states>
    </stateId>
    <stateId id="498">
        <states>0 1 1 1 1 1 0 0 1 0</states>
    </stateId>
    <stateId id="499">
        <states>0 1 1 1 1 1 0 0 1 1</states>
    </stateId>
    <stateId id="500">
        <states>0 1 1 1 1 1 0 1 0 0</states>
    </stateId>
    <stateId id="501">
        <states>0 1 1 1 1 1 0 1 0 1</states>
    </stateId>
    <stateId id="502">
        <states>0 1 1 1 1 1 0 1 1 0</states>
    </stateId>
    <stateId id="503">
        <states>0 1 1 1 1 1 0 1 1 1</states>
    </stateId>
    <stateId id="504">
        <states>0 1 1 1 1 1 1 0 0 0</states>
    </stateId>
    <stateId id="505">
        <states>0 1 1 1 1 1 1 0 0 1</states>
    </stateId>
    <stateId id="506">
        <states>0 1 1 1 1 1 1 0 1 0</states>
    </stateId>
    <stateId id="507">
        <states>0 1 1 1 1 1 1 0 1 1</states>
    </stateId>
    <stateId id="508">
        <states>0 1 1 1 1 1 1 1 0 0</states>
    </stateId>
    <stateId id="509">
        <states>0 1 1 1 1 1 1 1 0 1</states>
    </stateId>
    <stateId id="510">
        <states>0 1 1 1 1 1 1 1 1 0</states>
    </stateId>
    <stateId id="511">
        <states>0 1 1 1 1 1 1 1 1 1</states>
    </stateId>
    <stateId id="512">
        <states>1 0 0 0 0 0 0 0 0 0</states>
    </stateId>
    <stateId id="513">
        <states>1 0 0 0 0 0 0 0 0 1</states>
    </stateId>
    <stateId id="514">
        <states>1 0 0 0 0 0 0 0 1 0</states>
    </stateId>
    <stateId id="515">
        <states>1 0 0 0 0 0 0 0 1 1</states>
    </stateId>
    <stateId id="516">
        <states>1 0 0 0 0 0 0 1 0 0</states>
    </stateId>
    <stateId id="517">
        <states>1 0 0 0 0 0 0 1 0 1</states>
    </stateId>
    <stateId id="518">
        <states>1 0 0 0 0 0 0 1 1 0</states>
    </stateId>
    <stateId id="519">
        <states>1 0 0 0 0 0 0 1 1 1</states>
    </stateId>
    <stateId id="520">
        <states>1 0 0 0 0 0 1 0 0 0</states>
    </stateId>
    <stateId id="521">
        <states>1 0 0 0 0 0 1 0 0 1</states>
    </stateId>
    <stateId id="522">
        <states>1 0 0 0 0 0 1 0 1 0</states>
    </stateId>
    <stateId id="523">
        <states>1 0 0 0 0 0 1 0 1 1</states>
    </stateId>
    <stateId id="524">
        <states>1 0 0 0 0 0 1 1 0 0</states>
    </stateId>
    <stateId id="525">
        <states>1 0 0 0 0 0 1 1 0 1</states>
    </stateId>
    <stateId id="526">
        <states>1 0 0 0 0 0 1 1 1 0</states>
    </stateId>
    <stateId id="527">
        <states>1 0 0 0 0 0 1 1 1 1</states>
    </stateId>
    <stateId id="528">
        <states>1 0 0 0 0 1 0 0 0 0</states>
    </stateId>
    <stateId id="529">
        <states>1 0 0 0 0 1 0 0 0 1</states>
    </stateId>
    <stateId id="530">
        <states>1 0 0 0 0 1 0 0 1 0</states>
    </stateId>
    <stateId id="531">
        <states>1 0 0 0 0 1 0 0 1 1</states>
    </stateId>
    <stateId id="532">
        <states>1 0 0 0 0 1 0 1 0 0</states>
    </stateId>
    <stateId id="533">
        <states>1 0 0 0 0 1 0 1 0 1</states>
    </stateId>
    <stateId id="534">
        <states>1 0 0 0 0 1 0 1 1 0</states>
    </stateId>
    <stateId id="535">
        <states>1 0 0 0 0 1 0 1 1 1</states>
    </stateId>
    <stateId id="536">
        <states>1 0 0 0 0 1 1 0 0 0</states>
    </stateId>
    <stateId id="537">
        <states>1 0 0 0 0 1 1 0 0 1</states>
    </stateId>
    <stateId id="538">
        <states>1 0 0 0 0 1 1 0 1 0</states>
    </stateId>
    <stateId id="539">
        <states>1 0 0 0 0 1 1 0 1 1</states>
    </stateId>
    <stateId id="540">
        <states>1 0 0 0 0 1 1 1 0 0</states>
    </stateId>
    <stateId id="541">
        <states>1 0 0 0 0 1 1 1 0 1</states>
    </stateId>
    <stateId id="542">
        <states>1 0 0 0 0 1 1 1 1 0</states>
    </stateId>
    <stateId id="543">
        <states>1 0 0 0 0 1 1 1 1 1</states>
    </stateId>
    <stateId id="544">
        <states>1 0 0 0 1 0 0 0 0 0</states>
    </stateId>
    <stateId id="545">
        <states>1 0 0 0 1 0 0 0 0 1</states>
    </stateId>
    <stateId id="546">
        <states>1 0 0 0 1 0 0 0 1 0</states>
    </stateId>
    <stateId id="547">
        <states>1 0 0 0 1 0 0 0 1 1</states>
    </stateId>
    <stateId id="548">
        <states>1 0 0 0 1 0 0 1 0 0</states>
    </stateId>
    <stateId id="549">
        <states>1 0 0 0 1 0 0 1 0 1</states>
    </stateId>
    <stateId id="550">
        <states>1 0 0 0 1 0 0 1 1 0</states>
    </stateId>
    <stateId id="551">
        <states>1 0 0 0 1 0 0 1 1 1</states>
    </stateId>
    <stateId id="552">
        <states>1 0 0 0 1 0 1 0 0 0</states>
    </stateId>
    <stateId id="553">
        <states>1 0 0 0 1 0 1 0 0 1</states>
    </stateId>
    <stateId id="554">
        <states>1 0 0 0 1 0 1 0 1 0</states>
    </stateId>
    <stateId id="555">
        <states>1 0 0 0 1 0 1 0 1 1</states>
    </stateId>
    <stateId id="556">
        <states>1 0 0 0 1 0 1 1 0 0</states>
    </stateId>
    <stateId id="557">
        <states>1 0 0 0 1 0 1 1 0 1</states>
    </stateId>
    <stateId id="558">
        <states>1 0 0 0 1 0 1 1 1 0</states>
    </stateId>
    <stateId id="559">
        <states>1 0 0 0 1 0 1 1 1 1</states>
    </stateId>
    <stateId id="560">
        <states>1 0 0 0 1 1 0 0 0 0</states>
    </stateId>
    <stateId id="561">
        <states>1 0 0 0 1 1 0 0 0 1</states>
    </stateId>
    <stateId id="562">
        <states>1 0 0 0 1 1 0 0 1 0</states>
    </stateId>
    <stateId id="563">
        <states>1 0 0 0 1 1 0 0 1 1</states>
    </stateId>
    <stateId id="564">
        <states>1 0 0 0 1 1 0 1 0 0</states>
    </stateId>
    <stateId id="565">
        <states>1 0 0 0 1 1 0 1 0 1</states>
    </stateId>
    <stateId id="566">
        <states>1 0 0 0 1 1 0 1 1 0</states>
    </stateId>
    <stateId id="567">
        <states>1 0 0 0 1 1 0 1 1 1</states>
    </stateId>
    <stateId id="568">
        <states>1 0 0 0 1 1 1 0 0 0</states>
    </stateId>
    <stateId id="569">
        <states>1 0 0 0 1 1 1 0 0 1</states>
    </stateId>
    <stateId id="570">
        <states>1 0 0 0 1 1 1 0 1 0</states>
    </stateId>
    <stateId id="571">
        <states>1 0 0 0 1 1 1 0 1 1</states>
    </stateId>
    <stateId id="572">
        <states>1 0 0 0 1 1 1 1 0 0</states>
    </stateId>
    <stateId id="573">
        <states>1 0 0 0 1 1 1 1 0 1</states>
    </stateId>
    <stateId id="574">
        <states>1 0 0 0 1 1 1 1 1 0</states>
    </stateId>
    <stateId id="575">
        <states>1 0 0 0 1 1 1 1 1 1</states>
    </stateId>
    <stateId id="576">
        <states>1 0 0 1 0 0 0 0 0 0</states>
    </stateId>
    <stateId id="577">
        <states>1 0 0 1 0 0 0 0 0 1</states>
    </stateId>
    <stateId id="578">
        <states>1 0 0 1 0 0 0 0 1 0</states>
    </stateId>
    <stateId id="579">
        <states>1 0 0 1 0 0 0 0 1 1</states>
    </stateId>
    <stateId id="580">
        <states>1 0 0 1 0 0 0 1 0 0</states>
    </stateId>
    <stateId id="581">
        <states>1 0 0 1 0 0 0 1 0 1</states>
    </stateId>
    <stateId id="582">
        <states>1 0 0 1 0 0 0 1 1 0</states>
    </stateId>
    <stateId id="583">
        <states>1 0 0 1 0 0 0 1 1 1</states>
    </stateId>
    <stateId id="584">
        <states>1 0 0 1 0 0 1 0 0 0</states>
    </stateId>
    <stateId id="585">
        <states>1 0 0 1 0 0 1 0 0 1</states>
    </stateId>
    <stateId id="586">
        <states>1 0 0 1 0 0 1 0 1 0</states>
    </stateId>
    <stateId id="587">
        <states>1 0 0 1 0 0 1 0 1 1</states>
    </stateId>
    <stateId id="588">
        <states>1 0 0 1 0 0 1 1 0 0</states>
    </stateId>
    <stateId id="589">
        <states>1 0 0 1 0 0 1 1 0 1</states>
    </stateId>
    <stateId id="590">
        <states>1 0 0 1 0 0 1 1 1 0</states>
    </stateId>
    <stateId id="591">
        <states>1 0 0 1 0 0 1 1 1 1</states>
    </stateId>
    <stateId id="592">
        <states>1 0 0 1 0 1 0 0 0 0</states>
    </stateId>
    <stateId id="593">
        <states>1 0 0 1 0 1 0 0 0 1</states>
    </stateId>
    <stateId id="594">
        <states>1 0 0 1 0 1 0 0 1 0</states>
    </stateId>
    <stateId id="595">
        <states>1 0 0 1 0 1 0 0 1 1</states>
    </stateId>
    <stateId id="596">
        <states>1 0 0 1 0 1 0 1 0 0</states>
    </stateId>
    <stateId id="597">
        <states>1 0 0 1 0 1 0 1 0 1</states>
    </stateId>
    <stateId id="598">
        <states>1 0 0 1 0 1 0 1 1 0</states>
    </stateId>
    <stateId id="599">
        <states>1 0 0 1 0 1 0 1 1 1</states>
    </stateId>
    <stateId id="600">
        <states>1 0 0 1 0 1 1 0 0 0</states>
    </stateId>
    <stateId id="601">
        <states>1 0 0 1 0 1 1 0 0 1</states>
    </stateId>
    <stateId id="602">
        <states>1 0 0 1 0 1 1 0 1 0</states>
    </stateId>
    <stateId id="603">
        <states>1 0 0 1 0 1 1 0 1 1</states>
    </stateId>
    <stateId id="604">
        <states>1 0 0 1 0 1 1 1 0 0</states>
    </stateId>
    <stateId id="605">
        <states>1 0 0 1 0 1 1 1 0 1</states>
    </stateId>
    <stateId id="606">
        <states>1 0 0 1 0 1 1 1 1 0</states>
    </stateId>
    <stateId id="607">
        <states>1 0 0 1 0 1 1 1 1 1</states>
    </stateId>
    <stateId id="608">
        <states>1 0 0 1 1 0 0 0 0 0</states>
    </stateId>
    <stateId id="609">
        <states>1 0 0 1 1 0 0 0 0 1</states>
    </stateId>
    <stateId id="610">
        <states>1 0 0 1 1 0 0 0 1 0</states>
    </stateId>
    <stateId id="611">
        <states>1 0 0 1 1 0 0 0 1 1</states>
    </stateId>
    <stateId id="612">
        <states>1 0 0 1 1 0 0 1 0 0</states>
    </stateId>
    <stateId id="613">
        <states>1 0 0 1 1 0 0 1 0 1</states>
    </stateId>
    <stateId id="614">
        <states>1 0 0 1 1 0 0 1 1 0</states>
    </stateId>
    <stateId id="615">
        <states>1 0 0 1 1 0 0 1 1 1</states>
    </stateId>
    <stateId id="616">
        <states>1 0 0 1 1 0 1 0 0 0</states>
    </stateId>
    <stateId id="617">
        <states>1 0 0 1 1 0 1 0 0 1</states>
    </stateId>
    <stateId id="618">
        <states>1 0 0 1 1 0 1 0 1 0</states>
    </stateId>
    <stateId id="619">
        <states>1 0 0 1 1 0 1 0 1 1</states>
    </stateId>
    <stateId id="620">
        <states>1 0 0 1 1 0 1 1 0 0</states>
    </stateId>
    <stateId id="621">
        <states>1 0 0 1 1 0 1 1 0 1</states>
    </stateId>
    <stateId id="622">
        <states>1 0 0 1 1 0 1 1 1 0</states>
    </stateId>
    <stateId id="623">
        <states>1 0 0 1 1 0 1 1 1 1</states>
    </stateId>
    <stateId id="624">
        <states>1 0 0 1 1 1 0 0 0 0</states>
    </stateId>
    <stateId id="625">
        <states>1 0 0 1 1 1 0 0 0 1</states>
    </stateId>
    <stateId id="626">
        <states>1 0 0 1 1 1 0 0 1 0</states>
    </stateId>
    <stateId id="627">
        <states>1 0 0 1 1 1 0 0 1 1</states>
    </stateId>
    <stateId id="628">
        <states>1 0 0 1 1 1 0 1 0 0</states>
    </stateId>
    <stateId id="629">
        <states>1 0 0 1 1 1 0 1 0 1</states>
    </stateId>
    <stateId id="630">
        <states>1 0 0 1 1 1 0 1 1 0</states>
    </stateId>
    <stateId id="631">
        <states>1 0 0 1 1 1 0 1 1 1</states>
    </stateId>
    <stateId id="632">
        <states>1 0 0 1 1 1 1 0 0 0</states>
    </stateId>
    <stateId id="633">
        <states>1 0 0 1 1 1 1 0 0 1</states>
    </stateId>
    <stateId id="634">
        <states>1 0 0 1 1 1 1 0 1 0</states>
    </stateId>
    <stateId id="635">
        <states>1 0 0 1 1 1 1 0 1 1</states>
    </stateId>
    <stateId id="636">
        <states>1 0 0 1 1 1 1 1 0 0</states>
    </stateId>
    <stateId id="637">
        <states>1 0 0 1 1 1 1 1 0 1</states>
    </stateId>
    <stateId id="638">
        <states>1 0 0 1 1 1 1 1 1 0</states>
    </stateId>
    <stateId id="639">
        <states>1 0 0 1 1 1 1 1 1 1</states>
    </stateId>
    <stateId id="640">
        <states>1 0 1 0 0 0 0 0 0 0</states>
    </stateId>
    <stateId id="641">
        <states>1 0 1 0 0 0 0 0 0 1</states>
    </stateId>
    <stateId id="642">
        <states>1 0 1 0 0 0 0 0 1 0</states>
    </stateId>
    <stateId id="643">
        <states>1 0 1 0 0 0 0 0 1 1</states>
    </stateId>
    <stateId id="644">
        <states>1 0 1 0 0 0 0 1 0 0</states>
    </stateId>
    <stateId id="645">
        <states>1 0 1 0 0 0 0 1 0 1</states>
    </stateId>
    <stateId id="646">
        <states>1 0 1 0 0 0 0 1 1 0</states>
    </stateId>
    <stateId id="647">
        <states>1 0 1 0 0 0 0 1 1 1</states>
    </stateId>
    <stateId id="648">
        <states>1 0 1 0 0 0 1 0 0 0</states>
    </stateId>
    <stateId id="649">
        <states>1 0 1 0 0 0 1 0 0 1</states>
    </stateId>
    <stateId id="650">
        <states>1 0 1 0 0 0 1 0 1 0</states>
    </stateId>
    <stateId id="651">
        <states>1 0 1 0 0 0 1 0 1 1</states>
    </stateId>
    <stateId id="652">
        <states>1 0 1 0 0 0 1 1 0 0</states>
    </stateId>
    <stateId id="653">
        <states>1 0 1 0 0 0 1 1 0 1</states>
    </stateId>
    <stateId id="654">
        <states>1 0 1 0 0 0 1 1 1 0</states>
    </stateId>
    <stateId id="655">
        <states>1 0 1 0 0 0 1 1 1 1</states>
    </stateId>
    <stateId id="656">
        <states>1 0 1 0 0 1 0 0 0 0</states>
    </stateId>
    <stateId id="657">
        <states>1 0 1 0 0 1 0 0 0 1</states>
    </stateId>
    <stateId id="658">
        <states>1 0 1 0 0 1 0 0 1 0</states>
    </stateId>
    <stateId id="659">
        <states>1 0 1 0 0 1 0 0 1 1</states>
    </stateId>
    <stateId id="660">
        <states>1 0 1 0 0 1 0 1 0 0</states>
    </stateId>
    <stateId id="661">
        <states>1 0 1 0 0 1 0 1 0 1</states>
    </stateId>
    <stateId id="662">
        <states>1 0 1 0 0 1 0 1 1 0</states>
    </stateId>
    <stateId id="663">
        <states>1 0 1 0 0 1 0 1 1 1</states>
    </stateId>
    <stateId id="664">
        <states>1 0 1 0 0 1 1 0 0 0</states>
    </stateId>
    <stateId id="665">
        <states>1 0 1 0 0 1 1 0 0 1</states>
    </stateId>
    <stateId id="666">
        <states>1 0 1 0 0 1 1 0 1 0</states>
    </stateId>
    <stateId id="667">
        <states>1 0 1 0 0 1 1 0 1 1</states>
    </stateId>
    <stateId id="668">
        <states>1 0 1 0 0 1 1 1 0 0</states>
    </stateId>
    <stateId id="669">
        <states>1 0 1 0 0 1 1 1 0 1</states>
    </stateId>
    <stateId id="670">
        <states>1 0 1 0 0 1 1 1 1 0</states>
    </stateId>
    <stateId id="671">
        <states>1 0 1 0 0 1 1 1 1 1</states>
    </stateId>
    <stateId id="672">
        <states>1 0 1 0 1 0 0 0 0 0</states>
    </stateId>
    <stateId id="673">
        <states>1 0 1 0 1 0 0 0 0 1</states>
    </stateId>
    <stateId id="674">
        <states>1 0 1 0 1 0 0 0 1 0</states>
    </stateId>
    <stateId id="675">
        <states>1 0 1 0 1 0 0 0 1 1</states>
    </stateId>
    <stateId id="676">
        <states>1 0 1 0 1 0 0 1 0 0</states>
    </stateId>
    <stateId id="677">
        <states>1 0 1 0 1 0 0 1 0 1</states>
    </stateId>
    <stateId id="678">
        <states>1 0 1 0 1 0 0 1 1 0</states>
    </stateId>
    <stateId id="679">
        <states>1 0 1 0 1 0 0 1 1 1</states>
    </stateId>
    <stateId id="680">
        <states>1 0 1 0 1 0 1 0 0 0</states>
    </stateId>
    <stateId id="681">
        <states>1 0 1 0 1 0 1 0 0 1</states>
    </stateId>
    <stateId id="682">
        <states>1 0 1 0 1 0 1 0 1 0</states>
    </stateId>
    <stateId id="683">
        <states>1 0 1 0 1 0 1 0 1 1</states>
    </stateId>
    <stateId id="684">
        <states>1 0 1 0 1 0 1 1 0 0</states>
    </stateId>
    <stateId id="685">
        <states>1 0 1 0 1 0 1 1 0 1</states>
    </stateId>
    <stateId id="686">
        <states>1 0 1 0 1 0 1 1 1 0</states>
    </stateId>
    <stateId id="687">
        <states>1 0 1 0 1 0 1 1 1 1</states>
    </stateId>
    <stateId id="688">
        <states>1 0 1 0 1 1 0 0 0 0</states>
    </stateId>
    <stateId id="689">
        <states>1 0 1 0 1 1 0 0 0 1</states>
    </stateId>
    <stateId id="690">
        <states>1 0 1 0 1 1 0 0 1 0</states>
    </stateId>
    <stateId id="691">
        <states>1 0 1 0 1 1 0 0 1 1</states>
    </stateId>
    <stateId id="692">
        <states>1 0 1 0 1 1 0 1 0 0</states>
    </stateId>
    <stateId id="693">
        <states>1 0 1 0 1 1 0 1 0 1</states>
    </stateId>
    <stateId id="694">
        <states>1 0 1 0 1 1 0 1 1 0</states>
    </stateId>
    <stateId id="695">
        <states>1 0 1 0 1 1 0 1 1 1</states>
    </stateId>
    <stateId id="696">
        <states>1 0 1 0 1 1 1 0 0 0</states>
    </stateId>
    <stateId id="697">
        <states>1 0 1 0 1 1 1 0 0 1</states>
    </stateId>
    <stateId id="698">
        <states>1 0 1 0 1 1 1 0 1 0</states>
    </stateId>
    <stateId id="699">
        <states>1 0 1 0 1 1 1 0 1 1</states>
    </stateId>
    <stateId id="700">
        <states>1 0 1 0 1 1 1 1 0 0</states>
    </stateId>
    <stateId id="701">
        <states>1 0 1 0 1 1 1 1 0 1</states>
    </stateId>
    <stateId id="702">
        <states>1 0 1 0 1 1 1 1 1 0</states>
    </stateId>
    <stateId id="703">
        <states>1 0 1 0 1 1 1 1 1 1</states>
    </stateId>
    <stateId id="704">
        <states>1 0 1 1 0 0 0 0 0 0</states>
    </stateId>
    <stateId id="705">
        <states>1 0 1 1 0 0 0 0 0 1</states>
    </stateId>
    <stateId id="706">
        <states>1 0 1 1 0 0 0 0 1 0</states>
    </stateId>
    <stateId id="707">
        <states>1 0 1 1 0 0 0 0 1 1</states>
    </stateId>
    <stateId id="708">
        <states>1 0 1 1 0 0 0 1 0 0</states>
    </stateId>
    <stateId id="709">
        <states>1 0 1 1 0 0 0 1 0 1</states>
    </stateId>
    <stateId id="710">
        <states>1 0 1 1 0 0 0 1 1 0</states>
    </stateId>
    <stateId id="711">
        <states>1 0 1 1 0 0 0 1 1 1</states>
    </stateId>
    <stateId id="712">
        <states>1 0 1 1 0 0 1 0 0 0</states>
    </stateId>
    <stateId id="713">
        <states>1 0 1 1 0 0 1 0 0 1</states>
    </stateId>
    <stateId id="714">
        <states>1 0 1 1 0 0 1 0 1 0</states>
    </stateId>
    <stateId id="715">
        <states>1 0 1 1 0 0 1 0 1 1</states>
    </stateId>
    <stateId id="716">
        <states>1 0 1 1 0 0 1 1 0 0</states>
    </stateId>
    <stateId id="717">
        <states>1 0 1 1 0 0 1 1 0 1</states>
    </stateId>
    <stateId id="718">
        <states>1 0 1 1 0 0 1 1 1 0</states>
    </stateId>
    <stateId id="719">
        <states>1 0 1 1 0 0 1 1 1 1</states>
    </stateId>
    <stateId id="720">
        <states>1 0 1 1 0 1 0 0 0 0</states>
    </stateId>
    <stateId id="721">
        <states>1 0 1 1 0 1 0 0 0 1</states>
    </stateId>
    <stateId id="722">
        <states>1 0 1 1 0 1 0 0 1 0</states>
    </stateId>
    <stateId id="723">
        <states>1 0 1 1 0 1 0 0 1 1</states>
    </stateId>
    <stateId id="724">
        <states>1 0 1 1 0 1 0 1 0 0</states>
    </stateId>
    <stateId id="725">
        <states>1 0 1 1 0 1 0 1 0 1</states>
    </stateId>
    <stateId id="726">
        <states>1 0 1 1 0 1 0 1 1 0</states>
    </stateId>
    <stateId id="727">
        <states>1 0 1 1 0 1 0 1 1 1</states>
    </stateId>
    <stateId id="728">
        <states>1 0 1 1 0 1 1 0 0 0</states>
    </stateId>
    <stateId id="729">
        <states>1 0 1 1 0 1 1 0 0 1</states>
    </stateId>
    <stateId id="730">
        <states>1 0 1 1 0 1 1 0 1 0</states>
    </stateId>
    <stateId id="731">
        <states>1 0 1 1 0 1 1 0 1 1</states>
    </stateId>
    <stateId id="732">
        <states>1 0 1 1 0 1 1 1 0 0</states>
    </stateId>
    <stateId id="733">
        <states>1 0 1 1 0 1 1 1 0 1</states>
    </stateId>
    <stateId id="734">
        <states>1 0 1 1 0 1 1 1 1 0</states>
    </stateId>
    <stateId id="735">
        <states>1 0 1 1 0 1 1 1 1 1</states>
    </stateId>
    <stateId id="736">
        <states>1 0 1 1 1 0 0 0 0 0</states>
    </stateId>
    <stateId id="737">
        <states>1 0 1 1 1 0 0 0 0 1</states>
    </stateId>
    <stateId id="738">
        <states>1 0 1 1 1 0 0 0 1 0</states>
    </stateId>
    <stateId id="739">
        <states>1 0 1 1 1 0 0 0 1 1</states>
    </stateId>
    <stateId id="740">
        <states>1 0 1 1 1 0 0 1 0 0</states>
    </stateId>
    <stateId id="741">
        <states>1 0 1 1 1 0 0 1 0 1</states>
    </stateId>
    <stateId id="742">
        <states>1 0 1 1 1 0 0 1 1 0</states>
    </stateId>
    <stateId id="743">
        <states>1 0 1 1 1 0 0 1 1 1</states>
    </stateId>
    <stateId id="744">
        <states>1 0 1 1 1 0 1 0 0 0</states>
    </stateId>
    <stateId id="745">
        <states>1 0 1 1 1 0 1 0 0 1</states>
    </stateId>
    <stateId id="746">
        <states>1 0 1 1 1 0 1 0 1 0</states>
    </stateId>
    <stateId id="747">
        <states>1 0 1 1 1 0 1 0 1 1</states>
    </stateId>
    <stateId id="748">
        <states>1 0 1 1 1 0 1 1 0 0</states>
    </stateId>
    <stateId id="749">
        <states>1 0 1 1 1 0 1 1 0 1</states>
    </stateId>
    <stateId id="750">
        <states>1 0 1 1 1 0 1 1 1 0</states>
    </stateId>
    <stateId id="751">
        <states>1 0 1 1 1 0 1 1 1 1</states>
    </stateId>
    <stateId id="752">
        <states>1 0 1 1 1 1 0 0 0 0</states>
    </stateId>
    <stateId id="753">
        <states>1 0 1 1 1 1 0 0 0 1</states>
    </stateId>
    <stateId id="754">
        <states>1 0 1 1 1 1 0 0 1 0</states>
    </stateId>
    <stateId id="755">
        <states>1 0 1 1 1 1 0 0 1 1</states>
    </stateId>
    <stateId id="756">
        <states>1 0 1 1 1 1 0 1 0 0</states>
    </stateId>
    <stateId id="757">
        <states>1 0 1 1 1 1 0 1 0 1</states>
    </stateId>
    <stateId id="758">
        <states>1 0 1 1 1 1 0 1 1 0</states>
    </stateId>
    <stateId id="759">
        <states>1 0 1 1 1 1 0 1 1 1</states>
    </stateId>
    <stateId id="760">
        <states>1 0 1 1 1 1 1 0 0 0</states>
    </stateId>
    <stateId id="761">
        <states>1 0 1 1 1 1 1 0 0 1</states>
    </stateId>
    <stateId id="762">
        <states>1 0 1 1 1 1 1 0 1 0</states>
    </stateId>
    <stateId id="763">
        <states>1 0 1 1 1 1 1 0 1 1</states>
    </stateId>
    <stateId id="764">
        <states>1 0 1 1 1 1 1 1 0 0</states>
    </stateId>
    <stateId id="765">
        <states>1 0 1 1 1 1 1 1 0 1</states>
    </stateId>
    <stateId id="766">
        <states>1 0 1 1 1 1 1 1 1 0</states>
    </stateId>
    <stateId id="767">
        <states>1 0 1 1 1 1 1 1 1 1</states>
    </stateId>
    <stateId id="768">
        <states>1 1 0 0 0 0 0 0 0 0</states>
    </stateId>
    <stateId id="769">
        <states>1 1 0 0 0 0 0 0 0 1</states>
    </stateId>
    <stateId id="770">
        <states>1 1 0 0 0 0 0 0 1 0</states>
    </stateId>
    <stateId id="771">
        <states>1 1 0 0 0 0 0 0 1 1</states>
    </stateId>
    <stateId id="772">
        <states>1 1 0 0 0 0 0 1 0 0</states>
    </stateId>
    <stateId id="773">
        <states>1 1 0 0 0 0 0 1 0 1</states>
    </stateId>
    <stateId id="774">
        <states>1 1 0 0 0 0 0 1 1 0</states>
    </stateId>
    <stateId id="775">
        <states>1 1 0 0 0 0 0 1 1 1</states>
    </stateId>
    <stateId id="776">
        <states>1 1 0 0 0 0 1 0 0 0</states>
    </stateId>
    <stateId id="777">
        <states>1 1 0 0 0 0 1 0 0 1</states>
    </stateId>
    <stateId id="778">
        <states>1 1 0 0 0 0 1 0 1 0</states>
    </stateId>
    <stateId id="779">
        <states>1 1 0 0 0 0 1 0 1 1</states>
    </stateId>
    <stateId id="780">
        <states>1 1 0 0 0 0 1 1 0 0</states>
    </stateId>
    <stateId id="781">
        <states>1 1 0 0 0 0 1 1 0 1</states>
    </stateId>
    <stateId id="782">
        <states>1 1 0 0 0 0 1 1 1 0</states>
    </stateId>
    <stateId id="783">
        <states>1 1 0 0 0 0 1 1 1 1</states>
    </stateId>
    <stateId id="784">
        <states>1 1 0 0 0 1 0 0 0 0</states>
    </stateId>
    <stateId id="785">
        <states>1 1 0 0 0 1 0 0 0 1</states>
    </stateId>
    <stateId id="786">
        <states>1 1 0 0 0 1 0 0 1 0</states>
    </stateId>
    <stateId id="787">
        <states>1 1 0 0 0 1 0 0 1 1</states>
    </stateId>
    <stateId id="788">
        <states>1 1 0 0 0 1 0 1 0 0</states>
    </stateId>
    <stateId id="789">
        <states>1 1 0 0 0 1 0 1 0 1</states>
    </stateId>
    <stateId id="790">
        <states>1 1 0 0 0 1 0 1 1 0</states>
    </stateId>
    <stateId id="791">
        <states>1 1 0 0 0 1 0 1 1 1</states>
    </stateId>
    <stateId id="792">
        <states>1 1 0 0 0 1 1 0 0 0</states>
    </stateId>
    <stateId id="793">
        <states>1 1 0 0 0 1 1 0 0 1</states>
    </stateId>
    <stateId id="794">
        <states>1 1 0 0 0 1 1 0 1 0</states>
    </stateId>
    <stateId id="795">
        <states>1 1 0 0 0 1 1 0 1 1</states>
    </stateId>
    <stateId id="796">
        <states>1 1 0 0 0 1 1 1 0 0</states>
    </stateId>
    <stateId id="797">
        <states>1 1 0 0 0 1 1 1 0 1</states>
    </stateId>
    <stateId id="798">
        <states>1 1 0 0 0 1 1 1 1 0</states>
    </stateId>
    <stateId id="799">
        <states>1 1 0 0 0 1 1 1 1 1</states>
    </stateId>
    <stateId id="800">
        <states>1 1 0 0 1 0 0 0 0 0</states>
    </stateId>
    <stateId id="801">
        <states>1 1 0 0 1 0 0 0 0 1</states>
    </stateId>
    <stateId id="802">
        <states>1 1 0 0 1 0 0 0 1 0</states>
    </stateId>
    <stateId id="803">
        <states>1 1 0 0 1 0 0 0 1 1</states>
    </stateId>
    <stateId id="804">
        <states>1 1 0 0 1 0 0 1 0 0</states>
    </stateId>
    <stateId id="805">
        <states>1 1 0 0 1 0 0 1 0 1</states>
    </stateId>
    <stateId id="806">
        <states>1 1 0 0 1 0 0 1 1 0</states>
    </stateId>
    <stateId id="807">
        <states>1 1 0 0 1 0 0 1 1 1</states>
    </stateId>
    <stateId id="808">
        <states>1 1 0 0 1 0 1 0 0 0</states>
    </stateId>
    <stateId id="809">
        <states>1 1 0 0 1 0 1 0 0 1</states>
    </stateId>
    <stateId id="810">
        <states>1 1 0 0 1 0 1 0 1 0</states>
    </stateId>
    <stateId id="811">
        <states>1 1 0 0 1 0 1 0 1 1</states>
    </stateId>
    <stateId id="812">
        <states>1 1 0 0 1 0 1 1 0 0</states>
    </stateId>
    <stateId id="813">
        <states>1 1 0 0 1 0 1 1 0 1</states>
    </stateId>
    <stateId id="814">
        <states>1 1 0 0 1 0 1 1 1 0</states>
    </stateId>
    <stateId id="815">
        <states>1 1 0 0 1 0 1 1 1 1</states>
    </stateId>
    <stateId id="816">
        <states>1 1 0 0 1 1 0 0 0 0</states>
    </stateId>
    <stateId id="817">
        <states>1 1 0 0 1 1 0 0 0 1</states>
    </stateId>
    <stateId id="818">
        <states>1 1 0 0 1 1 0 0 1 0</states>
    </stateId>
    <stateId id="819">
        <states>1 1 0 0 1 1 0 0 1 1</states>
    </stateId>
    <stateId id="820">
        <states>1 1 0 0 1 1 0 1 0 0</states>
    </stateId>
    <stateId id="821">
        <states>1 1 0 0 1 1 0 1 0 1</states>
    </stateId>
    <stateId id="822">
        <states>1 1 0 0 1 1 0 1 1 0</states>
    </stateId>
    <stateId id="823">
        <states>1 1 0 0 1 1 0 1 1 1</states>
    </stateId>
    <stateId id="824">
        <states>1 1 0 0 1 1 1 0 0 0</states>
    </stateId>
    <stateId id="825">
        <states>1 1 0 0 1 1 1 0 0 1</states>
    </stateId>
    <stateId id="826">
        <states>1 1 0 0 1 1 1 0 1 0</states>
    </stateId>
    <stateId id="827">
        <states>1 1 0 0 1 1 1 0 1 1</states>
    </stateId>
    <stateId id="828">
        <states>1 1 0 0 1 1 1 1 0 0</states>
    </stateId>
    <stateId id="829">
        <states>1 1 0 0 1 1 1 1 0 1</states>
    </stateId>
    <stateId id="830">
        <states>1 1 0 0 1 1 1 1 1 0</states>
    </stateId>
    <stateId id="831">
        <states>1 1 0 0 1 1 1 1 1 1</states>
    </stateId>
    <stateId id="832">
        <states>1 1 0 1 0 0 0 0 0 0</states>
    </stateId>
    <stateId id="833">
        <states>1 1 0 1 0 0 0 0 0 1</states>
    </stateId>
    <stateId id="834">
        <states>1 1 0 1 0 0 0 0 1 0</states>
    </stateId>
    <stateId id="835">
        <states>1 1 0 1 0 0 0 0 1 1</states>
    </stateId>
    <stateId id="836">
        <states>1 1 0 1 0 0 0 1 0 0</states>
    </stateId>
    <stateId id="837">
        <states>1 1 0 1 0 0 0 1 0 1</states>
    </stateId>
    <stateId id="838">
        <states>1 1 0 1 0 0 0 1 1 0</states>
    </stateId>
    <stateId id="839">
        <states>1 1 0 1 0 0 0 1 1 1</states>
    </stateId>
    <stateId id="840">
        <states>1 1 0 1 0 0 1 0 0 0</states>
    </stateId>
    <stateId id="841">
        <states>1 1 0 1 0 0 1 0 0 1</states>
    </stateId>
    <stateId id="842">
        <states>1 1 0 1 0 0 1 0 1 0</states>
    </stateId>
    <stateId id="843">
        <states>1 1 0 1 0 0 1 0 1 1</states>
    </stateId>
    <stateId id="844">
        <states>1 1 0 1 0 0 1 1 0 0</states>
    </stateId>
    <stateId id="845">
        <states>1 1 0 1 0 0 1 1 0 1</states>
    </stateId>
    <stateId id="846">
        <states>1 1 0 1 0 0 1 1 1 0</states>
    </stateId>
    <stateId id="847">
        <states>1 1 0 1 0 0 1 1 1 1</states>
    </stateId>
    <stateId id="848">
        <states>1 1 0 1 0 1 0 0 0 0</states>
    </stateId>
    <stateId id="849">
        <states>1 1 0 1 0 1 0 0 0 1</states>
    </stateId>
    <stateId id="850">
        <states>1 1 0 1 0 1 0 0 1 0</states>
    </stateId>
    <stateId id="851">
        <states>1 1 0 1 0 1 0 0 1 1</states>
    </stateId>
    <stateId id="852">
        <states>1 1 0 1 0 1 0 1 0 0</states>
    </stateId>
    <stateId id="853">
        <states>1 1 0 1 0 1 0 1 0 1</states>
    </stateId>
    <stateId id="854">
        <states>1 1 0 1 0 1 0 1 1 0</states>
    </stateId>
    <stateId id="855">
        <states>1 1 0 1 0 1 0 1 1 1</states>
    </stateId>
    <stateId id="856">
        <states>1 1 0 1 0 1 1 0 0 0</states>
    </stateId>
    <stateId id="857">
        <states>1 1 0 1 0 1 1 0 0 1</states>
    </stateId>
    <stateId id="858">
        <states>1 1 0 1 0 1 1 0 1 0</states>
    </stateId>
    <stateId id="859">
        <states>1 1 0 1 0 1 1 0 1 1</states>
    </stateId>
    <stateId id="860">
        <states>1 1 0 1 0 1 1 1 0 0</states>
    </stateId>
    <stateId id="861">
        <states>1 1 0 1 0 1 1 1 0 1</states>
    </stateId>
    <stateId id="862">
        <states>1 1 0 1 0 1 1 1 1 0</states>
    </stateId>
    <stateId id="863">
        <states>1 1 0 1 0 1 1 1 1 1</states>
    </stateId>
    <stateId id="864">
        <states>1 1 0 1 1 0 0 0 0 0</states>
    </stateId>
    <stateId id="865">
        <states>1 1 0 1 1 0 0 0 0 1</states>
    </stateId>
    <stateId id="866">
        <states>1 1 0 1 1 0 0 0 1 0</states>
    </stateId>
    <stateId id="867">
        <states>1 1 0 1 1 0 0 0 1 1</states>
    </stateId>
    <stateId id="868">
        <states>1 1 0 1 1 0 0 1 0 0</states>
    </stateId>
    <stateId id="869">
        <states>1 1 0 1 1 0 0 1 0 1</states>
    </stateId>
    <stateId id="870">
        <states>1 1 0 1 1 0 0 1 1 0</states>
    </stateId>
    <stateId id="871">
        <states>1 1 0 1 1 0 0 1 1 1</states>
    </stateId>
    <stateId id="872">
        <states>1 1 0 1 1 0 1 0 0 0</states>
    </stateId>
    <stateId id="873">
        <states>1 1 0 1 1 0 1 0 0 1</states>
    </stateId>
    <stateId id="874">
        <states>1 1 0 1 1 0 1 0 1 0</states>
    </stateId>
    <stateId id="875">
        <states>1 1 0 1 1 0 1 0 1 1</states>
    </stateId>
    <stateId id="876">
        <states>1 1 0 1 1 0 1 1 0 0</states>
    </stateId>
    <stateId id="877">
        <states>1 1 0 1 1 0 1 1 0 1</states>
    </stateId>
    <stateId id="878">
        <states>1 1 0 1 1 0 1 1 1 0</states>
    </stateId>
    <stateId id="879">
        <states>1 1 0 1 1 0 1 1 1 1</states>
    </stateId>
    <stateId id="880">
        <states>1 1 0 1 1 1 0 0 0 0</states>
    </stateId>
    <stateId id="881">
        <states>1 1 0 1 1 1 0 0 0 1</states>
    </stateId>
    <stateId id="882">
        <states>1 1 0 1 1 1 0 0 1 0</states>
    </stateId>
    <stateId id="883">
        <states>1 1 0 1 1 1 0 0 1 1</states>
    </stateId>
    <stateId id="884">
        <states>1 1 0 1 1 1 0 1 0 0</states>
    </stateId>
    <stateId id="885">
        <states>1 1 0 1 1 1 0 1 0 1</states>
    </stateId>
    <stateId id="886">
        <states>1 1 0 1 1 1 0 1 1 0</states>
    </stateId>
    <stateId id="887">
        <states>1 1 0 1 1 1 0 1 1 1</states>
    </stateId>
    <stateId id="888">
        <states>1 1 0 1 1 1 1 0 0 0</states>
    </stateId>
    <stateId id="889">
        <states>1 1 0 1 1 1 1 0 0 1</states>
    </stateId>
    <stateId id="890">
        <states>1 1 0 1 1 1 1 0 1 0</states>
    </stateId>
    <stateId id="891">
        <states>1 1 0 1 1 1 1 0 1 1</states>
    </stateId>
    <stateId id="892">
        <states>1 1 0 1 1 1 1 1 0 0</states>
    </stateId>
    <stateId id="893">
        <states>1 1 0 1 1 1 1 1 0 1</states>
    </stateId>
    <stateId id="894">
        <states>1 1 0 1 1 1 1 1 1 0</states>
    </stateId>
    <stateId id="895">
        <states>1 1 0 1 1 1 1 1 1 1</states>
    </stateId>
    <stateId id="896">
        <states>1 1 1 0 0 0 0 0 0 0</states>
    </stateId>
    <stateId id="897">
        <states>1 1 1 0 0 0 0 0 0 1</states>
    </stateId>
    <stateId id="898">
        <states>1 1 1 0 0 0 0 0 1 0</states>
    </stateId>
    <stateId id="899">
        <states>1 1 1 0 0 0 0 0 1 1</states>
    </stateId>
    <stateId id="900">
        <states>1 1 1 0 0 0 0 1 0 0</states>
    </stateId>
    <stateId id="901">
        <states>1 1 1 0 0 0 0 1 0 1</states>
    </stateId>
    <stateId id="902">
        <states>1 1 1 0 0 0 0 1 1 0</states>
    </stateId>
    <stateId id="903">
        <states>1 1 1 0 0 0 0 1 1 1</states>
    </stateId>
    <stateId id="904">
        <states>1 1 1 0 0 0 1 0 0 0</states>
    </stateId>
    <stateId id="905">
        <states>1 1 1 0 0 0 1 0 0 1</states>
    </stateId>
    <stateId id="906">
        <states>1 1 1 0 0 0 1 0 1 0</states>
    </stateId>
    <stateId id="907">
        <states>1 1 1 0 0 0 1 0 1 1</states>
    </stateId>
    <stateId id="908">
        <states>1 1 1 0 0 0 1 1 0 0</states>
    </stateId>
    <stateId id="909">
        <states>1 1 1 0 0 0 1 1 0 1</states>
    </stateId>
    <stateId id="910">
        <states>1 1 1 0 0 0 1 1 1 0</states>
    </stateId>
    <stateId id="911">
        <states>1 1 1 0 0 0 1 1 1 1</states>
    </stateId>
    <stateId id="912">
        <states>1 1 1 0 0 1 0 0 0 0</states>
    </stateId>
    <stateId id="913">
        <states>1 1 1 0 0 1 0 0 0 1</states>
    </stateId>
    <stateId id="914">
        <states>1 1 1 0 0 1 0 0 1 0</states>
    </stateId>
    <stateId id="915">
        <states>1 1 1 0 0 1 0 0 1 1</states>
    </stateId>
    <stateId id="916">
        <states>1 1 1 0 0 1 0 1 0 0</states>
    </stateId>
    <stateId id="917">
        <states>1 1 1 0 0 1 0 1 0 1</states>
    </stateId>
    <stateId id="918">
        <states>1 1 1 0 0 1 0 1 1 0</states>
    </stateId>
    <stateId id="919">
        <states>1 1 1 0 0 1 0 1 1 1</states>
    </stateId>
    <stateId id="920">
        <states>1 1 1 0 0 1 1 0 0 0</states>
    </stateId>
    <stateId id="921">
        <states>1 1 1 0 0 1 1 0 0 1</states>
    </stateId>
    <stateId id="922">
        <states>1 1 1 0 0 1 1 0 1 0</states>
    </stateId>
    <stateId id="923">
        <states>1 1 1 0 0 1 1 0 1 1</states>
    </stateId>
    <stateId id="924">
        <states>1 1 1 0 0 1 1 1 0 0</states>
    </stateId>
    <stateId id="925">
        <states>1 1 1 0 0 1 1 1 0 1</states>
    </stateId>
    <stateId id="926">
        <states>1 1 1 0 0 1 1 1 1 0</states>
    </stateId>
    <stateId id="927">
        <states>1 1 1 0 0 1 1 1 1 1</states>
    </stateId>
    <stateId id="928">
        <states>1 1 1 0 1 0 0 0 0 0</states>
    </stateId>
    <stateId id="929">
        <states>1 1 1 0 1 0 0 0 0 1</states>
    </stateId>
    <stateId id="930">
        <states>1 1 1 0 1 0 0 0 1 0</states>
    </stateId>
    <stateId id="931">
        <states>1 1 1 0 1 0 0 0 1 1</states>
    </stateId>
    <stateId id="932">
        <states>1 1 1 0 1 0 0 1 0 0</states>
    </stateId>
    <stateId id="933">
        <states>1 1 1 0 1 0 0 1 0 1</states>
    </stateId>
    <stateId id="934">
        <states>1 1 1 0 1 0 0 1 1 0</states>
    </stateId>
    <stateId id="935">
        <states>1 1 1 0 1 0 0 1 1 1</states>
    </stateId>
    <stateId id="936">
        <states>1 1 1 0 1 0 1 0 0 0</states>
    </stateId>
    <stateId id="937">
        <states>1 1 1 0 1 0 1 0 0 1</states>
    </stateId>
    <stateId id="938">
        <states>1 1 1 0 1 0 1 0 1 0</states>
    </stateId>
    <stateId id="939">
        <states>1 1 1 0 1 0 1 0 1 1</states>
    </stateId>
    <stateId id="940">
        <states>1 1 1 0 1 0 1 1 0 0</states>
    </stateId>
    <stateId id="941">
        <states>1 1 1 0 1 0 1 1 0 1</states>
    </stateId>
    <stateId id="942">
        <states>1 1 1 0 1 0 1 1 1 0</states>
    </stateId>
    <stateId id="943">
        <states>1 1 1 0 1 0 1 1 1 1</states>
    </stateId>
    <stateId id="944">
        <states>1 1 1 0 1 1 0 0 0 0</states>
    </stateId>
    <stateId id="945">
        <states>1 1 1 0 1 1 0 0 0 1</states>
    </stateId>
    <stateId id="946">
        <states>1 1 1 0 1 1 0 0 1 0</states>
    </stateId>
    <stateId id="947">
        <states>1 1 1 0 1 1 0 0 1 1</states>
    </stateId>
    <stateId id="948">
        <states>1 1 1 0 1 1 0 1 0 0</states>
    </stateId>
    <stateId id="949">
        <states>1 1 1 0 1 1 0 1 0 1</states>
    </stateId>
    <stateId id="950">
        <states>1 1 1 0 1 1 0 1 1 0</states>
    </stateId>
    <stateId id="951">
        <states>1 1 1 0 1 1 0 1 1 1</states>
    </stateId>
    <stateId id="952">
        <states>1 1 1 0 1 1 1 0 0 0</states>
    </stateId>
    <stateId id="953">
        <states>1 1 1 0 1 1 1 0 0 1</states>
    </stateId>
    <stateId id="954">
        <states>1 1 1 0 1 1 1 0 1 0</states>
    </stateId>
    <stateId id="955">
        <states>1 1 1 0 1 1 1 0 1 1</states>
    </stateId>
    <stateId id="956">
        <states>1 1 1 0 1 1 1 1 0 0</states>
    </stateId>
    <stateId id="957">
        <states>1 1 1 0 1 1 1 1 0 1</states>
    </stateId>
    <stateId id="958">
        <states>1 1 1 0 1 1 1 1 1 0</states>
    </stateId>
    <stateId id="959">
        <states>1 1 1 0 1 1 1 1 1 1</states>
    </stateId>
    <stateId id="960">
        <states>1 1 1 1 0 0 0 0 0 0</states>
    </stateId>
    <stateId id="961">
        <states>1 1 1 1 0 0 0 0 0 1</states>
    </stateId>
    <stateId id="962">
        <states>1 1 1 1 0 0 0 0 1 0</states>
    </stateId>
    <stateId id="963">
        <states>1 1 1 1 0 0 0 0 1 1</states>
    </stateId>
    <stateId id="964">
        <states>1 1 1 1 0 0 0 1 0 0</states>
    </stateId>
    <stateId id="965">
        <states>1 1 1 1 0 0 0 1 0 1</states>
    </stateId>
    <stateId id="966">
        <states>1 1 1 1 0 0 0 1 1 0</states>
    </stateId>
    <stateId id="967">
        <states>1 1 1 1 0 0 0 1 1 1</states>
    </stateId>
    <stateId id="968">
        <states>1 1 1 1 0 0 1 0 0 0</states>
    </stateId>
    <stateId id="969">
        <states>1 1 1 1 0 0 1 0 0 1</states>
    </stateId>
    <stateId id="970">
        <states>1 1 1 1 0 0 1 0 1 0</states>
    </stateId>
    <stateId id="971">
        <states>1 1 1 1 0 0 1 0 1 1</states>
    </stateId>
    <stateId id="972">
        <states>1 1 1 1 0 0 1 1 0 0</states>
    </stateId>
    <stateId id="973">
        <states>1 1 1 1 0 0 1 1 0 1</states>
    </stateId>
    <stateId id="974">
        <states>1 1 1 1 0 0 1 1 1 0</states>
    </stateId>
    <stateId id="975">
        <states>1 1 1 1 0 0 1 1 1 1</states>
    </stateId>
    <stateId id="976">
        <states>1 1 1 1 0 1 0 0 0 0</states>
    </stateId>
    <stateId id="977">
        <states>1 1 1 1 0 1 0 0 0 1</states>
    </stateId>
    <stateId id="978">
        <states>1 1 1 1 0 1 0 0 1 0</states>
    </stateId>
    <stateId id="979">
        <states>1 1 1 1 0 1 0 0 1 1</states>
    </stateId>
    <stateId id="980">
        <states>1 1 1 1 0 1 0 1 0 0</states>
    </stateId>
    <stateId id="981">
        <states>1 1 1 1 0 1 0 1 0 1</states>
    </stateId>
    <stateId id="982">
        <states>1 1 1 1 0 1 0 1 1 0</states>
    </stateId>
    <stateId id="983">
        <states>1 1 1 1 0 1 0 1 1 1</states>
    </stateId>
    <stateId id="984">
        <states>1 1 1 1 0 1 1 0 0 0</states>
    </stateId>
    <stateId id="985">
        <states>1 1 1 1 0 1 1 0 0 1</states>
    </stateId>
    <stateId id="986">
        <states>1 1 1 1 0 1 1 0 1 0</states>
    </stateId>
    <stateId id="987">
        <states>1 1 1 1 0 1 1 0 1 1</states>
    </stateId>
    <stateId id="988">
        <states>1 1 1 1 0 1 1 1 0 0</states>
    </stateId>
    <stateId id="989">
        <states>1 1 1 1 0 1 1 1 0 1</states>
    </stateId>
    <stateId id="990">
        <states>1 1 1 1 0 1 1 1 1 0</states>
    </stateId>
    <stateId id="991">
        <states>1 1 1 1 0 1 1 1 1 1</states>
    </stateId>
    <stateId id="992">
        <states>1 1 1 1 1 0 0 0 0 0</states>
    </stateId>
    <stateId id="993">
        <states>1 1 1 1 1 0 0 0 0 1</states>
    </stateId>
    <stateId id="994">
        <states>1 1 1 1 1 0 0 0 1 0</states>
    </stateId>
    <stateId id="995">
        <states>1 1 1 1 1 0 0 0 1 1</states>
    </stateId>
    <stateId id="996">
        <states>1 1 1 1 1 0 0 1 0 0</states>
    </stateId>
    <stateId id="997">
        <states>1 1 1 1 1 0 0 1 0 1</states>
    </stateId>
    <stateId id="998">
        <states>1 1 1 1 1 0 0 1 1 0</states>
    </stateId>
    <stateId id="999">
        <states>1 1 1 1 1 0 0 1 1 1</states>
    </stateId>
    <stateId id="1000">
        <states>1 1 1 1 1 0 1 0 0 0</states>
    </stateId>
    <stateId id="1001">
        <states>1 1 1 1 1 0 1 0 0 1</states>
    </stateId>
    <stateId id="1002">
        <states>1 1 1 1 1 0 1 0 1 0</states>
    </stateId>
    <stateId id="1003">
        <states>1 1 1 1 1 0 1 0 1 1</states>
    </stateId>
    <stateId id="1004">
        <states>1 1 1 1 1 0 1 1 0 0</states>
    </stateId>
    <stateId id="1005">
        <states>1 1 1 1 1 0 1 1 0 1</states>
    </stateId>
    <stateId id="1006">
        <states>1 1 1 1 1 0 1 1 1 0</states>
    </stateId>
    <stateId id="1007">
        <states>1 1 1 1 1 0 1 1 1 1</states>
    </stateId>
    <stateId id="1008">
        <states>1 1 1 1 1 1 0 0 0 0</states>
    </stateId>
    <stateId id="1009">
        <states>1 1 1 1 1 1 0 0 0 1</states>
    </stateId>
    <stateId id="1010">
        <states>1 1 1 1 1 1 0 0 1 0</states>
    </stateId>
    <stateId id="1011">
        <states>1 1 1 1 1 1 0 0 1 1</states>
    </stateId>
    <stateId id="1012">
        <states>1 1 1 1 1 1 0 1 0 0</states>
    </stateId>
    <stateId id="1013">
        <states>1 1 1 1 1 1 0 1 0 1</states>
    </stateId>
    <stateId id="1014">
        <states>1 1 1 1 1 1 0 1 1 0</states>
    </stateId>
    <stateId id="1015">
        <states>1 1 1 1 1 1 0 1 1 1</states>
    </stateId>
    <stateId id="1016">
        <states>1 1 1 1 1 1 1 0 0 0</states>
    </stateId>
    <stateId id="1017">
        <states>1 1 1 1 1 1 1 0 0 1</states>
    </stateId>
    <stateId id="1018">
        <states>1 1 1 1 1 1 1 0 1 0</states>
    </stateId>
    <stateId id="1019">
        <states>1 1 1 1 1 1 1 0 1 1</states>
    </stateId>
    <stateId id="1020">
        <states>1 1 1 1 1 1 1 1 0 0</states>
    </stateId>
    <stateId id="1021">
        <states>1 1 1 1 1 1 1 1 0 1</states>
    </stateId>
    <stateId id="1022">
        <states>1 1 1 1 1 1 1 1 1 0</states>
    </stateId>
    <stateId id="1023">
        <states>1 1 1 1 1 1 1 1 1 1</states>
    </stateId>
</systemStates>

<functionalEquivalence>
    <numEquivClasses>1</numEquivClasses>
    <classId id="0">
        <numElements>1</numElements>
        <elements>0</elements>
    </classId>
</functionalEquivalence>

<systemStateTransitions>
    <numFunctionalEquivClasses>1</numFunctionalEquivClasses>
    <permutation id="0">
        <edge>0 0</edge>
        <edge>1 123</edge>
        <edge>2 4</edge>
        <edge>3 127</edge>
        <edge>4 0</edge>
        <edge>5 123</edge>
        <edge>6 0</edge>
        <edge>7 120</edge>
        <edge>8 16</edge>
        <edge>9 115</edge>
        <edge>10 20</edge>
        <edge>11 119</edge>
        <edge>12 16</edge>
        <edge>13 115</edge>
        <edge>14 16</edge>
        <edge>15 112</edge>
        <edge>16 32</edge>
        <edge>17 99</edge>
        <edge>18 36</edge>
        <edge>19 103</edge>
        <edge>20 32</edge>
        <edge>21 99</edge>
        <edge>22 32</edge>
        <edge>23 96</edge>
        <edge>24 48</edge>
        <edge>25 115</edge>
        <edge>26 52</edge>
        <edge>27 119</edge>
        <edge>28 48</edge>
        <edge>29 115</edge>
        <edge>30 48</edge>
        <edge>31 112</edge>
        <edge>32 65</edge>
        <edge>33 67</edge>
        <edge>34 69</edge>
        <edge>35 71</edge>
        <edge>36 65</edge>
        <edge>37 67</edge>
        <edge>38 65</edge>
        <edge>39 64</edge>
        <edge>40 81</edge>
        <edge>41 83</edge>
        <edge>42 85</edge>
        <edge>43 87</edge>
        <edge>44 81</edge>
        <edge>45 83</edge>
        <edge>46 81</edge>
        <edge>47 80</edge>
        <edge>48 97</edge>
        <edge>49 99</edge>
        <edge>50 101</edge>
        <edge>51 103</edge>
        <edge>52 97</edge>
        <edge>53 99</edge>
        <edge>54 97</edge>
        <edge>55 96</edge>
        <edge>56 113</edge>
        <edge>57 115</edge>
        <edge>58 117</edge>
        <edge>59 119</edge>
        <edge>60 113</edge>
        <edge>61 115</edge>
        <edge>62 113</edge>
        <edge>63 112</edge>
        <edge>64 128</edge>
        <edge>65 251</edge>
        <edge>66 132</edge>
        <edge>67 255</edge>
        <edge>68 128</edge>
        <edge>69 251</edge>
        <edge>70 128</edge>
        <edge>71 248</edge>
        <edge>72 144</edge>
        <edge>73 243</edge>
        <edge>74 148</edge>
        <edge>75 247</edge>
        <edge>76 144</edge>
        <edge>77 243</edge>
        <edge>78 144</edge>
        <edge>79 240</edge>
        <edge>80 160</edge>
        <edge>81 227</edge>
        <edge>82 164</edge>
        <edge>83 231</edge>
        <edge>84 160</edge>
        <edge>85 227</edge>
        <edge>86 160</edge>
        <edge>87 224</edge>
        <edge>88 176</edge>
        <edge>89 243</edge>
        <edge>90 180</edge>
        <edge>91 247</edge>
        <edge>92 176</edge>
        <edge>93 243</edge>
        <edge>94 176</edge>
        <edge>95 240</edge>
        <edge>96 193</edge>
        <edge>97 195</edge>
        <edge>98 197</edge>
        <edge>99 199</edge>
        <edge>100 193</edge>
        <edge>101 195</edge>
        <edge>102 193</edge>
        <edge>103 192</edge>
        <edge>104 209</edge>
        <edge>105 211</edge>
        <edge>106 213</edge>
        <edge>107 215</edge>
        <edge>108 209</edge>
        <edge>109 211</edge>
        <edge>110 209</edge>
        <edge>111 208</edge>
        <edge>112 225</edge>
        <edge>113 227</edge>
        <edge>114 229</edge>
        <edge>115 231</edge>
        <edge>116 225</edge>
        <edge>117 227</edge>
        <edge>118 225</edge>
        <edge>119 224</edge>
        <edge>120 241</edge>
        <edge>121 243</edge>
        <edge>122 245</edge>
        <edge>123 247</edge>
        <edge>124 241</edge>
        <edge>125 243</edge>
        <edge>126 241</edge>
        <edge>127 240</edge>
        <edge>128 256</edge>
        <edge>129 379</edge>
        <edge>130 260</edge>
        <edge>131 383</edge>
        <edge>132 256</edge>
        <edge>133 379</edge>
        <edge>134 256</edge>
        <edge>135 376</edge>
        <edge>136 272</edge>
        <edge>137 371</edge>
        <edge>138 276</edge>
        <edge>139 375</edge>
        <edge>140 272</edge>
        <edge>141 371</edge>
        <edge>142 272</edge>
        <edge>143 368</edge>
        <edge>144 288</edge>
        <edge>145 355</edge>
        <edge>146 292</edge>
        <edge>147 359</edge>
        <edge>148 288</edge>
        <edge>149 355</edge>
        <edge>150 288</edge>
        <edge>151 352</edge>
        <edge>152 304</edge>
        <edge>153 371</edge>
        <edge>154 308</edge>
        <edge>155 375</edge>
        <edge>156 304</edge>
        <edge>157 371</edge>
        <edge>158 304</edge>
        <edge>159 368</edge>
        <edge>160 321</edge>
        <edge>161 323</edge>
        <edge>162 325</edge>
        <edge>163 327</edge>
        <edge>164 321</edge>
        <edge>165 323</edge>
        <edge>166 321</edge>
        <edge>167 320</edge>
        <edge>168 337</edge>
        <edge>169 339</edge>
        <edge>170 341</edge>
        <edge>171 343</edge>
        <edge>172 337</edge>
        <edge>173 339</edge>
        <edge>174 337</edge>
        <edge>175 336</edge>
        <edge>176 353</edge>
        <edge>177 355</edge>
        <edge>178 357</edge>
        <edge>179 359</edge>
        <edge>180 353</edge>
        <edge>181 355</edge>
        <edge>182 353</edge>
        <edge>183 352</edge>
        <edge>184 369</edge>
        <edge>185 371</edge>
        <edge>186 373</edge>
        <edge>187 375</edge>
        <edge>188 369</edge>
        <edge>189 371</edge>
        <edge>190 369</edge>
        <edge>191 368</edge>
        <edge>192 384</edge>
        <edge>193 507</edge>
        <edge>194 388</edge>
        <edge>195 511</edge>
        <edge>196 384</edge>
        <edge>197 507</edge>
        <edge>198 384</edge>
        <edge>199 504</edge>
        <edge>200 400</edge>
        <edge>201 499</edge>
        <edge>202 404</edge>
        <edge>203 503</edge>
        <edge>204 400</edge>
        <edge>205 499</edge>
        <edge>206 400</edge>
        <edge>207 496</edge>
        <edge>208 416</edge>
        <edge>209 483</edge>
        <edge>210 420</edge>
        <edge>211 487</edge>
        <edge>212 416</edge>
        <edge>213 483</edge>
        <edge>214 416</edge>
        <edge>215 480</edge>
        <edge>216 432</edge>
        <edge>217 499</edge>
        <edge>218 436</edge>
        <edge>219 503</edge>
        <edge>220 432</edge>
        <edge>221 499</edge>
        <edge>222 432</edge>
        <edge>223 496</edge>
        <edge>224 449</edge>
        <edge>225 451</edge>
        <edge>226 453</edge>
        <edge>227 455</edge>
        <edge>228 449</edge>
        <edge>229 451</edge>
        <edge>230 449</edge>
        <edge>231 448</edge>
        <edge>232 465</edge>
        <edge>233 467</edge>
        <edge>234 469</edge>
        <edge>235 471</edge>
        <edge>236 465</edge>
        <edge>237 467</edge>
        <edge>238 465</edge>
        <edge>239 464</edge>
        <edge>240 481</edge>
        <edge>241 483</edge>
        <edge>242 485</edge>
        <edge>243 487</edge>
        <edge>244 481</edge>
        <edge>245 483</edge>
        <edge>246 481</edge>
        <edge>247 480</edge>
        <edge>248 497</edge>
        <edge>249 499</edge>
        <edge>250 501</edge>
        <edge>251 503</edge>
        <edge>252 497</edge>
        <edge>253 499</edge>
        <edge>254 497</edge>
        <edge>255 496</edge>
        <edge>256 512</edge>
        <edge>257 635</edge>
        <edge>258 516</edge>
        <edge>259 639</edge>
        <edge>260 512</edge>
        <edge>261 635</edge>
        <edge>262 512</edge>
        <edge>263 632</edge>
        <edge>264 528</edge>
        <edge>265 627</edge>
        <edge>266 532</edge>
        <edge>267 631</edge>
        <edge>268 528</edge>
        <edge>269 627</edge>
        <edge>270 528</edge>
        <edge>271 624</edge>
        <edge>272 544</edge>
        <edge>273 611</edge>
        <edge>274 548</edge>
        <edge>275 615</edge>
        <edge>276 544</edge>
        <edge>277 611</edge>
        <edge>278 544</edge>
        <edge>279 608</edge>
        <edge>280 560</edge>
        <edge>281 627</edge>
        <edge>282 564</edge>
        <edge>283 631</edge>
        <edge>284 560</edge>
        <edge>285 627</edge>
        <edge>286 560</edge>
        <edge>287 624</edge>
        <edge>288 577</edge>
        <edge>289 579</edge>
        <edge>290 581</edge>
        <edge>291 583</edge>
        <edge>292 577</edge>
        <edge>293 579</edge>
        <edge>294 577</edge>
        <edge>295 576</edge>
        <edge>296 593</edge>
        <edge>297 595</edge>
        <edge>298 597</edge>
        <edge>299 599</edge>
        <edge>300 593</edge>
        <edge>301 595</edge>
        <edge>302 593</edge>
        <edge>303 592</edge>
        <edge>304 609</edge>
        <edge>305 611</edge>
        <edge>306 613</edge>
        <edge>307 615</edge>
        <edge>308 609</edge>
        <edge>309 611</edge>
        <edge>310 609</edge>
        <edge>311 608</edge>
        <edge>312 625</edge>
        <edge>313 627</edge>
        <edge>314 629</edge>
        <edge>315 631</edge>
        <edge>316 625</edge>
        <edge>317 627</edge>
        <edge>318 625</edge>
        <edge>319 624</edge>
        <edge>320 640</edge>
        <edge>321 763</edge>
        <edge>322 644</edge>
        <edge>323 767</edge>
        <edge>324 640</edge>
        <edge>325 763</edge>
        <edge>326 640</edge>
        <edge>327 760</edge>
        <edge>328 656</edge>
        <edge>329 755</edge>
        <edge>330 660</edge>
        <edge>331 759</edge>
        <edge>332 656</edge>
        <edge>333 755</edge>
        <edge>334 656</edge>
        <edge>335 752</edge>
        <edge>336 672</edge>
        <edge>337 739</edge>
        <edge>338 676</edge>
        <edge>339 743</edge>
        <edge>340 672</edge>
        <edge>341 739</edge>
        <edge>342 672</edge>
        <edge>343 736</edge>
        <edge>344 688</edge>
        <edge>345 755</edge>
        <edge>346 692</edge>
        <edge>347 759</edge>
        <edge>348 688</edge>
        <edge>349 755</edge>
        <edge>350 688</edge>
        <edge>351 752</edge>
        <edge>352 705</edge>
        <edge>353 707</edge>
        <edge>354 709</edge>
        <edge>355 711</edge>
        <edge>356 705</edge>
        <edge>357 707</edge>
        <edge>358 705</edge>
        <edge>359 704</edge>
        <edge>360 721</edge>
        <edge>361 723</edge>
        <edge>362 725</edge>
        <edge>363 727</edge>
        <edge>364 721</edge>
        <edge>365 723</edge>
        <edge>366 721</edge>
        <edge>367 720</edge>
        <edge>368 737</edge>
        <edge>369 739</edge>
        <edge>370 741</edge>
        <edge>371 743</edge>
        <edge>372 737</edge>
        <edge>373 739</edge>
        <edge>374 737</edge>
        <edge>375 736</edge>
        <edge>376 753</edge>
        <edge>377 755</edge>
        <edge>378 757</edge>
        <edge>379 759</edge>
        <edge>380 753</edge>
        <edge>381 755</edge>
        <edge>382 753</edge>
        <edge>383 752</edge>
        <edge>384 768</edge>
        <edge>385 891</edge>
        <edge>386 772</edge>
        <edge>387 895</edge>
        <edge>388 768</edge>
        <edge>389 891</edge>
        <edge>390 768</edge>
        <edge>391 888</edge>
        <edge>392 784</edge>
        <edge>393 883</edge>
        <edge>394 788</edge>
        <edge>395 887</edge>
        <edge>396 784</edge>
        <edge>397 883</edge>
        <edge>398 784</edge>
        <edge>399 880</edge>
        <edge>400 800</edge>
        <edge>401 867</edge>
        <edge>402 804</edge>
        <edge>403 871</edge>
        <edge>404 800</edge>
        <edge>405 867</edge>
        <edge>406 800</edge>
        <edge>407 864</edge>
        <edge>408 816</edge>
        <edge>409 883</edge>
        <edge>410 820</edge>
        <edge>411 887</edge>
        <edge>412 816</edge>
        <edge>413 883</edge>
        <edge>414 816</edge>
        <edge>415 880</edge>
        <edge>416 833</edge>
        <edge>417 835</edge>
        <edge>418 837</edge>
        <edge>419 839</edge>
        <edge>420 833</edge>
        <edge>421 835</edge>
        <edge>422 833</edge>
        <edge>423 832</edge>
        <edge>424 849</edge>
        <edge>425 851</edge>
        <edge>426 853</edge>
        <edge>427 855</edge>
        <edge>428 849</edge>
        <edge>429 851</edge>
        <edge>430 849</edge>
        <edge>431 848</edge>
        <edge>432 865</edge>
        <edge>433 867</edge>
        <edge>434 869</edge>
        <edge>435 871</edge>
        <edge>436 865</edge>
        <edge>437 867</edge>
        <edge>438 865</edge>
        <edge>439 864</edge>
        <edge>440 881</edge>
        <edge>441 883</edge>
        <edge>442 885</edge>
        <edge>443 887</edge>
        <edge>444 881</edge>
        <edge>445 883</edge>
        <edge>446 881</edge>
        <edge>447 880</edge>
        <edge>448 896</edge>
        <edge>449 1019</edge>
        <edge>450 900</edge>
        <edge>451 1023</edge>
        <edge>452 896</edge>
        <edge>453 1019</edge>
        <edge>454 896</edge>
        <edge>455 1016</edge>
        <edge>456 912</edge>
        <edge>457 1011</edge>
        <edge>458 916</edge>
        <edge>459 1015</edge>
        <edge>460 912</edge>
        <edge>461 1011</edge>
        <edge>462 912</edge>
        <edge>463 1008</edge>
        <edge>464 928</edge>
        <edge>465 995</edge>
        <edge>466 932</edge>
        <edge>467 999</edge>
        <edge>468 928</edge>
        <edge>469 995</edge>
        <edge>470 928</edge>
        <edge>471 992</edge>
        <edge>472 944</edge>
        <edge>473 1011</edge>
        <edge>474 948</edge>
        <edge>475 1015</edge>
        <edge>476 944</edge>
        <edge>477 1011</edge>
        <edge>478 944</edge>
        <edge>479 1008</edge>
        <edge>480 961</edge>
        <edge>481 963</edge>
        <edge>482 965</edge>
        <edge>483 967</edge>
        <edge>484 961</edge>
        <edge>485 963</edge>
        <edge>486 961</edge>
        <edge>487 960</edge>
        <edge>488 977</edge>
        <edge>489 979</edge>
        <edge>490 981</edge>
        <edge>491 983</edge>
        <edge>492 977</edge>
        <edge>493 979</edge>
        <edge>494 977</edge>
        <edge>495 976</edge>
        <edge>496 993</edge>
        <edge>497 995</edge>
        <edge>498 997</edge>
        <edge>499 999</edge>
        <edge>500 993</edge>
        <edge>501 995</edge>
        <edge>502 993</edge>
        <edge>503 992</edge>
        <edge>504 1009</edge>
        <edge>505 1011</edge>
        <edge>506 1013</edge>
        <edge>507 1015</edge>
        <edge>508 1009</edge>
        <edge>509 1011</edge>
        <edge>510 1009</edge>
        <edge>511 1008</edge>
        <edge>512 0</edge>
        <edge>513 123</edge>
        <edge>514 4</edge>
        <edge>515 127</edge>
        <edge>516 0</edge>
        <edge>517 123</edge>
        <edge>518 0</edge>
        <edge>519 120</edge>
        <edge>520 16</edge>
        <edge>521 115</edge>
        <edge>522 20</edge>
        <edge>523 119</edge>
        <edge>524 16</edge>
        <edge>525 115</edge>
        <edge>526 16</edge>
        <edge>527 112</edge>
        <edge>528 32</edge>
        <edge>529 99</edge>
        <edge>530 36</edge>
        <edge>531 103</edge>
        <edge>532 32</edge>
        <edge>533 99</edge>
        <edge>534 32</edge>
        <edge>535 96</edge>
        <edge>536 48</edge>
        <edge>537 115</edge>
        <edge>538 52</edge>
        <edge>539 119</edge>
        <edge>540 48</edge>
        <edge>541 115</edge>
        <edge>542 48</edge>
        <edge>543 112</edge>
        <edge>544 65</edge>
        <edge>545 67</edge>
        <edge>546 69</edge>
        <edge>547 71</edge>
        <edge>548 65</edge>
        <edge>549 67</edge>
        <edge>550 65</edge>
        <edge>551 64</edge>
        <edge>552 81</edge>
        <edge>553 83</edge>
        <edge>554 85</edge>
        <edge>555 87</edge>
        <edge>556 81</edge>
        <edge>557 83</edge>
        <edge>558 81</edge>
        <edge>559 80</edge>
        <edge>560 97</edge>
        <edge>561 99</edge>
        <edge>562 101</edge>
        <edge>563 103</edge>
        <edge>564 97</edge>
        <edge>565 99</edge>
        <edge>566 97</edge>
        <edge>567 96</edge>
        <edge>568 113</edge>
        <edge>569 115</edge>
        <edge>570 117</edge>
        <edge>571 119</edge>
        <edge>572 113</edge>
        <edge>573 115</edge>
        <edge>574 113</edge>
        <edge>575 112</edge>
        <edge>576 128</edge>
        <edge>577 251</edge>
        <edge>578 132</edge>
        <edge>579 255</edge>
        <edge>580 128</edge>
        <edge>581 251</edge>
        <edge>582 128</edge>
        <edge>583 248</edge>
        <edge>584 144</edge>
        <edge>585 243</edge>
        <edge>586 148</edge>
        <edge>587 247</edge>
        <edge>588 144</edge>
        <edge>589 243</edge>
        <edge>590 144</edge>
        <edge>591 240</edge>
        <edge>592 160</edge>
        <edge>593 227</edge>
        <edge>594 164</edge>
        <edge>595 231</edge>
        <edge>596 160</edge>
        <edge>597 227</edge>
        <edge>598 160</edge>
        <edge>599 224</edge>
        <edge>600 176</edge>
        <edge>601 243</edge>
        <edge>602 180</edge>
        <edge>603 247</edge>
        <edge>604 176</edge>
        <edge>605 243</edge>
        <edge>606 176</edge>
        <edge>607 240</edge>
        <edge>608 193</edge>
        <edge>609 195</edge>
        <edge>610 197</edge>
        <edge>611 199</edge>
        <edge>612 193</edge>
        <edge>613 195</edge>
        <edge>614 193</edge>
        <edge>615 192</edge>
        <edge>616 209</edge>
        <edge>617 211</edge>
        <edge>618 213</edge>
        <edge>619 215</edge>
        <edge>620 209</edge>
        <edge>621 211</edge>
        <edge>622 209</edge>
        <edge>623 208</edge>
        <edge>624 225</edge>
        <edge>625 227</edge>
        <edge>626 229</edge>
        <edge>627 231</edge>
        <edge>628 225</edge>
        <edge>629 227</edge>
        <edge>630 225</edge>
        <edge>631 224</edge>
        <edge>632 241</edge>
        <edge>633 243</edge>
        <edge>634 245</edge>
        <edge>635 247</edge>
        <edge>636 241</edge>
        <edge>637 243</edge>
        <edge>638 241</edge>
        <edge>639 240</edge>
        <edge>640 256</edge>
        <edge>641 379</edge>
        <edge>642 260</edge>
        <edge>643 383</edge>
        <edge>644 256</edge>
        <edge>645 379</edge>
        <edge>646 256</edge>
        <edge>647 376</edge>
        <edge>648 272</edge>
        <edge>649 371</edge>
        <edge>650 276</edge>
        <edge>651 375</edge>
        <edge>652 272</edge>
        <edge>653 371</edge>
        <edge>654 272</edge>
        <edge>655 368</edge>
        <edge>656 288</edge>
        <edge>657 355</edge>
        <edge>658 292</edge>
        <edge>659 359</edge>
        <edge>660 288</edge>
        <edge>661 355</edge>
        <edge>662 288</edge>
        <edge>663 352</edge>
        <edge>664 304</edge>
        <edge>665 371</edge>
        <edge>666 308</edge>
        <edge>667 375</edge>
        <edge>668 304</edge>
        <edge>669 371</edge>
        <edge>670 304</edge>
        <edge>671 368</edge>
        <edge>672 321</edge>
        <edge>673 323</edge>
        <edge>674 325</edge>
        <edge>675 327</edge>
        <edge>676 321</edge>
        <edge>677 323</edge>
        <edge>678 321</edge>
        <edge>679 320</edge>
        <edge>680 337</edge>
        <edge>681 339</edge>
        <edge>682 341</edge>
        <edge>683 343</edge>
        <edge>684 337</edge>
        <edge>685 339</edge>
        <edge>686 337</edge>
        <edge>687 336</edge>
        <edge>688 353</edge>
        <edge>689 355</edge>
        <edge>690 357</edge>
        <edge>691 359</edge>
        <edge>692 353</edge>
        <edge>693 355</edge>
        <edge>694 353</edge>
        <edge>695 352</edge>
        <edge>696 369</edge>
        <edge>697 371</edge>
        <edge>698 373</edge>
        <edge>699 375</edge>
        <edge>700 369</edge>
        <edge>701 371</edge>
        <edge>702 369</edge>
        <edge>703 368</edge>
        <edge>704 384</edge>
        <edge>705 507</edge>
        <edge>706 388</edge>
        <edge>707 511</edge>
        <edge>708 384</edge>
        <edge>709 507</edge>
        <edge>710 384</edge>
        <edge>711 504</edge>
        <edge>712 400</edge>
        <edge>713 499</edge>
        <edge>714 404</edge>
        <edge>715 503</edge>
        <edge>716 400</edge>
        <edge>717 499</edge>
        <edge>718 400</edge>
        <edge>719 496</edge>
        <edge>720 416</edge>
        <edge>721 483</edge>
        <edge>722 420</edge>
        <edge>723 487</edge>
        <edge>724 416</edge>
        <edge>725 483</edge>
        <edge>726 416</edge>
        <edge>727 480</edge>
        <edge>728 432</edge>
        <edge>729 499</edge>
        <edge>730 436</edge>
        <edge>731 503</edge>
        <edge>732 432</edge>
        <edge>733 499</edge>
        <edge>734 432</edge>
        <edge>735 496</edge>
        <edge>736 449</edge>
        <edge>737 451</edge>
        <edge>738 453</edge>
        <edge>739 455</edge>
        <edge>740 449</edge>
        <edge>741 451</edge>
        <edge>742 449</edge>
        <edge>743 448</edge>
        <edge>744 465</edge>
        <edge>745 467</edge>
        <edge>746 469</edge>
        <edge>747 471</edge>
        <edge>748 465</edge>
        <edge>749 467</edge>
        <edge>750 465</edge>
        <edge>751 464</edge>
        <edge>752 481</edge>
        <edge>753 483</edge>
        <edge>754 485</edge>
        <edge>755 487</edge>
        <edge>756 481</edge>
        <edge>757 483</edge>
        <edge>758 481</edge>
        <edge>759 480</edge>
        <edge>760 497</edge>
        <edge>761 499</edge>
        <edge>762 501</edge>
        <edge>763 503</edge>
        <edge>764 497</edge>
        <edge>765 499</edge>
        <edge>766 497</edge>
        <edge>767 496</edge>
        <edge>768 0</edge>
        <edge>769 123</edge>
        <edge>770 4</edge>
        <edge>771 127</edge>
        <edge>772 0</edge>
        <edge>773 123</edge>
        <edge>774 0</edge>
        <edge>775 120</edge>
        <edge>776 16</edge>
        <edge>777 115</edge>
        <edge>778 20</edge>
        <edge>779 119</edge>
        <edge>780 16</edge>
        <edge>781 115</edge>
        <edge>782 16</edge>
        <edge>783 112</edge>
        <edge>784 32</edge>
        <edge>785 99</edge>
        <edge>786 36</edge>
        <edge>787 103</edge>
        <edge>788 32</edge>
        <edge>789 99</edge>
        <edge>790 32</edge>
        <edge>791 96</edge>
        <edge>792 48</edge>
        <edge>793 115</edge>
        <edge>794 52</edge>
        <edge>795 119</edge>
        <edge>796 48</edge>
        <edge>797 115</edge>
        <edge>798 48</edge>
        <edge>799 112</edge>
        <edge>800 65</edge>
        <edge>801 67</edge>
        <edge>802 69</edge>
        <edge>803 71</edge>
        <edge>804 65</edge>
        <edge>805 67</edge>
        <edge>806 65</edge>
        <edge>807 64</edge>
        <edge>808 81</edge>
        <edge>809 83</edge>
        <edge>810 85</edge>
        <edge>811 87</edge>
        <edge>812 81</edge>
        <edge>813 83</edge>
        <edge>814 81</edge>
        <edge>815 80</edge>
        <edge>816 97</edge>
        <edge>817 99</edge>
        <edge>818 101</edge>
        <edge>819 103</edge>
        <edge>820 97</edge>
        <edge>821 99</edge>
        <edge>822 97</edge>
        <edge>823 96</edge>
        <edge>824 113</edge>
        <edge>825 115</edge>
        <edge>826 117</edge>
        <edge>827 119</edge>
        <edge>828 113</edge>
        <edge>829 115</edge>
        <edge>830 113</edge>
        <edge>831 112</edge>
        <edge>832 128</edge>
        <edge>833 251</edge>
        <edge>834 132</edge>
        <edge>835 255</edge>
        <edge>836 128</edge>
        <edge>837 251</edge>
        <edge>838 128</edge>
        <edge>839 248</edge>
        <edge>840 144</edge>
        <edge>841 243</edge>
        <edge>842 148</edge>
        <edge>843 247</edge>
        <edge>844 144</edge>
        <edge>845 243</edge>
        <edge>846 144</edge>
        <edge>847 240</edge>
        <edge>848 160</edge>
        <edge>849 227</edge>
        <edge>850 164</edge>
        <edge>851 231</edge>
        <edge>852 160</edge>
        <edge>853 227</edge>
        <edge>854 160</edge>
        <edge>855 224</edge>
        <edge>856 176</edge>
        <edge>857 243</edge>
        <edge>858 180</edge>
        <edge>859 247</edge>
        <edge>860 176</edge>
        <edge>861 243</edge>
        <edge>862 176</edge>
        <edge>863 240</edge>
        <edge>864 193</edge>
        <edge>865 195</edge>
        <edge>866 197</edge>
        <edge>867 199</edge>
        <edge>868 193</edge>
        <edge>869 195</edge>
        <edge>870 193</edge>
        <edge>871 192</edge>
        <edge>872 209</edge>
        <edge>873 211</edge>
        <edge>874 213</edge>
        <edge>875 215</edge>
        <edge>876 209</edge>
        <edge>877 211</edge>
        <edge>878 209</edge>
        <edge>879 208</edge>
        <edge>880 225</edge>
        <edge>881 227</edge>
        <edge>882 229</edge>
        <edge>883 231</edge>
        <edge>884 225</edge>
        <edge>885 227</edge>
        <edge>886 225</edge>
        <edge>887 224</edge>
        <edge>888 241</edge>
        <edge>889 243</edge>
        <edge>890 245</edge>
        <edge>891 247</edge>
        <edge>892 241</edge>
        <edge>893 243</edge>
        <edge>894 241</edge>
        <edge>895 240</edge>
        <edge>896 0</edge>
        <edge>897 123</edge>
        <edge>898 4</edge>
        <edge>899 127</edge>
        <edge>900 0</edge>
        <edge>901 123</edge>
        <edge>902 0</edge>
        <edge>903 120</edge>
        <edge>904 16</edge>
        <edge>905 115</edge>
        <edge>906 20</edge>
        <edge>907 119</edge>
        <edge>908 16</edge>
        <edge>909 115</edge>
        <edge>910 16</edge>
        <edge>911 112</edge>
        <edge>912 32</edge>
        <edge>913 99</edge>
        <edge>914 36</edge>
        <edge>915 103</edge>
        <edge>916 32</edge>
        <edge>917 99</edge>
        <edge>918 32</edge>
        <edge>919 96</edge>
        <edge>920 48</edge>
        <edge>921 115</edge>
        <edge>922 52</edge>
        <edge>923 119</edge>
        <edge>924 48</edge>
        <edge>925 115</edge>
        <edge>926 48</edge>
        <edge>927 112</edge>
        <edge>928 65</edge>
        <edge>929 67</edge>
        <edge>930 69</edge>
        <edge>931 71</edge>
        <edge>932 65</edge>
        <edge>933 67</edge>
        <edge>934 65</edge>
        <edge>935 64</edge>
        <edge>936 81</edge>
        <edge>937 83</edge>
        <edge>938 85</edge>
        <edge>939 87</edge>
        <edge>940 81</edge>
        <edge>941 83</edge>
        <edge>942 81</edge>
        <edge>943 80</edge>
        <edge>944 97</edge>
        <edge>945 99</edge>
        <edge>946 101</edge>
        <edge>947 103</edge>
        <edge>948 97</edge>
        <edge>949 99</edge>
        <edge>950 97</edge>
        <edge>951 96</edge>
        <edge>952 113</edge>
        <edge>953 115</edge>
        <edge>954 117</edge>
        <edge>955 119</edge>
        <edge>956 113</edge>
        <edge>957 115</edge>
        <edge>958 113</edge>
        <edge>959 112</edge>
        <edge>960 0</edge>
        <edge>961 2</edge>
        <edge>962 4</edge>
        <edge>963 6</edge>
        <edge>964 0</edge>
        <edge>965 2</edge>
        <edge>966 0</edge>
        <edge>967 0</edge>
        <edge>968 16</edge>
        <edge>969 18</edge>
        <edge>970 20</edge>
        <edge>971 22</edge>
        <edge>972 16</edge>
        <edge>973 18</edge>
        <edge>974 16</edge>
        <edge>975 16</edge>
        <edge>976 32</edge>
        <edge>977 34</edge>
        <edge>978 36</edge>
        <edge>979 38</edge>
        <edge>980 32</edge>
        <edge>981 34</edge>
        <edge>982 32</edge>
        <edge>983 32</edge>
        <edge>984 48</edge>
        <edge>985 50</edge>
        <edge>986 52</edge>
        <edge>987 54</edge>
        <edge>988 48</edge>
        <edge>989 50</edge>
        <edge>990 48</edge>
        <edge>991 48</edge>
        <edge>992 0</edge>
        <edge>993 67</edge>
        <edge>994 4</edge>
        <edge>995 71</edge>
        <edge>996 0</edge>
        <edge>997 67</edge>
        <edge>998 0</edge>
        <edge>999 64</edge>
        <edge>1000 16</edge>
        <edge>1001 83</edge>
        <edge>1002 20</edge>
        <edge>1003 87</edge>
        <edge>1004 16</edge>
        <edge>1005 83</edge>
        <edge>1006 16</edge>
        <edge>1007 80</edge>
        <edge>1008 0</edge>
        <edge>1009 99</edge>
        <edge>1010 4</edge>
        <edge>1011 103</edge>
        <edge>1012 0</edge>
        <edge>1013 99</edge>
        <edge>1014 0</edge>
        <edge>1015 96</edge>
        <edge>1016 0</edge>
        <edge>1017 115</edge>
        <edge>1018 4</edge>
        <edge>1019 119</edge>
        <edge>1020 0</edge>
        <edge>1021 115</edge>
        <edge>1022 0</edge>
        <edge>1023 112</edge>
    </permutation>
</systemStateTransitions>

<cycleStructures>
    <permutationIdx id="0">
        <numDistinctCycleLengths num="2">
            <cycleLength length="1"   numLimitSets="1">
                <limitSet>0</limitSet>
            </cycleLength>
            <cycleLength length="4"   numLimitSets="6">
                <limitSet>119 224 449 1019</limitSet>
                <limitSet>112 225 451 1023</limitSet>
                <limitSet>99 199 504 1009</limitSet>
                <limitSet>96 193 507 1015</limitSet>
                <limitSet>67 255 496 993</limitSet>
                <limitSet>71 248 497 995</limitSet>
            </cycleLength>
        </numDistinctCycleLengths>
    </permutationIdx>
</cycleStructures>

<cycleEquivalence>
    <numEquivalenceClasses>1</numEquivalenceClasses>
    <permutation id="0">
        <numElements>1</numElements>
        <elements>0</elements>
    </permutation>
</cycleEquivalence>
</gdsc>
