# Supplementary material for: GDSCalc: A Web-Based Application for Evaluating Discrete Graph Dynamical Systems
Source: PLoS One. 2015 Aug 11;10(8):e0133660. doi: 10.1371/journal.pone.0133660 (PMC4532456; doi:10.1371/journal.pone.0133660)
Supplement: S3 File — (GZ) [file pone.0133660.s003.gz › trees/h-trees/bit.bin.h.10.nodes.syn.01.xml]

<?xml version="1.0"?>
<gdsc>

<codeVersion>v0.00.00.01</codeVersion>

<updateScheme>synchronous</updateScheme>

<graph>
    <numNodes>10</numNodes>
</graph>

<permutations>
    <numPermutations>1</numPermutations>
    <permutation id="0">
        <block>0 1 2 3 4 5 6 7 8 9</block>
    </permutation>
</permutations>

<systemStates>
    <stateId id="0">
        <states>0 0 0 0 0 0 0 0 0 0</states>
    </stateId>
    <stateId id="1">
        <states>0 0 0 0 0 0 0 0 0 1</states>
    </stateId>
    <stateId id="2">
        <states>0 0 0 0 0 0 0 0 1 0</states>
    </stateId>
    <stateId id="3">
        <states>0 0 0 0 0 0 0 0 1 1</states>
    </stateId>
    <stateId id="4">
        <states>0 0 0 0 0 0 0 1 0 0</states>
    </stateId>
    <stateId id="5">
        <states>0 0 0 0 0 0 0 1 0 1</states>
    </stateId>
    <stateId id="6">
        <states>0 0 0 0 0 0 0 1 1 0</states>
    </stateId>
    <stateId id="7">
        <states>0 0 0 0 0 0 0 1 1 1</states>
    </stateId>
    <stateId id="8">
        <states>0 0 0 0 0 0 1 0 0 0</states>
    </stateId>
    <stateId id="9">
        <states>0 0 0 0 0 0 1 0 0 1</states>
    </stateId>
    <stateId id="10">
        <states>0 0 0 0 0 0 1 0 1 0</states>
    </stateId>
    <stateId id="11">
        <states>0 0 0 0 0 0 1 0 1 1</states>
    </stateId>
    <stateId id="12">
        <states>0 0 0 0 0 0 1 1 0 0</states>
    </stateId>
    <stateId id="13">
        <states>0 0 0 0 0 0 1 1 0 1</states>
    </stateId>
    <stateId id="14">
        <states>0 0 0 0 0 0 1 1 1 0</states>
    </stateId>
    <stateId id="15">
        <states>0 0 0 0 0 0 1 1 1 1</states>
    </stateId>
    <stateId id="16">
        <states>0 0 0 0 0 1 0 0 0 0</states>
    </stateId>
    <stateId id="17">
        <states>0 0 0 0 0 1 0 0 0 1</states>
    </stateId>
    <stateId id="18">
        <states>0 0 0 0 0 1 0 0 1 0</states>
    </stateId>
    <stateId id="19">
        <states>0 0 0 0 0 1 0 0 1 1</states>
    </stateId>
    <stateId id="20">
        <states>0 0 0 0 0 1 0 1 0 0</states>
    </stateId>
    <stateId id="21">
        <states>0 0 0 0 0 1 0 1 0 1</states>
    </stateId>
    <stateId id="22">
        <states>0 0 0 0 0 1 0 1 1 0</states>
    </stateId>
    <stateId id="23">
        <states>0 0 0 0 0 1 0 1 1 1</states>
    </stateId>
    <stateId id="24">
        <states>0 0 0 0 0 1 1 0 0 0</states>
    </stateId>
    <stateId id="25">
        <states>0 0 0 0 0 1 1 0 0 1</states>
    </stateId>
    <stateId id="26">
        <states>0 0 0 0 0 1 1 0 1 0</states>
    </stateId>
    <stateId id="27">
        <states>0 0 0 0 0 1 1 0 1 1</states>
    </stateId>
    <stateId id="28">
        <states>0 0 0 0 0 1 1 1 0 0</states>
    </stateId>
    <stateId id="29">
        <states>0 0 0 0 0 1 1 1 0 1</states>
    </stateId>
    <stateId id="30">
        <states>0 0 0 0 0 1 1 1 1 0</states>
    </stateId>
    <stateId id="31">
        <states>0 0 0 0 0 1 1 1 1 1</states>
    </stateId>
    <stateId id="32">
        <states>0 0 0 0 1 0 0 0 0 0</states>
    </stateId>
    <stateId id="33">
        <states>0 0 0 0 1 0 0 0 0 1</states>
    </stateId>
    <stateId id="34">
        <states>0 0 0 0 1 0 0 0 1 0</states>
    </stateId>
    <stateId id="35">
        <states>0 0 0 0 1 0 0 0 1 1</states>
    </stateId>
    <stateId id="36">
        <states>0 0 0 0 1 0 0 1 0 0</states>
    </stateId>
    <stateId id="37">
        <states>0 0 0 0 1 0 0 1 0 1</states>
    </stateId>
    <stateId id="38">
        <states>0 0 0 0 1 0 0 1 1 0</states>
    </stateId>
    <stateId id="39">
        <states>0 0 0 0 1 0 0 1 1 1</states>
    </stateId>
    <stateId id="40">
        <states>0 0 0 0 1 0 1 0 0 0</states>
    </stateId>
    <stateId id="41">
        <states>0 0 0 0 1 0 1 0 0 1</states>
    </stateId>
    <stateId id="42">
        <states>0 0 0 0 1 0 1 0 1 0</states>
    </stateId>
    <stateId id="43">
        <states>0 0 0 0 1 0 1 0 1 1</states>
    </stateId>
    <stateId id="44">
        <states>0 0 0 0 1 0 1 1 0 0</states>
    </stateId>
    <stateId id="45">
        <states>0 0 0 0 1 0 1 1 0 1</states>
    </stateId>
    <stateId id="46">
        <states>0 0 0 0 1 0 1 1 1 0</states>
    </stateId>
    <stateId id="47">
        <states>0 0 0 0 1 0 1 1 1 1</states>
    </stateId>
    <stateId id="48">
        <states>0 0 0 0 1 1 0 0 0 0</states>
    </stateId>
    <stateId id="49">
        <states>0 0 0 0 1 1 0 0 0 1</states>
    </stateId>
    <stateId id="50">
        <states>0 0 0 0 1 1 0 0 1 0</states>
    </stateId>
    <stateId id="51">
        <states>0 0 0 0 1 1 0 0 1 1</states>
    </stateId>
    <stateId id="52">
        <states>0 0 0 0 1 1 0 1 0 0</states>
    </stateId>
    <stateId id="53">
        <states>0 0 0 0 1 1 0 1 0 1</states>
    </stateId>
    <stateId id="54">
        <states>0 0 0 0 1 1 0 1 1 0</states>
    </stateId>
    <stateId id="55">
        <states>0 0 0 0 1 1 0 1 1 1</states>
    </stateId>
    <stateId id="56">
        <states>0 0 0 0 1 1 1 0 0 0</states>
    </stateId>
    <stateId id="57">
        <states>0 0 0 0 1 1 1 0 0 1</states>
    </stateId>
    <stateId id="58">
        <states>0 0 0 0 1 1 1 0 1 0</states>
    </stateId>
    <stateId id="59">
        <states>0 0 0 0 1 1 1 0 1 1</states>
    </stateId>
    <stateId id="60">
        <states>0 0 0 0 1 1 1 1 0 0</states>
    </stateId>
    <stateId id="61">
        <states>0 0 0 0 1 1 1 1 0 1</states>
    </stateId>
    <stateId id="62">
        <states>0 0 0 0 1 1 1 1 1 0</states>
    </stateId>
    <stateId id="63">
        <states>0 0 0 0 1 1 1 1 1 1</states>
    </stateId>
    <stateId id="64">
        <states>0 0 0 1 0 0 0 0 0 0</states>
    </stateId>
    <stateId id="65">
        <states>0 0 0 1 0 0 0 0 0 1</states>
    </stateId>
    <stateId id="66">
        <states>0 0 0 1 0 0 0 0 1 0</states>
    </stateId>
    <stateId id="67">
        <states>0 0 0 1 0 0 0 0 1 1</states>
    </stateId>
    <stateId id="68">
        <states>0 0 0 1 0 0 0 1 0 0</states>
    </stateId>
    <stateId id="69">
        <states>0 0 0 1 0 0 0 1 0 1</states>
    </stateId>
    <stateId id="70">
        <states>0 0 0 1 0 0 0 1 1 0</states>
    </stateId>
    <stateId id="71">
        <states>0 0 0 1 0 0 0 1 1 1</states>
    </stateId>
    <stateId id="72">
        <states>0 0 0 1 0 0 1 0 0 0</states>
    </stateId>
    <stateId id="73">
        <states>0 0 0 1 0 0 1 0 0 1</states>
    </stateId>
    <stateId id="74">
        <states>0 0 0 1 0 0 1 0 1 0</states>
    </stateId>
    <stateId id="75">
        <states>0 0 0 1 0 0 1 0 1 1</states>
    </stateId>
    <stateId id="76">
        <states>0 0 0 1 0 0 1 1 0 0</states>
    </stateId>
    <stateId id="77">
        <states>0 0 0 1 0 0 1 1 0 1</states>
    </stateId>
    <stateId id="78">
        <states>0 0 0 1 0 0 1 1 1 0</states>
    </stateId>
    <stateId id="79">
        <states>0 0 0 1 0 0 1 1 1 1</states>
    </stateId>
    <stateId id="80">
        <states>0 0 0 1 0 1 0 0 0 0</states>
    </stateId>
    <stateId id="81">
        <states>0 0 0 1 0 1 0 0 0 1</states>
    </stateId>
    <stateId id="82">
        <states>0 0 0 1 0 1 0 0 1 0</states>
    </stateId>
    <stateId id="83">
        <states>0 0 0 1 0 1 0 0 1 1</states>
    </stateId>
    <stateId id="84">
        <states>0 0 0 1 0 1 0 1 0 0</states>
    </stateId>
    <stateId id="85">
        <states>0 0 0 1 0 1 0 1 0 1</states>
    </stateId>
    <stateId id="86">
        <states>0 0 0 1 0 1 0 1 1 0</states>
    </stateId>
    <stateId id="87">
        <states>0 0 0 1 0 1 0 1 1 1</states>
    </stateId>
    <stateId id="88">
        <states>0 0 0 1 0 1 1 0 0 0</states>
    </stateId>
    <stateId id="89">
        <states>0 0 0 1 0 1 1 0 0 1</states>
    </stateId>
    <stateId id="90">
        <states>0 0 0 1 0 1 1 0 1 0</states>
    </stateId>
    <stateId id="91">
        <states>0 0 0 1 0 1 1 0 1 1</states>
    </stateId>
    <stateId id="92">
        <states>0 0 0 1 0 1 1 1 0 0</states>
    </stateId>
    <stateId id="93">
        <states>0 0 0 1 0 1 1 1 0 1</states>
    </stateId>
    <stateId id="94">
        <states>0 0 0 1 0 1 1 1 1 0</states>
    </stateId>
    <stateId id="95">
        <states>0 0 0 1 0 1 1 1 1 1</states>
    </stateId>
    <stateId id="96">
        <states>0 0 0 1 1 0 0 0 0 0</states>
    </stateId>
    <stateId id="97">
        <states>0 0 0 1 1 0 0 0 0 1</states>
    </stateId>
    <stateId id="98">
        <states>0 0 0 1 1 0 0 0 1 0</states>
    </stateId>
    <stateId id="99">
        <states>0 0 0 1 1 0 0 0 1 1</states>
    </stateId>
    <stateId id="100">
        <states>0 0 0 1 1 0 0 1 0 0</states>
    </stateId>
    <stateId id="101">
        <states>0 0 0 1 1 0 0 1 0 1</states>
    </stateId>
    <stateId id="102">
        <states>0 0 0 1 1 0 0 1 1 0</states>
    </stateId>
    <stateId id="103">
        <states>0 0 0 1 1 0 0 1 1 1</states>
    </stateId>
    <stateId id="104">
        <states>0 0 0 1 1 0 1 0 0 0</states>
    </stateId>
    <stateId id="105">
        <states>0 0 0 1 1 0 1 0 0 1</states>
    </stateId>
    <stateId id="106">
        <states>0 0 0 1 1 0 1 0 1 0</states>
    </stateId>
    <stateId id="107">
        <states>0 0 0 1 1 0 1 0 1 1</states>
    </stateId>
    <stateId id="108">
        <states>0 0 0 1 1 0 1 1 0 0</states>
    </stateId>
    <stateId id="109">
        <states>0 0 0 1 1 0 1 1 0 1</states>
    </stateId>
    <stateId id="110">
        <states>0 0 0 1 1 0 1 1 1 0</states>
    </stateId>
    <stateId id="111">
        <states>0 0 0 1 1 0 1 1 1 1</states>
    </stateId>
    <stateId id="112">
        <states>0 0 0 1 1 1 0 0 0 0</states>
    </stateId>
    <stateId id="113">
        <states>0 0 0 1 1 1 0 0 0 1</states>
    </stateId>
    <stateId id="114">
        <states>0 0 0 1 1 1 0 0 1 0</states>
    </stateId>
    <stateId id="115">
        <states>0 0 0 1 1 1 0 0 1 1</states>
    </stateId>
    <stateId id="116">
        <states>0 0 0 1 1 1 0 1 0 0</states>
    </stateId>
    <stateId id="117">
        <states>0 0 0 1 1 1 0 1 0 1</states>
    </stateId>
    <stateId id="118">
        <states>0 0 0 1 1 1 0 1 1 0</states>
    </stateId>
    <stateId id="119">
        <states>0 0 0 1 1 1 0 1 1 1</states>
    </stateId>
    <stateId id="120">
        <states>0 0 0 1 1 1 1 0 0 0</states>
    </stateId>
    <stateId id="121">
        <states>0 0 0 1 1 1 1 0 0 1</states>
    </stateId>
    <stateId id="122">
        <states>0 0 0 1 1 1 1 0 1 0</states>
    </stateId>
    <stateId id="123">
        <states>0 0 0 1 1 1 1 0 1 1</states>
    </stateId>
    <stateId id="124">
        <states>0 0 0 1 1 1 1 1 0 0</states>
    </stateId>
    <stateId id="125">
        <states>0 0 0 1 1 1 1 1 0 1</states>
    </stateId>
    <stateId id="126">
        <states>0 0 0 1 1 1 1 1 1 0</states>
    </stateId>
    <stateId id="127">
        <states>0 0 0 1 1 1 1 1 1 1</states>
    </stateId>
    <stateId id="128">
        <states>0 0 1 0 0 0 0 0 0 0</states>
    </stateId>
    <stateId id="129">
        <states>0 0 1 0 0 0 0 0 0 1</states>
    </stateId>
    <stateId id="130">
        <states>0 0 1 0 0 0 0 0 1 0</states>
    </stateId>
    <stateId id="131">
        <states>0 0 1 0 0 0 0 0 1 1</states>
    </stateId>
    <stateId id="132">
        <states>0 0 1 0 0 0 0 1 0 0</states>
    </stateId>
    <stateId id="133">
        <states>0 0 1 0 0 0 0 1 0 1</states>
    </stateId>
    <stateId id="134">
        <states>0 0 1 0 0 0 0 1 1 0</states>
    </stateId>
    <stateId id="135">
        <states>0 0 1 0 0 0 0 1 1 1</states>
    </stateId>
    <stateId id="136">
        <states>0 0 1 0 0 0 1 0 0 0</states>
    </stateId>
    <stateId id="137">
        <states>0 0 1 0 0 0 1 0 0 1</states>
    </stateId>
    <stateId id="138">
        <states>0 0 1 0 0 0 1 0 1 0</states>
    </stateId>
    <stateId id="139">
        <states>0 0 1 0 0 0 1 0 1 1</states>
    </stateId>
    <stateId id="140">
        <states>0 0 1 0 0 0 1 1 0 0</states>
    </stateId>
    <stateId id="141">
        <states>0 0 1 0 0 0 1 1 0 1</states>
    </stateId>
    <stateId id="142">
        <states>0 0 1 0 0 0 1 1 1 0</states>
    </stateId>
    <stateId id="143">
        <states>0 0 1 0 0 0 1 1 1 1</states>
    </stateId>
    <stateId id="144">
        <states>0 0 1 0 0 1 0 0 0 0</states>
    </stateId>
    <stateId id="145">
        <states>0 0 1 0 0 1 0 0 0 1</states>
    </stateId>
    <stateId id="146">
        <states>0 0 1 0 0 1 0 0 1 0</states>
    </stateId>
    <stateId id="147">
        <states>0 0 1 0 0 1 0 0 1 1</states>
    </stateId>
    <stateId id="148">
        <states>0 0 1 0 0 1 0 1 0 0</states>
    </stateId>
    <stateId id="149">
        <states>0 0 1 0 0 1 0 1 0 1</states>
    </stateId>
    <stateId id="150">
        <states>0 0 1 0 0 1 0 1 1 0</states>
    </stateId>
    <stateId id="151">
        <states>0 0 1 0 0 1 0 1 1 1</states>
    </stateId>
    <stateId id="152">
        <states>0 0 1 0 0 1 1 0 0 0</states>
    </stateId>
    <stateId id="153">
        <states>0 0 1 0 0 1 1 0 0 1</states>
    </stateId>
    <stateId id="154">
        <states>0 0 1 0 0 1 1 0 1 0</states>
    </stateId>
    <stateId id="155">
        <states>0 0 1 0 0 1 1 0 1 1</states>
    </stateId>
    <stateId id="156">
        <states>0 0 1 0 0 1 1 1 0 0</states>
    </stateId>
    <stateId id="157">
        <states>0 0 1 0 0 1 1 1 0 1</states>
    </stateId>
    <stateId id="158">
        <states>0 0 1 0 0 1 1 1 1 0</states>
    </stateId>
    <stateId id="159">
        <states>0 0 1 0 0 1 1 1 1 1</states>
    </stateId>
    <stateId id="160">
        <states>0 0 1 0 1 0 0 0 0 0</states>
    </stateId>
    <stateId id="161">
        <states>0 0 1 0 1 0 0 0 0 1</states>
    </stateId>
    <stateId id="162">
        <states>0 0 1 0 1 0 0 0 1 0</states>
    </stateId>
    <stateId id="163">
        <states>0 0 1 0 1 0 0 0 1 1</states>
    </stateId>
    <stateId id="164">
        <states>0 0 1 0 1 0 0 1 0 0</states>
    </stateId>
    <stateId id="165">
        <states>0 0 1 0 1 0 0 1 0 1</states>
    </stateId>
    <stateId id="166">
        <states>0 0 1 0 1 0 0 1 1 0</states>
    </stateId>
    <stateId id="167">
        <states>0 0 1 0 1 0 0 1 1 1</states>
    </stateId>
    <stateId id="168">
        <states>0 0 1 0 1 0 1 0 0 0</states>
    </stateId>
    <stateId id="169">
        <states>0 0 1 0 1 0 1 0 0 1</states>
    </stateId>
    <stateId id="170">
        <states>0 0 1 0 1 0 1 0 1 0</states>
    </stateId>
    <stateId id="171">
        <states>0 0 1 0 1 0 1 0 1 1</states>
    </stateId>
    <stateId id="172">
        <states>0 0 1 0 1 0 1 1 0 0</states>
    </stateId>
    <stateId id="173">
        <states>0 0 1 0 1 0 1 1 0 1</states>
    </stateId>
    <stateId id="174">
        <states>0 0 1 0 1 0 1 1 1 0</states>
    </stateId>
    <stateId id="175">
        <states>0 0 1 0 1 0 1 1 1 1</states>
    </stateId>
    <stateId id="176">
        <states>0 0 1 0 1 1 0 0 0 0</states>
    </stateId>
    <stateId id="177">
        <states>0 0 1 0 1 1 0 0 0 1</states>
    </stateId>
    <stateId id="178">
        <states>0 0 1 0 1 1 0 0 1 0</states>
    </stateId>
    <stateId id="179">
        <states>0 0 1 0 1 1 0 0 1 1</states>
    </stateId>
    <stateId id="180">
        <states>0 0 1 0 1 1 0 1 0 0</states>
    </stateId>
    <stateId id="181">
        <states>0 0 1 0 1 1 0 1 0 1</states>
    </stateId>
    <stateId id="182">
        <states>0 0 1 0 1 1 0 1 1 0</states>
    </stateId>
    <stateId id="183">
        <states>0 0 1 0 1 1 0 1 1 1</states>
    </stateId>
    <stateId id="184">
        <states>0 0 1 0 1 1 1 0 0 0</states>
    </stateId>
    <stateId id="185">
        <states>0 0 1 0 1 1 1 0 0 1</states>
    </stateId>
    <stateId id="186">
        <states>0 0 1 0 1 1 1 0 1 0</states>
    </stateId>
    <stateId id="187">
        <states>0 0 1 0 1 1 1 0 1 1</states>
    </stateId>
    <stateId id="188">
        <states>0 0 1 0 1 1 1 1 0 0</states>
    </stateId>
    <stateId id="189">
        <states>0 0 1 0 1 1 1 1 0 1</states>
    </stateId>
    <stateId id="190">
        <states>0 0 1 0 1 1 1 1 1 0</states>
    </stateId>
    <stateId id="191">
        <states>0 0 1 0 1 1 1 1 1 1</states>
    </stateId>
    <stateId id="192">
        <states>0 0 1 1 0 0 0 0 0 0</states>
    </stateId>
    <stateId id="193">
        <states>0 0 1 1 0 0 0 0 0 1</states>
    </stateId>
    <stateId id="194">
        <states>0 0 1 1 0 0 0 0 1 0</states>
    </stateId>
    <stateId id="195">
        <states>0 0 1 1 0 0 0 0 1 1</states>
    </stateId>
    <stateId id="196">
        <states>0 0 1 1 0 0 0 1 0 0</states>
    </stateId>
    <stateId id="197">
        <states>0 0 1 1 0 0 0 1 0 1</states>
    </stateId>
    <stateId id="198">
        <states>0 0 1 1 0 0 0 1 1 0</states>
    </stateId>
    <stateId id="199">
        <states>0 0 1 1 0 0 0 1 1 1</states>
    </stateId>
    <stateId id="200">
        <states>0 0 1 1 0 0 1 0 0 0</states>
    </stateId>
    <stateId id="201">
        <states>0 0 1 1 0 0 1 0 0 1</states>
    </stateId>
    <stateId id="202">
        <states>0 0 1 1 0 0 1 0 1 0</states>
    </stateId>
    <stateId id="203">
        <states>0 0 1 1 0 0 1 0 1 1</states>
    </stateId>
    <stateId id="204">
        <states>0 0 1 1 0 0 1 1 0 0</states>
    </stateId>
    <stateId id="205">
        <states>0 0 1 1 0 0 1 1 0 1</states>
    </stateId>
    <stateId id="206">
        <states>0 0 1 1 0 0 1 1 1 0</states>
    </stateId>
    <stateId id="207">
        <states>0 0 1 1 0 0 1 1 1 1</states>
    </stateId>
    <stateId id="208">
        <states>0 0 1 1 0 1 0 0 0 0</states>
    </stateId>
    <stateId id="209">
        <states>0 0 1 1 0 1 0 0 0 1</states>
    </stateId>
    <stateId id="210">
        <states>0 0 1 1 0 1 0 0 1 0</states>
    </stateId>
    <stateId id="211">
        <states>0 0 1 1 0 1 0 0 1 1</states>
    </stateId>
    <stateId id="212">
        <states>0 0 1 1 0 1 0 1 0 0</states>
    </stateId>
    <stateId id="213">
        <states>0 0 1 1 0 1 0 1 0 1</states>
    </stateId>
    <stateId id="214">
        <states>0 0 1 1 0 1 0 1 1 0</states>
    </stateId>
    <stateId id="215">
        <states>0 0 1 1 0 1 0 1 1 1</states>
    </stateId>
    <stateId id="216">
        <states>0 0 1 1 0 1 1 0 0 0</states>
    </stateId>
    <stateId id="217">
        <states>0 0 1 1 0 1 1 0 0 1</states>
    </stateId>
    <stateId id="218">
        <states>0 0 1 1 0 1 1 0 1 0</states>
    </stateId>
    <stateId id="219">
        <states>0 0 1 1 0 1 1 0 1 1</states>
    </stateId>
    <stateId id="220">
        <states>0 0 1 1 0 1 1 1 0 0</states>
    </stateId>
    <stateId id="221">
        <states>0 0 1 1 0 1 1 1 0 1</states>
    </stateId>
    <stateId id="222">
        <states>0 0 1 1 0 1 1 1 1 0</states>
    </stateId>
    <stateId id="223">
        <states>0 0 1 1 0 1 1 1 1 1</states>
    </stateId>
    <stateId id="224">
        <states>0 0 1 1 1 0 0 0 0 0</states>
    </stateId>
    <stateId id="225">
        <states>0 0 1 1 1 0 0 0 0 1</states>
    </stateId>
    <stateId id="226">
        <states>0 0 1 1 1 0 0 0 1 0</states>
    </stateId>
    <stateId id="227">
        <states>0 0 1 1 1 0 0 0 1 1</states>
    </stateId>
    <stateId id="228">
        <states>0 0 1 1 1 0 0 1 0 0</states>
    </stateId>
    <stateId id="229">
        <states>0 0 1 1 1 0 0 1 0 1</states>
    </stateId>
    <stateId id="230">
        <states>0 0 1 1 1 0 0 1 1 0</states>
    </stateId>
    <stateId id="231">
        <states>0 0 1 1 1 0 0 1 1 1</states>
    </stateId>
    <stateId id="232">
        <states>0 0 1 1 1 0 1 0 0 0</states>
    </stateId>
    <stateId id="233">
        <states>0 0 1 1 1 0 1 0 0 1</states>
    </stateId>
    <stateId id="234">
        <states>0 0 1 1 1 0 1 0 1 0</states>
    </stateId>
    <stateId id="235">
        <states>0 0 1 1 1 0 1 0 1 1</states>
    </stateId>
    <stateId id="236">
        <states>0 0 1 1 1 0 1 1 0 0</states>
    </stateId>
    <stateId id="237">
        <states>0 0 1 1 1 0 1 1 0 1</states>
    </stateId>
    <stateId id="238">
        <states>0 0 1 1 1 0 1 1 1 0</states>
    </stateId>
    <stateId id="239">
        <states>0 0 1 1 1 0 1 1 1 1</states>
    </stateId>
    <stateId id="240">
        <states>0 0 1 1 1 1 0 0 0 0</states>
    </stateId>
    <stateId id="241">
        <states>0 0 1 1 1 1 0 0 0 1</states>
    </stateId>
    <stateId id="242">
        <states>0 0 1 1 1 1 0 0 1 0</states>
    </stateId>
    <stateId id="243">
        <states>0 0 1 1 1 1 0 0 1 1</states>
    </stateId>
    <stateId id="244">
        <states>0 0 1 1 1 1 0 1 0 0</states>
    </stateId>
    <stateId id="245">
        <states>0 0 1 1 1 1 0 1 0 1</states>
    </stateId>
    <stateId id="246">
        <states>0 0 1 1 1 1 0 1 1 0</states>
    </stateId>
    <stateId id="247">
        <states>0 0 1 1 1 1 0 1 1 1</states>
    </stateId>
    <stateId id="248">
        <states>0 0 1 1 1 1 1 0 0 0</states>
    </stateId>
    <stateId id="249">
        <states>0 0 1 1 1 1 1 0 0 1</states>
    </stateId>
    <stateId id="250">
        <states>0 0 1 1 1 1 1 0 1 0</states>
    </stateId>
    <stateId id="251">
        <states>0 0 1 1 1 1 1 0 1 1</states>
    </stateId>
    <stateId id="252">
        <states>0 0 1 1 1 1 1 1 0 0</states>
    </stateId>
    <stateId id="253">
        <states>0 0 1 1 1 1 1 1 0 1</states>
    </stateId>
    <stateId id="254">
        <states>0 0 1 1 1 1 1 1 1 0</states>
    </stateId>
    <stateId id="255">
        <states>0 0 1 1 1 1 1 1 1 1</states>
    </stateId>
    <stateId id="256">
        <states>0 1 0 0 0 0 0 0 0 0</states>
    </stateId>
    <stateId id="257">
        <states>0 1 0 0 0 0 0 0 0 1</states>
    </stateId>
    <stateId id="258">
        <states>0 1 0 0 0 0 0 0 1 0</states>
    </stateId>
    <stateId id="259">
        <states>0 1 0 0 0 0 0 0 1 1</states>
    </stateId>
    <stateId id="260">
        <states>0 1 0 0 0 0 0 1 0 0</states>
    </stateId>
    <stateId id="261">
        <states>0 1 0 0 0 0 0 1 0 1</states>
    </stateId>
    <stateId id="262">
        <states>0 1 0 0 0 0 0 1 1 0</states>
    </stateId>
    <stateId id="263">
        <states>0 1 0 0 0 0 0 1 1 1</states>
    </stateId>
    <stateId id="264">
        <states>0 1 0 0 0 0 1 0 0 0</states>
    </stateId>
    <stateId id="265">
        <states>0 1 0 0 0 0 1 0 0 1</states>
    </stateId>
    <stateId id="266">
        <states>0 1 0 0 0 0 1 0 1 0</states>
    </stateId>
    <stateId id="267">
        <states>0 1 0 0 0 0 1 0 1 1</states>
    </stateId>
    <stateId id="268">
        <states>0 1 0 0 0 0 1 1 0 0</states>
    </stateId>
    <stateId id="269">
        <states>0 1 0 0 0 0 1 1 0 1</states>
    </stateId>
    <stateId id="270">
        <states>0 1 0 0 0 0 1 1 1 0</states>
    </stateId>
    <stateId id="271">
        <states>0 1 0 0 0 0 1 1 1 1</states>
    </stateId>
    <stateId id="272">
        <states>0 1 0 0 0 1 0 0 0 0</states>
    </stateId>
    <stateId id="273">
        <states>0 1 0 0 0 1 0 0 0 1</states>
    </stateId>
    <stateId id="274">
        <states>0 1 0 0 0 1 0 0 1 0</states>
    </stateId>
    <stateId id="275">
        <states>0 1 0 0 0 1 0 0 1 1</states>
    </stateId>
    <stateId id="276">
        <states>0 1 0 0 0 1 0 1 0 0</states>
    </stateId>
    <stateId id="277">
        <states>0 1 0 0 0 1 0 1 0 1</states>
    </stateId>
    <stateId id="278">
        <states>0 1 0 0 0 1 0 1 1 0</states>
    </stateId>
    <stateId id="279">
        <states>0 1 0 0 0 1 0 1 1 1</states>
    </stateId>
    <stateId id="280">
        <states>0 1 0 0 0 1 1 0 0 0</states>
    </stateId>
    <stateId id="281">
        <states>0 1 0 0 0 1 1 0 0 1</states>
    </stateId>
    <stateId id="282">
        <states>0 1 0 0 0 1 1 0 1 0</states>
    </stateId>
    <stateId id="283">
        <states>0 1 0 0 0 1 1 0 1 1</states>
    </stateId>
    <stateId id="284">
        <states>0 1 0 0 0 1 1 1 0 0</states>
    </stateId>
    <stateId id="285">
        <states>0 1 0 0 0 1 1 1 0 1</states>
    </stateId>
    <stateId id="286">
        <states>0 1 0 0 0 1 1 1 1 0</states>
    </stateId>
    <stateId id="287">
        <states>0 1 0 0 0 1 1 1 1 1</states>
    </stateId>
    <stateId id="288">
        <states>0 1 0 0 1 0 0 0 0 0</states>
    </stateId>
    <stateId id="289">
        <states>0 1 0 0 1 0 0 0 0 1</states>
    </stateId>
    <stateId id="290">
        <states>0 1 0 0 1 0 0 0 1 0</states>
    </stateId>
    <stateId id="291">
        <states>0 1 0 0 1 0 0 0 1 1</states>
    </stateId>
    <stateId id="292">
        <states>0 1 0 0 1 0 0 1 0 0</states>
    </stateId>
    <stateId id="293">
        <states>0 1 0 0 1 0 0 1 0 1</states>
    </stateId>
    <stateId id="294">
        <states>0 1 0 0 1 0 0 1 1 0</states>
    </stateId>
    <stateId id="295">
        <states>0 1 0 0 1 0 0 1 1 1</states>
    </stateId>
    <stateId id="296">
        <states>0 1 0 0 1 0 1 0 0 0</states>
    </stateId>
    <stateId id="297">
        <states>0 1 0 0 1 0 1 0 0 1</states>
    </stateId>
    <stateId id="298">
        <states>0 1 0 0 1 0 1 0 1 0</states>
    </stateId>
    <stateId id="299">
        <states>0 1 0 0 1 0 1 0 1 1</states>
    </stateId>
    <stateId id="300">
        <states>0 1 0 0 1 0 1 1 0 0</states>
    </stateId>
    <stateId id="301">
        <states>0 1 0 0 1 0 1 1 0 1</states>
    </stateId>
    <stateId id="302">
        <states>0 1 0 0 1 0 1 1 1 0</states>
    </stateId>
    <stateId id="303">
        <states>0 1 0 0 1 0 1 1 1 1</states>
    </stateId>
    <stateId id="304">
        <states>0 1 0 0 1 1 0 0 0 0</states>
    </stateId>
    <stateId id="305">
        <states>0 1 0 0 1 1 0 0 0 1</states>
    </stateId>
    <stateId id="306">
        <states>0 1 0 0 1 1 0 0 1 0</states>
    </stateId>
    <stateId id="307">
        <states>0 1 0 0 1 1 0 0 1 1</states>
    </stateId>
    <stateId id="308">
        <states>0 1 0 0 1 1 0 1 0 0</states>
    </stateId>
    <stateId id="309">
        <states>0 1 0 0 1 1 0 1 0 1</states>
    </stateId>
    <stateId id="310">
        <states>0 1 0 0 1 1 0 1 1 0</states>
    </stateId>
    <stateId id="311">
        <states>0 1 0 0 1 1 0 1 1 1</states>
    </stateId>
    <stateId id="312">
        <states>0 1 0 0 1 1 1 0 0 0</states>
    </stateId>
    <stateId id="313">
        <states>0 1 0 0 1 1 1 0 0 1</states>
    </stateId>
    <stateId id="314">
        <states>0 1 0 0 1 1 1 0 1 0</states>
    </stateId>
    <stateId id="315">
        <states>0 1 0 0 1 1 1 0 1 1</states>
    </stateId>
    <stateId id="316">
        <states>0 1 0 0 1 1 1 1 0 0</states>
    </stateId>
    <stateId id="317">
        <states>0 1 0 0 1 1 1 1 0 1</states>
    </stateId>
    <stateId id="318">
        <states>0 1 0 0 1 1 1 1 1 0</states>
    </stateId>
    <stateId id="319">
        <states>0 1 0 0 1 1 1 1 1 1</states>
    </stateId>
    <stateId id="320">
        <states>0 1 0 1 0 0 0 0 0 0</states>
    </stateId>
    <stateId id="321">
        <states>0 1 0 1 0 0 0 0 0 1</states>
    </stateId>
    <stateId id="322">
        <states>0 1 0 1 0 0 0 0 1 0</states>
    </stateId>
    <stateId id="323">
        <states>0 1 0 1 0 0 0 0 1 1</states>
    </stateId>
    <stateId id="324">
        <states>0 1 0 1 0 0 0 1 0 0</states>
    </stateId>
    <stateId id="325">
        <states>0 1 0 1 0 0 0 1 0 1</states>
    </stateId>
    <stateId id="326">
        <states>0 1 0 1 0 0 0 1 1 0</states>
    </stateId>
    <stateId id="327">
        <states>0 1 0 1 0 0 0 1 1 1</states>
    </stateId>
    <stateId id="328">
        <states>0 1 0 1 0 0 1 0 0 0</states>
    </stateId>
    <stateId id="329">
        <states>0 1 0 1 0 0 1 0 0 1</states>
    </stateId>
    <stateId id="330">
        <states>0 1 0 1 0 0 1 0 1 0</states>
    </stateId>
    <stateId id="331">
        <states>0 1 0 1 0 0 1 0 1 1</states>
    </stateId>
    <stateId id="332">
        <states>0 1 0 1 0 0 1 1 0 0</states>
    </stateId>
    <stateId id="333">
        <states>0 1 0 1 0 0 1 1 0 1</states>
    </stateId>
    <stateId id="334">
        <states>0 1 0 1 0 0 1 1 1 0</states>
    </stateId>
    <stateId id="335">
        <states>0 1 0 1 0 0 1 1 1 1</states>
    </stateId>
    <stateId id="336">
        <states>0 1 0 1 0 1 0 0 0 0</states>
    </stateId>
    <stateId id="337">
        <states>0 1 0 1 0 1 0 0 0 1</states>
    </stateId>
    <stateId id="338">
        <states>0 1 0 1 0 1 0 0 1 0</states>
    </stateId>
    <stateId id="339">
        <states>0 1 0 1 0 1 0 0 1 1</states>
    </stateId>
    <stateId id="340">
        <states>0 1 0 1 0 1 0 1 0 0</states>
    </stateId>
    <stateId id="341">
        <states>0 1 0 1 0 1 0 1 0 1</states>
    </stateId>
    <stateId id="342">
        <states>0 1 0 1 0 1 0 1 1 0</states>
    </stateId>
    <stateId id="343">
        <states>0 1 0 1 0 1 0 1 1 1</states>
    </stateId>
    <stateId id="344">
        <states>0 1 0 1 0 1 1 0 0 0</states>
    </stateId>
    <stateId id="345">
        <states>0 1 0 1 0 1 1 0 0 1</states>
    </stateId>
    <stateId id="346">
        <states>0 1 0 1 0 1 1 0 1 0</states>
    </stateId>
    <stateId id="347">
        <states>0 1 0 1 0 1 1 0 1 1</states>
    </stateId>
    <stateId id="348">
        <states>0 1 0 1 0 1 1 1 0 0</states>
    </stateId>
    <stateId id="349">
        <states>0 1 0 1 0 1 1 1 0 1</states>
    </stateId>
    <stateId id="350">
        <states>0 1 0 1 0 1 1 1 1 0</states>
    </stateId>
    <stateId id="351">
        <states>0 1 0 1 0 1 1 1 1 1</states>
    </stateId>
    <stateId id="352">
        <states>0 1 0 1 1 0 0 0 0 0</states>
    </stateId>
    <stateId id="353">
        <states>0 1 0 1 1 0 0 0 0 1</states>
    </stateId>
    <stateId id="354">
        <states>0 1 0 1 1 0 0 0 1 0</states>
    </stateId>
    <stateId id="355">
        <states>0 1 0 1 1 0 0 0 1 1</states>
    </stateId>
    <stateId id="356">
        <states>0 1 0 1 1 0 0 1 0 0</states>
    </stateId>
    <stateId id="357">
        <states>0 1 0 1 1 0 0 1 0 1</states>
    </stateId>
    <stateId id="358">
        <states>0 1 0 1 1 0 0 1 1 0</states>
    </stateId>
    <stateId id="359">
        <states>0 1 0 1 1 0 0 1 1 1</states>
    </stateId>
    <stateId id="360">
        <states>0 1 0 1 1 0 1 0 0 0</states>
    </stateId>
    <stateId id="361">
        <states>0 1 0 1 1 0 1 0 0 1</states>
    </stateId>
    <stateId id="362">
        <states>0 1 0 1 1 0 1 0 1 0</states>
    </stateId>
    <stateId id="363">
        <states>0 1 0 1 1 0 1 0 1 1</states>
    </stateId>
    <stateId id="364">
        <states>0 1 0 1 1 0 1 1 0 0</states>
    </stateId>
    <stateId id="365">
        <states>0 1 0 1 1 0 1 1 0 1</states>
    </stateId>
    <stateId id="366">
        <states>0 1 0 1 1 0 1 1 1 0</states>
    </stateId>
    <stateId id="367">
        <states>0 1 0 1 1 0 1 1 1 1</states>
    </stateId>
    <stateId id="368">
        <states>0 1 0 1 1 1 0 0 0 0</states>
    </stateId>
    <stateId id="369">
        <states>0 1 0 1 1 1 0 0 0 1</states>
    </stateId>
    <stateId id="370">
        <states>0 1 0 1 1 1 0 0 1 0</states>
    </stateId>
    <stateId id="371">
        <states>0 1 0 1 1 1 0 0 1 1</states>
    </stateId>
    <stateId id="372">
        <states>0 1 0 1 1 1 0 1 0 0</states>
    </stateId>
    <stateId id="373">
        <states>0 1 0 1 1 1 0 1 0 1</states>
    </stateId>
    <stateId id="374">
        <states>0 1 0 1 1 1 0 1 1 0</states>
    </stateId>
    <stateId id="375">
        <states>0 1 0 1 1 1 0 1 1 1</states>
    </stateId>
    <stateId id="376">
        <states>0 1 0 1 1 1 1 0 0 0</states>
    </stateId>
    <stateId id="377">
        <states>0 1 0 1 1 1 1 0 0 1</states>
    </stateId>
    <stateId id="378">
        <states>0 1 0 1 1 1 1 0 1 0</states>
    </stateId>
    <stateId id="379">
        <states>0 1 0 1 1 1 1 0 1 1</states>
    </stateId>
    <stateId id="380">
        <states>0 1 0 1 1 1 1 1 0 0</states>
    </stateId>
    <stateId id="381">
        <states>0 1 0 1 1 1 1 1 0 1</states>
    </stateId>
    <stateId id="382">
        <states>0 1 0 1 1 1 1 1 1 0</states>
    </stateId>
    <stateId id="383">
        <states>0 1 0 1 1 1 1 1 1 1</states>
    </stateId>
    <stateId id="384">
        <states>0 1 1 0 0 0 0 0 0 0</states>
    </stateId>
    <stateId id="385">
        <states>0 1 1 0 0 0 0 0 0 1</states>
    </stateId>
    <stateId id="386">
        <states>0 1 1 0 0 0 0 0 1 0</states>
    </stateId>
    <stateId id="387">
        <states>0 1 1 0 0 0 0 0 1 1</states>
    </stateId>
    <stateId id="388">
        <states>0 1 1 0 0 0 0 1 0 0</states>
    </stateId>
    <stateId id="389">
        <states>0 1 1 0 0 0 0 1 0 1</states>
    </stateId>
    <stateId id="390">
        <states>0 1 1 0 0 0 0 1 1 0</states>
    </stateId>
    <stateId id="391">
        <states>0 1 1 0 0 0 0 1 1 1</states>
    </stateId>
    <stateId id="392">
        <states>0 1 1 0 0 0 1 0 0 0</states>
    </stateId>
    <stateId id="393">
        <states>0 1 1 0 0 0 1 0 0 1</states>
    </stateId>
    <stateId id="394">
        <states>0 1 1 0 0 0 1 0 1 0</states>
    </stateId>
    <stateId id="395">
        <states>0 1 1 0 0 0 1 0 1 1</states>
    </stateId>
    <stateId id="396">
        <states>0 1 1 0 0 0 1 1 0 0</states>
    </stateId>
    <stateId id="397">
        <states>0 1 1 0 0 0 1 1 0 1</states>
    </stateId>
    <stateId id="398">
        <states>0 1 1 0 0 0 1 1 1 0</states>
    </stateId>
    <stateId id="399">
        <states>0 1 1 0 0 0 1 1 1 1</states>
    </stateId>
    <stateId id="400">
        <states>0 1 1 0 0 1 0 0 0 0</states>
    </stateId>
    <stateId id="401">
        <states>0 1 1 0 0 1 0 0 0 1</states>
    </stateId>
    <stateId id="402">
        <states>0 1 1 0 0 1 0 0 1 0</states>
    </stateId>
    <stateId id="403">
        <states>0 1 1 0 0 1 0 0 1 1</states>
    </stateId>
    <stateId id="404">
        <states>0 1 1 0 0 1 0 1 0 0</states>
    </stateId>
    <stateId id="405">
        <states>0 1 1 0 0 1 0 1 0 1</states>
    </stateId>
    <stateId id="406">
        <states>0 1 1 0 0 1 0 1 1 0</states>
    </stateId>
    <stateId id="407">
        <states>0 1 1 0 0 1 0 1 1 1</states>
    </stateId>
    <stateId id="408">
        <states>0 1 1 0 0 1 1 0 0 0</states>
    </stateId>
    <stateId id="409">
        <states>0 1 1 0 0 1 1 0 0 1</states>
    </stateId>
    <stateId id="410">
        <states>0 1 1 0 0 1 1 0 1 0</states>
    </stateId>
    <stateId id="411">
        <states>0 1 1 0 0 1 1 0 1 1</states>
    </stateId>
    <stateId id="412">
        <states>0 1 1 0 0 1 1 1 0 0</states>
    </stateId>
    <stateId id="413">
        <states>0 1 1 0 0 1 1 1 0 1</states>
    </stateId>
    <stateId id="414">
        <states>0 1 1 0 0 1 1 1 1 0</states>
    </stateId>
    <stateId id="415">
        <states>0 1 1 0 0 1 1 1 1 1</states>
    </stateId>
    <stateId id="416">
        <states>0 1 1 0 1 0 0 0 0 0</states>
    </stateId>
    <stateId id="417">
        <states>0 1 1 0 1 0 0 0 0 1</states>
    </stateId>
    <stateId id="418">
        <states>0 1 1 0 1 0 0 0 1 0</states>
    </stateId>
    <stateId id="419">
        <states>0 1 1 0 1 0 0 0 1 1</states>
    </stateId>
    <stateId id="420">
        <states>0 1 1 0 1 0 0 1 0 0</states>
    </stateId>
    <stateId id="421">
        <states>0 1 1 0 1 0 0 1 0 1</states>
    </stateId>
    <stateId id="422">
        <states>0 1 1 0 1 0 0 1 1 0</states>
    </stateId>
    <stateId id="423">
        <states>0 1 1 0 1 0 0 1 1 1</states>
    </stateId>
    <stateId id="424">
        <states>0 1 1 0 1 0 1 0 0 0</states>
    </stateId>
    <stateId id="425">
        <states>0 1 1 0 1 0 1 0 0 1</states>
    </stateId>
    <stateId id="426">
        <states>0 1 1 0 1 0 1 0 1 0</states>
    </stateId>
    <stateId id="427">
        <states>0 1 1 0 1 0 1 0 1 1</states>
    </stateId>
    <stateId id="428">
        <states>0 1 1 0 1 0 1 1 0 0</states>
    </stateId>
    <stateId id="429">
        <states>0 1 1 0 1 0 1 1 0 1</states>
    </stateId>
    <stateId id="430">
        <states>0 1 1 0 1 0 1 1 1 0</states>
    </stateId>
    <stateId id="431">
        <states>0 1 1 0 1 0 1 1 1 1</states>
    </stateId>
    <stateId id="432">
        <states>0 1 1 0 1 1 0 0 0 0</states>
    </stateId>
    <stateId id="433">
        <states>0 1 1 0 1 1 0 0 0 1</states>
    </stateId>
    <stateId id="434">
        <states>0 1 1 0 1 1 0 0 1 0</states>
    </stateId>
    <stateId id="435">
        <states>0 1 1 0 1 1 0 0 1 1</states>
    </stateId>
    <stateId id="436">
        <states>0 1 1 0 1 1 0 1 0 0</states>
    </stateId>
    <stateId id="437">
        <states>0 1 1 0 1 1 0 1 0 1</states>
    </stateId>
    <stateId id="438">
        <states>0 1 1 0 1 1 0 1 1 0</states>
    </stateId>
    <stateId id="439">
        <states>0 1 1 0 1 1 0 1 1 1</states>
    </stateId>
    <stateId id="440">
        <states>0 1 1 0 1 1 1 0 0 0</states>
    </stateId>
    <stateId id="441">
        <states>0 1 1 0 1 1 1 0 0 1</states>
    </stateId>
    <stateId id="442">
        <states>0 1 1 0 1 1 1 0 1 0</states>
    </stateId>
    <stateId id="443">
        <states>0 1 1 0 1 1 1 0 1 1</states>
    </stateId>
    <stateId id="444">
        <states>0 1 1 0 1 1 1 1 0 0</states>
    </stateId>
    <stateId id="445">
        <states>0 1 1 0 1 1 1 1 0 1</states>
    </stateId>
    <stateId id="446">
        <states>0 1 1 0 1 1 1 1 1 0</states>
    </stateId>
    <stateId id="447">
        <states>0 1 1 0 1 1 1 1 1 1</states>
    </stateId>
    <stateId id="448">
        <states>0 1 1 1 0 0 0 0 0 0</states>
    </stateId>
    <stateId id="449">
        <states>0 1 1 1 0 0 0 0 0 1</states>
    </stateId>
    <stateId id="450">
        <states>0 1 1 1 0 0 0 0 1 0</states>
    </stateId>
    <stateId id="451">
        <states>0 1 1 1 0 0 0 0 1 1</states>
    </stateId>
    <stateId id="452">
        <states>0 1 1 1 0 0 0 1 0 0</states>
    </stateId>
    <stateId id="453">
        <states>0 1 1 1 0 0 0 1 0 1</states>
    </stateId>
    <stateId id="454">
        <states>0 1 1 1 0 0 0 1 1 0</states>
    </stateId>
    <stateId id="455">
        <states>0 1 1 1 0 0 0 1 1 1</states>
    </stateId>
    <stateId id="456">
        <states>0 1 1 1 0 0 1 0 0 0</states>
    </stateId>
    <stateId id="457">
        <states>0 1 1 1 0 0 1 0 0 1</states>
    </stateId>
    <stateId id="458">
        <states>0 1 1 1 0 0 1 0 1 0</states>
    </stateId>
    <stateId id="459">
        <states>0 1 1 1 0 0 1 0 1 1</states>
    </stateId>
    <stateId id="460">
        <states>0 1 1 1 0 0 1 1 0 0</states>
    </stateId>
    <stateId id="461">
        <states>0 1 1 1 0 0 1 1 0 1</states>
    </stateId>
    <stateId id="462">
        <states>0 1 1 1 0 0 1 1 1 0</states>
    </stateId>
    <stateId id="463">
        <states>0 1 1 1 0 0 1 1 1 1</states>
    </stateId>
    <stateId id="464">
        <states>0 1 1 1 0 1 0 0 0 0</states>
    </stateId>
    <stateId id="465">
        <states>0 1 1 1 0 1 0 0 0 1</states>
    </stateId>
    <stateId id="466">
        <states>0 1 1 1 0 1 0 0 1 0</states>
    </stateId>
    <stateId id="467">
        <states>0 1 1 1 0 1 0 0 1 1</states>
    </stateId>
    <stateId id="468">
        <states>0 1 1 1 0 1 0 1 0 0</states>
    </stateId>
    <stateId id="469">
        <states>0 1 1 1 0 1 0 1 0 1</states>
    </stateId>
    <stateId id="470">
        <states>0 1 1 1 0 1 0 1 1 0</states>
    </stateId>
    <stateId id="471">
        <states>0 1 1 1 0 1 0 1 1 1</states>
    </stateId>
    <stateId id="472">
        <states>0 1 1 1 0 1 1 0 0 0</states>
    </stateId>
    <stateId id="473">
        <states>0 1 1 1 0 1 1 0 0 1</states>
    </stateId>
    <stateId id="474">
        <states>0 1 1 1 0 1 1 0 1 0</states>
    </stateId>
    <stateId id="475">
        <states>0 1 1 1 0 1 1 0 1 1</states>
    </stateId>
    <stateId id="476">
        <states>0 1 1 1 0 1 1 1 0 0</states>
    </stateId>
    <stateId id="477">
        <states>0 1 1 1 0 1 1 1 0 1</states>
    </stateId>
    <stateId id="478">
        <states>0 1 1 1 0 1 1 1 1 0</states>
    </stateId>
    <stateId id="479">
        <states>0 1 1 1 0 1 1 1 1 1</states>
    </stateId>
    <stateId id="480">
        <states>0 1 1 1 1 0 0 0 0 0</states>
    </stateId>
    <stateId id="481">
        <states>0 1 1 1 1 0 0 0 0 1</states>
    </stateId>
    <stateId id="482">
        <states>0 1 1 1 1 0 0 0 1 0</states>
    </stateId>
    <stateId id="483">
        <states>0 1 1 1 1 0 0 0 1 1</states>
    </stateId>
    <stateId id="484">
        <states>0 1 1 1 1 0 0 1 0 0</states>
    </stateId>
    <stateId id="485">
        <states>0 1 1 1 1 0 0 1 0 1</states>
    </stateId>
    <stateId id="486">
        <states>0 1 1 1 1 0 0 1 1 0</states>
    </stateId>
    <stateId id="487">
        <states>0 1 1 1 1 0 0 1 1 1</states>
    </stateId>
    <stateId id="488">
        <states>0 1 1 1 1 0 1 0 0 0</states>
    </stateId>
    <stateId id="489">
        <states>0 1 1 1 1 0 1 0 0 1</states>
    </stateId>
    <stateId id="490">
        <states>0 1 1 1 1 0 1 0 1 0</states>
    </stateId>
    <stateId id="491">
        <states>0 1 1 1 1 0 1 0 1 1</states>
    </stateId>
    <stateId id="492">
        <states>0 1 1 1 1 0 1 1 0 0</states>
    </stateId>
    <stateId id="493">
        <states>0 1 1 1 1 0 1 1 0 1</states>
    </stateId>
    <stateId id="494">
        <states>0 1 1 1 1 0 1 1 1 0</states>
    </stateId>
    <stateId id="495">
        <states>0 1 1 1 1 0 1 1 1 1</states>
    </stateId>
    <stateId id="496">
        <states>0 1 1 1 1 1 0 0 0 0</states>
    </stateId>
    <stateId id="497">
        <states>0 1 1 1 1 1 0 0 0 1</states>
    </stateId>
    <stateId id="498">
        <states>0 1 1 1 1 1 0 0 1 0</states>
    </stateId>
    <stateId id="499">
        <states>0 1 1 1 1 1 0 0 1 1</states>
    </stateId>
    <stateId id="500">
        <states>0 1 1 1 1 1 0 1 0 0</states>
    </stateId>
    <stateId id="501">
        <states>0 1 1 1 1 1 0 1 0 1</states>
    </stateId>
    <stateId id="502">
        <states>0 1 1 1 1 1 0 1 1 0</states>
    </stateId>
    <stateId id="503">
        <states>0 1 1 1 1 1 0 1 1 1</states>
    </stateId>
    <stateId id="504">
        <states>0 1 1 1 1 1 1 0 0 0</states>
    </stateId>
    <stateId id="505">
        <states>0 1 1 1 1 1 1 0 0 1</states>
    </stateId>
    <stateId id="506">
        <states>0 1 1 1 1 1 1 0 1 0</states>
    </stateId>
    <stateId id="507">
        <states>0 1 1 1 1 1 1 0 1 1</states>
    </stateId>
    <stateId id="508">
        <states>0 1 1 1 1 1 1 1 0 0</states>
    </stateId>
    <stateId id="509">
        <states>0 1 1 1 1 1 1 1 0 1</states>
    </stateId>
    <stateId id="510">
        <states>0 1 1 1 1 1 1 1 1 0</states>
    </stateId>
    <stateId id="511">
        <states>0 1 1 1 1 1 1 1 1 1</states>
    </stateId>
    <stateId id="512">
        <states>1 0 0 0 0 0 0 0 0 0</states>
    </stateId>
    <stateId id="513">
        <states>1 0 0 0 0 0 0 0 0 1</states>
    </stateId>
    <stateId id="514">
        <states>1 0 0 0 0 0 0 0 1 0</states>
    </stateId>
    <stateId id="515">
        <states>1 0 0 0 0 0 0 0 1 1</states>
    </stateId>
    <stateId id="516">
        <states>1 0 0 0 0 0 0 1 0 0</states>
    </stateId>
    <stateId id="517">
        <states>1 0 0 0 0 0 0 1 0 1</states>
    </stateId>
    <stateId id="518">
        <states>1 0 0 0 0 0 0 1 1 0</states>
    </stateId>
    <stateId id="519">
        <states>1 0 0 0 0 0 0 1 1 1</states>
    </stateId>
    <stateId id="520">
        <states>1 0 0 0 0 0 1 0 0 0</states>
    </stateId>
    <stateId id="521">
        <states>1 0 0 0 0 0 1 0 0 1</states>
    </stateId>
    <stateId id="522">
        <states>1 0 0 0 0 0 1 0 1 0</states>
    </stateId>
    <stateId id="523">
        <states>1 0 0 0 0 0 1 0 1 1</states>
    </stateId>
    <stateId id="524">
        <states>1 0 0 0 0 0 1 1 0 0</states>
    </stateId>
    <stateId id="525">
        <states>1 0 0 0 0 0 1 1 0 1</states>
    </stateId>
    <stateId id="526">
        <states>1 0 0 0 0 0 1 1 1 0</states>
    </stateId>
    <stateId id="527">
        <states>1 0 0 0 0 0 1 1 1 1</states>
    </stateId>
    <stateId id="528">
        <states>1 0 0 0 0 1 0 0 0 0</states>
    </stateId>
    <stateId id="529">
        <states>1 0 0 0 0 1 0 0 0 1</states>
    </stateId>
    <stateId id="530">
        <states>1 0 0 0 0 1 0 0 1 0</states>
    </stateId>
    <stateId id="531">
        <states>1 0 0 0 0 1 0 0 1 1</states>
    </stateId>
    <stateId id="532">
        <states>1 0 0 0 0 1 0 1 0 0</states>
    </stateId>
    <stateId id="533">
        <states>1 0 0 0 0 1 0 1 0 1</states>
    </stateId>
    <stateId id="534">
        <states>1 0 0 0 0 1 0 1 1 0</states>
    </stateId>
    <stateId id="535">
        <states>1 0 0 0 0 1 0 1 1 1</states>
    </stateId>
    <stateId id="536">
        <states>1 0 0 0 0 1 1 0 0 0</states>
    </stateId>
    <stateId id="537">
        <states>1 0 0 0 0 1 1 0 0 1</states>
    </stateId>
    <stateId id="538">
        <states>1 0 0 0 0 1 1 0 1 0</states>
    </stateId>
    <stateId id="539">
        <states>1 0 0 0 0 1 1 0 1 1</states>
    </stateId>
    <stateId id="540">
        <states>1 0 0 0 0 1 1 1 0 0</states>
    </stateId>
    <stateId id="541">
        <states>1 0 0 0 0 1 1 1 0 1</states>
    </stateId>
    <stateId id="542">
        <states>1 0 0 0 0 1 1 1 1 0</states>
    </stateId>
    <stateId id="543">
        <states>1 0 0 0 0 1 1 1 1 1</states>
    </stateId>
    <stateId id="544">
        <states>1 0 0 0 1 0 0 0 0 0</states>
    </stateId>
    <stateId id="545">
        <states>1 0 0 0 1 0 0 0 0 1</states>
    </stateId>
    <stateId id="546">
        <states>1 0 0 0 1 0 0 0 1 0</states>
    </stateId>
    <stateId id="547">
        <states>1 0 0 0 1 0 0 0 1 1</states>
    </stateId>
    <stateId id="548">
        <states>1 0 0 0 1 0 0 1 0 0</states>
    </stateId>
    <stateId id="549">
        <states>1 0 0 0 1 0 0 1 0 1</states>
    </stateId>
    <stateId id="550">
        <states>1 0 0 0 1 0 0 1 1 0</states>
    </stateId>
    <stateId id="551">
        <states>1 0 0 0 1 0 0 1 1 1</states>
    </stateId>
    <stateId id="552">
        <states>1 0 0 0 1 0 1 0 0 0</states>
    </stateId>
    <stateId id="553">
        <states>1 0 0 0 1 0 1 0 0 1</states>
    </stateId>
    <stateId id="554">
        <states>1 0 0 0 1 0 1 0 1 0</states>
    </stateId>
    <stateId id="555">
        <states>1 0 0 0 1 0 1 0 1 1</states>
    </stateId>
    <stateId id="556">
        <states>1 0 0 0 1 0 1 1 0 0</states>
    </stateId>
    <stateId id="557">
        <states>1 0 0 0 1 0 1 1 0 1</states>
    </stateId>
    <stateId id="558">
        <states>1 0 0 0 1 0 1 1 1 0</states>
    </stateId>
    <stateId id="559">
        <states>1 0 0 0 1 0 1 1 1 1</states>
    </stateId>
    <stateId id="560">
        <states>1 0 0 0 1 1 0 0 0 0</states>
    </stateId>
    <stateId id="561">
        <states>1 0 0 0 1 1 0 0 0 1</states>
    </stateId>
    <stateId id="562">
        <states>1 0 0 0 1 1 0 0 1 0</states>
    </stateId>
    <stateId id="563">
        <states>1 0 0 0 1 1 0 0 1 1</states>
    </stateId>
    <stateId id="564">
        <states>1 0 0 0 1 1 0 1 0 0</states>
    </stateId>
    <stateId id="565">
        <states>1 0 0 0 1 1 0 1 0 1</states>
    </stateId>
    <stateId id="566">
        <states>1 0 0 0 1 1 0 1 1 0</states>
    </stateId>
    <stateId id="567">
        <states>1 0 0 0 1 1 0 1 1 1</states>
    </stateId>
    <stateId id="568">
        <states>1 0 0 0 1 1 1 0 0 0</states>
    </stateId>
    <stateId id="569">
        <states>1 0 0 0 1 1 1 0 0 1</states>
    </stateId>
    <stateId id="570">
        <states>1 0 0 0 1 1 1 0 1 0</states>
    </stateId>
    <stateId id="571">
        <states>1 0 0 0 1 1 1 0 1 1</states>
    </stateId>
    <stateId id="572">
        <states>1 0 0 0 1 1 1 1 0 0</states>
    </stateId>
    <stateId id="573">
        <states>1 0 0 0 1 1 1 1 0 1</states>
    </stateId>
    <stateId id="574">
        <states>1 0 0 0 1 1 1 1 1 0</states>
    </stateId>
    <stateId id="575">
        <states>1 0 0 0 1 1 1 1 1 1</states>
    </stateId>
    <stateId id="576">
        <states>1 0 0 1 0 0 0 0 0 0</states>
    </stateId>
    <stateId id="577">
        <states>1 0 0 1 0 0 0 0 0 1</states>
    </stateId>
    <stateId id="578">
        <states>1 0 0 1 0 0 0 0 1 0</states>
    </stateId>
    <stateId id="579">
        <states>1 0 0 1 0 0 0 0 1 1</states>
    </stateId>
    <stateId id="580">
        <states>1 0 0 1 0 0 0 1 0 0</states>
    </stateId>
    <stateId id="581">
        <states>1 0 0 1 0 0 0 1 0 1</states>
    </stateId>
    <stateId id="582">
        <states>1 0 0 1 0 0 0 1 1 0</states>
    </stateId>
    <stateId id="583">
        <states>1 0 0 1 0 0 0 1 1 1</states>
    </stateId>
    <stateId id="584">
        <states>1 0 0 1 0 0 1 0 0 0</states>
    </stateId>
    <stateId id="585">
        <states>1 0 0 1 0 0 1 0 0 1</states>
    </stateId>
    <stateId id="586">
        <states>1 0 0 1 0 0 1 0 1 0</states>
    </stateId>
    <stateId id="587">
        <states>1 0 0 1 0 0 1 0 1 1</states>
    </stateId>
    <stateId id="588">
        <states>1 0 0 1 0 0 1 1 0 0</states>
    </stateId>
    <stateId id="589">
        <states>1 0 0 1 0 0 1 1 0 1</states>
    </stateId>
    <stateId id="590">
        <states>1 0 0 1 0 0 1 1 1 0</states>
    </stateId>
    <stateId id="591">
        <states>1 0 0 1 0 0 1 1 1 1</states>
    </stateId>
    <stateId id="592">
        <states>1 0 0 1 0 1 0 0 0 0</states>
    </stateId>
    <stateId id="593">
        <states>1 0 0 1 0 1 0 0 0 1</states>
    </stateId>
    <stateId id="594">
        <states>1 0 0 1 0 1 0 0 1 0</states>
    </stateId>
    <stateId id="595">
        <states>1 0 0 1 0 1 0 0 1 1</states>
    </stateId>
    <stateId id="596">
        <states>1 0 0 1 0 1 0 1 0 0</states>
    </stateId>
    <stateId id="597">
        <states>1 0 0 1 0 1 0 1 0 1</states>
    </stateId>
    <stateId id="598">
        <states>1 0 0 1 0 1 0 1 1 0</states>
    </stateId>
    <stateId id="599">
        <states>1 0 0 1 0 1 0 1 1 1</states>
    </stateId>
    <stateId id="600">
        <states>1 0 0 1 0 1 1 0 0 0</states>
    </stateId>
    <stateId id="601">
        <states>1 0 0 1 0 1 1 0 0 1</states>
    </stateId>
    <stateId id="602">
        <states>1 0 0 1 0 1 1 0 1 0</states>
    </stateId>
    <stateId id="603">
        <states>1 0 0 1 0 1 1 0 1 1</states>
    </stateId>
    <stateId id="604">
        <states>1 0 0 1 0 1 1 1 0 0</states>
    </stateId>
    <stateId id="605">
        <states>1 0 0 1 0 1 1 1 0 1</states>
    </stateId>
    <stateId id="606">
        <states>1 0 0 1 0 1 1 1 1 0</states>
    </stateId>
    <stateId id="607">
        <states>1 0 0 1 0 1 1 1 1 1</states>
    </stateId>
    <stateId id="608">
        <states>1 0 0 1 1 0 0 0 0 0</states>
    </stateId>
    <stateId id="609">
        <states>1 0 0 1 1 0 0 0 0 1</states>
    </stateId>
    <stateId id="610">
        <states>1 0 0 1 1 0 0 0 1 0</states>
    </stateId>
    <stateId id="611">
        <states>1 0 0 1 1 0 0 0 1 1</states>
    </stateId>
    <stateId id="612">
        <states>1 0 0 1 1 0 0 1 0 0</states>
    </stateId>
    <stateId id="613">
        <states>1 0 0 1 1 0 0 1 0 1</states>
    </stateId>
    <stateId id="614">
        <states>1 0 0 1 1 0 0 1 1 0</states>
    </stateId>
    <stateId id="615">
        <states>1 0 0 1 1 0 0 1 1 1</states>
    </stateId>
    <stateId id="616">
        <states>1 0 0 1 1 0 1 0 0 0</states>
    </stateId>
    <stateId id="617">
        <states>1 0 0 1 1 0 1 0 0 1</states>
    </stateId>
    <stateId id="618">
        <states>1 0 0 1 1 0 1 0 1 0</states>
    </stateId>
    <stateId id="619">
        <states>1 0 0 1 1 0 1 0 1 1</states>
    </stateId>
    <stateId id="620">
        <states>1 0 0 1 1 0 1 1 0 0</states>
    </stateId>
    <stateId id="621">
        <states>1 0 0 1 1 0 1 1 0 1</states>
    </stateId>
    <stateId id="622">
        <states>1 0 0 1 1 0 1 1 1 0</states>
    </stateId>
    <stateId id="623">
        <states>1 0 0 1 1 0 1 1 1 1</states>
    </stateId>
    <stateId id="624">
        <states>1 0 0 1 1 1 0 0 0 0</states>
    </stateId>
    <stateId id="625">
        <states>1 0 0 1 1 1 0 0 0 1</states>
    </stateId>
    <stateId id="626">
        <states>1 0 0 1 1 1 0 0 1 0</states>
    </stateId>
    <stateId id="627">
        <states>1 0 0 1 1 1 0 0 1 1</states>
    </stateId>
    <stateId id="628">
        <states>1 0 0 1 1 1 0 1 0 0</states>
    </stateId>
    <stateId id="629">
        <states>1 0 0 1 1 1 0 1 0 1</states>
    </stateId>
    <stateId id="630">
        <states>1 0 0 1 1 1 0 1 1 0</states>
    </stateId>
    <stateId id="631">
        <states>1 0 0 1 1 1 0 1 1 1</states>
    </stateId>
    <stateId id="632">
        <states>1 0 0 1 1 1 1 0 0 0</states>
    </stateId>
    <stateId id="633">
        <states>1 0 0 1 1 1 1 0 0 1</states>
    </stateId>
    <stateId id="634">
        <states>1 0 0 1 1 1 1 0 1 0</states>
    </stateId>
    <stateId id="635">
        <states>1 0 0 1 1 1 1 0 1 1</states>
    </stateId>
    <stateId id="636">
        <states>1 0 0 1 1 1 1 1 0 0</states>
    </stateId>
    <stateId id="637">
        <states>1 0 0 1 1 1 1 1 0 1</states>
    </stateId>
    <stateId id="638">
        <states>1 0 0 1 1 1 1 1 1 0</states>
    </stateId>
    <stateId id="639">
        <states>1 0 0 1 1 1 1 1 1 1</states>
    </stateId>
    <stateId id="640">
        <states>1 0 1 0 0 0 0 0 0 0</states>
    </stateId>
    <stateId id="641">
        <states>1 0 1 0 0 0 0 0 0 1</states>
    </stateId>
    <stateId id="642">
        <states>1 0 1 0 0 0 0 0 1 0</states>
    </stateId>
    <stateId id="643">
        <states>1 0 1 0 0 0 0 0 1 1</states>
    </stateId>
    <stateId id="644">
        <states>1 0 1 0 0 0 0 1 0 0</states>
    </stateId>
    <stateId id="645">
        <states>1 0 1 0 0 0 0 1 0 1</states>
    </stateId>
    <stateId id="646">
        <states>1 0 1 0 0 0 0 1 1 0</states>
    </stateId>
    <stateId id="647">
        <states>1 0 1 0 0 0 0 1 1 1</states>
    </stateId>
    <stateId id="648">
        <states>1 0 1 0 0 0 1 0 0 0</states>
    </stateId>
    <stateId id="649">
        <states>1 0 1 0 0 0 1 0 0 1</states>
    </stateId>
    <stateId id="650">
        <states>1 0 1 0 0 0 1 0 1 0</states>
    </stateId>
    <stateId id="651">
        <states>1 0 1 0 0 0 1 0 1 1</states>
    </stateId>
    <stateId id="652">
        <states>1 0 1 0 0 0 1 1 0 0</states>
    </stateId>
    <stateId id="653">
        <states>1 0 1 0 0 0 1 1 0 1</states>
    </stateId>
    <stateId id="654">
        <states>1 0 1 0 0 0 1 1 1 0</states>
    </stateId>
    <stateId id="655">
        <states>1 0 1 0 0 0 1 1 1 1</states>
    </stateId>
    <stateId id="656">
        <states>1 0 1 0 0 1 0 0 0 0</states>
    </stateId>
    <stateId id="657">
        <states>1 0 1 0 0 1 0 0 0 1</states>
    </stateId>
    <stateId id="658">
        <states>1 0 1 0 0 1 0 0 1 0</states>
    </stateId>
    <stateId id="659">
        <states>1 0 1 0 0 1 0 0 1 1</states>
    </stateId>
    <stateId id="660">
        <states>1 0 1 0 0 1 0 1 0 0</states>
    </stateId>
    <stateId id="661">
        <states>1 0 1 0 0 1 0 1 0 1</states>
    </stateId>
    <stateId id="662">
        <states>1 0 1 0 0 1 0 1 1 0</states>
    </stateId>
    <stateId id="663">
        <states>1 0 1 0 0 1 0 1 1 1</states>
    </stateId>
    <stateId id="664">
        <states>1 0 1 0 0 1 1 0 0 0</states>
    </stateId>
    <stateId id="665">
        <states>1 0 1 0 0 1 1 0 0 1</states>
    </stateId>
    <stateId id="666">
        <states>1 0 1 0 0 1 1 0 1 0</states>
    </stateId>
    <stateId id="667">
        <states>1 0 1 0 0 1 1 0 1 1</states>
    </stateId>
    <stateId id="668">
        <states>1 0 1 0 0 1 1 1 0 0</states>
    </stateId>
    <stateId id="669">
        <states>1 0 1 0 0 1 1 1 0 1</states>
    </stateId>
    <stateId id="670">
        <states>1 0 1 0 0 1 1 1 1 0</states>
    </stateId>
    <stateId id="671">
        <states>1 0 1 0 0 1 1 1 1 1</states>
    </stateId>
    <stateId id="672">
        <states>1 0 1 0 1 0 0 0 0 0</states>
    </stateId>
    <stateId id="673">
        <states>1 0 1 0 1 0 0 0 0 1</states>
    </stateId>
    <stateId id="674">
        <states>1 0 1 0 1 0 0 0 1 0</states>
    </stateId>
    <stateId id="675">
        <states>1 0 1 0 1 0 0 0 1 1</states>
    </stateId>
    <stateId id="676">
        <states>1 0 1 0 1 0 0 1 0 0</states>
    </stateId>
    <stateId id="677">
        <states>1 0 1 0 1 0 0 1 0 1</states>
    </stateId>
    <stateId id="678">
        <states>1 0 1 0 1 0 0 1 1 0</states>
    </stateId>
    <stateId id="679">
        <states>1 0 1 0 1 0 0 1 1 1</states>
    </stateId>
    <stateId id="680">
        <states>1 0 1 0 1 0 1 0 0 0</states>
    </stateId>
    <stateId id="681">
        <states>1 0 1 0 1 0 1 0 0 1</states>
    </stateId>
    <stateId id="682">
        <states>1 0 1 0 1 0 1 0 1 0</states>
    </stateId>
    <stateId id="683">
        <states>1 0 1 0 1 0 1 0 1 1</states>
    </stateId>
    <stateId id="684">
        <states>1 0 1 0 1 0 1 1 0 0</states>
    </stateId>
    <stateId id="685">
        <states>1 0 1 0 1 0 1 1 0 1</states>
    </stateId>
    <stateId id="686">
        <states>1 0 1 0 1 0 1 1 1 0</states>
    </stateId>
    <stateId id="687">
        <states>1 0 1 0 1 0 1 1 1 1</states>
    </stateId>
    <stateId id="688">
        <states>1 0 1 0 1 1 0 0 0 0</states>
    </stateId>
    <stateId id="689">
        <states>1 0 1 0 1 1 0 0 0 1</states>
    </stateId>
    <stateId id="690">
        <states>1 0 1 0 1 1 0 0 1 0</states>
    </stateId>
    <stateId id="691">
        <states>1 0 1 0 1 1 0 0 1 1</states>
    </stateId>
    <stateId id="692">
        <states>1 0 1 0 1 1 0 1 0 0</states>
    </stateId>
    <stateId id="693">
        <states>1 0 1 0 1 1 0 1 0 1</states>
    </stateId>
    <stateId id="694">
        <states>1 0 1 0 1 1 0 1 1 0</states>
    </stateId>
    <stateId id="695">
        <states>1 0 1 0 1 1 0 1 1 1</states>
    </stateId>
    <stateId id="696">
        <states>1 0 1 0 1 1 1 0 0 0</states>
    </stateId>
    <stateId id="697">
        <states>1 0 1 0 1 1 1 0 0 1</states>
    </stateId>
    <stateId id="698">
        <states>1 0 1 0 1 1 1 0 1 0</states>
    </stateId>
    <stateId id="699">
        <states>1 0 1 0 1 1 1 0 1 1</states>
    </stateId>
    <stateId id="700">
        <states>1 0 1 0 1 1 1 1 0 0</states>
    </stateId>
    <stateId id="701">
        <states>1 0 1 0 1 1 1 1 0 1</states>
    </stateId>
    <stateId id="702">
        <states>1 0 1 0 1 1 1 1 1 0</states>
    </stateId>
    <stateId id="703">
        <states>1 0 1 0 1 1 1 1 1 1</states>
    </stateId>
    <stateId id="704">
        <states>1 0 1 1 0 0 0 0 0 0</states>
    </stateId>
    <stateId id="705">
        <states>1 0 1 1 0 0 0 0 0 1</states>
    </stateId>
    <stateId id="706">
        <states>1 0 1 1 0 0 0 0 1 0</states>
    </stateId>
    <stateId id="707">
        <states>1 0 1 1 0 0 0 0 1 1</states>
    </stateId>
    <stateId id="708">
        <states>1 0 1 1 0 0 0 1 0 0</states>
    </stateId>
    <stateId id="709">
        <states>1 0 1 1 0 0 0 1 0 1</states>
    </stateId>
    <stateId id="710">
        <states>1 0 1 1 0 0 0 1 1 0</states>
    </stateId>
    <stateId id="711">
        <states>1 0 1 1 0 0 0 1 1 1</states>
    </stateId>
    <stateId id="712">
        <states>1 0 1 1 0 0 1 0 0 0</states>
    </stateId>
    <stateId id="713">
        <states>1 0 1 1 0 0 1 0 0 1</states>
    </stateId>
    <stateId id="714">
        <states>1 0 1 1 0 0 1 0 1 0</states>
    </stateId>
    <stateId id="715">
        <states>1 0 1 1 0 0 1 0 1 1</states>
    </stateId>
    <stateId id="716">
        <states>1 0 1 1 0 0 1 1 0 0</states>
    </stateId>
    <stateId id="717">
        <states>1 0 1 1 0 0 1 1 0 1</states>
    </stateId>
    <stateId id="718">
        <states>1 0 1 1 0 0 1 1 1 0</states>
    </stateId>
    <stateId id="719">
        <states>1 0 1 1 0 0 1 1 1 1</states>
    </stateId>
    <stateId id="720">
        <states>1 0 1 1 0 1 0 0 0 0</states>
    </stateId>
    <stateId id="721">
        <states>1 0 1 1 0 1 0 0 0 1</states>
    </stateId>
    <stateId id="722">
        <states>1 0 1 1 0 1 0 0 1 0</states>
    </stateId>
    <stateId id="723">
        <states>1 0 1 1 0 1 0 0 1 1</states>
    </stateId>
    <stateId id="724">
        <states>1 0 1 1 0 1 0 1 0 0</states>
    </stateId>
    <stateId id="725">
        <states>1 0 1 1 0 1 0 1 0 1</states>
    </stateId>
    <stateId id="726">
        <states>1 0 1 1 0 1 0 1 1 0</states>
    </stateId>
    <stateId id="727">
        <states>1 0 1 1 0 1 0 1 1 1</states>
    </stateId>
    <stateId id="728">
        <states>1 0 1 1 0 1 1 0 0 0</states>
    </stateId>
    <stateId id="729">
        <states>1 0 1 1 0 1 1 0 0 1</states>
    </stateId>
    <stateId id="730">
        <states>1 0 1 1 0 1 1 0 1 0</states>
    </stateId>
    <stateId id="731">
        <states>1 0 1 1 0 1 1 0 1 1</states>
    </stateId>
    <stateId id="732">
        <states>1 0 1 1 0 1 1 1 0 0</states>
    </stateId>
    <stateId id="733">
        <states>1 0 1 1 0 1 1 1 0 1</states>
    </stateId>
    <stateId id="734">
        <states>1 0 1 1 0 1 1 1 1 0</states>
    </stateId>
    <stateId id="735">
        <states>1 0 1 1 0 1 1 1 1 1</states>
    </stateId>
    <stateId id="736">
        <states>1 0 1 1 1 0 0 0 0 0</states>
    </stateId>
    <stateId id="737">
        <states>1 0 1 1 1 0 0 0 0 1</states>
    </stateId>
    <stateId id="738">
        <states>1 0 1 1 1 0 0 0 1 0</states>
    </stateId>
    <stateId id="739">
        <states>1 0 1 1 1 0 0 0 1 1</states>
    </stateId>
    <stateId id="740">
        <states>1 0 1 1 1 0 0 1 0 0</states>
    </stateId>
    <stateId id="741">
        <states>1 0 1 1 1 0 0 1 0 1</states>
    </stateId>
    <stateId id="742">
        <states>1 0 1 1 1 0 0 1 1 0</states>
    </stateId>
    <stateId id="743">
        <states>1 0 1 1 1 0 0 1 1 1</states>
    </stateId>
    <stateId id="744">
        <states>1 0 1 1 1 0 1 0 0 0</states>
    </stateId>
    <stateId id="745">
        <states>1 0 1 1 1 0 1 0 0 1</states>
    </stateId>
    <stateId id="746">
        <states>1 0 1 1 1 0 1 0 1 0</states>
    </stateId>
    <stateId id="747">
        <states>1 0 1 1 1 0 1 0 1 1</states>
    </stateId>
    <stateId id="748">
        <states>1 0 1 1 1 0 1 1 0 0</states>
    </stateId>
    <stateId id="749">
        <states>1 0 1 1 1 0 1 1 0 1</states>
    </stateId>
    <stateId id="750">
        <states>1 0 1 1 1 0 1 1 1 0</states>
    </stateId>
    <stateId id="751">
        <states>1 0 1 1 1 0 1 1 1 1</states>
    </stateId>
    <stateId id="752">
        <states>1 0 1 1 1 1 0 0 0 0</states>
    </stateId>
    <stateId id="753">
        <states>1 0 1 1 1 1 0 0 0 1</states>
    </stateId>
    <stateId id="754">
        <states>1 0 1 1 1 1 0 0 1 0</states>
    </stateId>
    <stateId id="755">
        <states>1 0 1 1 1 1 0 0 1 1</states>
    </stateId>
    <stateId id="756">
        <states>1 0 1 1 1 1 0 1 0 0</states>
    </stateId>
    <stateId id="757">
        <states>1 0 1 1 1 1 0 1 0 1</states>
    </stateId>
    <stateId id="758">
        <states>1 0 1 1 1 1 0 1 1 0</states>
    </stateId>
    <stateId id="759">
        <states>1 0 1 1 1 1 0 1 1 1</states>
    </stateId>
    <stateId id="760">
        <states>1 0 1 1 1 1 1 0 0 0</states>
    </stateId>
    <stateId id="761">
        <states>1 0 1 1 1 1 1 0 0 1</states>
    </stateId>
    <stateId id="762">
        <states>1 0 1 1 1 1 1 0 1 0</states>
    </stateId>
    <stateId id="763">
        <states>1 0 1 1 1 1 1 0 1 1</states>
    </stateId>
    <stateId id="764">
        <states>1 0 1 1 1 1 1 1 0 0</states>
    </stateId>
    <stateId id="765">
        <states>1 0 1 1 1 1 1 1 0 1</states>
    </stateId>
    <stateId id="766">
        <states>1 0 1 1 1 1 1 1 1 0</states>
    </stateId>
    <stateId id="767">
        <states>1 0 1 1 1 1 1 1 1 1</states>
    </stateId>
    <stateId id="768">
        <states>1 1 0 0 0 0 0 0 0 0</states>
    </stateId>
    <stateId id="769">
        <states>1 1 0 0 0 0 0 0 0 1</states>
    </stateId>
    <stateId id="770">
        <states>1 1 0 0 0 0 0 0 1 0</states>
    </stateId>
    <stateId id="771">
        <states>1 1 0 0 0 0 0 0 1 1</states>
    </stateId>
    <stateId id="772">
        <states>1 1 0 0 0 0 0 1 0 0</states>
    </stateId>
    <stateId id="773">
        <states>1 1 0 0 0 0 0 1 0 1</states>
    </stateId>
    <stateId id="774">
        <states>1 1 0 0 0 0 0 1 1 0</states>
    </stateId>
    <stateId id="775">
        <states>1 1 0 0 0 0 0 1 1 1</states>
    </stateId>
    <stateId id="776">
        <states>1 1 0 0 0 0 1 0 0 0</states>
    </stateId>
    <stateId id="777">
        <states>1 1 0 0 0 0 1 0 0 1</states>
    </stateId>
    <stateId id="778">
        <states>1 1 0 0 0 0 1 0 1 0</states>
    </stateId>
    <stateId id="779">
        <states>1 1 0 0 0 0 1 0 1 1</states>
    </stateId>
    <stateId id="780">
        <states>1 1 0 0 0 0 1 1 0 0</states>
    </stateId>
    <stateId id="781">
        <states>1 1 0 0 0 0 1 1 0 1</states>
    </stateId>
    <stateId id="782">
        <states>1 1 0 0 0 0 1 1 1 0</states>
    </stateId>
    <stateId id="783">
        <states>1 1 0 0 0 0 1 1 1 1</states>
    </stateId>
    <stateId id="784">
        <states>1 1 0 0 0 1 0 0 0 0</states>
    </stateId>
    <stateId id="785">
        <states>1 1 0 0 0 1 0 0 0 1</states>
    </stateId>
    <stateId id="786">
        <states>1 1 0 0 0 1 0 0 1 0</states>
    </stateId>
    <stateId id="787">
        <states>1 1 0 0 0 1 0 0 1 1</states>
    </stateId>
    <stateId id="788">
        <states>1 1 0 0 0 1 0 1 0 0</states>
    </stateId>
    <stateId id="789">
        <states>1 1 0 0 0 1 0 1 0 1</states>
    </stateId>
    <stateId id="790">
        <states>1 1 0 0 0 1 0 1 1 0</states>
    </stateId>
    <stateId id="791">
        <states>1 1 0 0 0 1 0 1 1 1</states>
    </stateId>
    <stateId id="792">
        <states>1 1 0 0 0 1 1 0 0 0</states>
    </stateId>
    <stateId id="793">
        <states>1 1 0 0 0 1 1 0 0 1</states>
    </stateId>
    <stateId id="794">
        <states>1 1 0 0 0 1 1 0 1 0</states>
    </stateId>
    <stateId id="795">
        <states>1 1 0 0 0 1 1 0 1 1</states>
    </stateId>
    <stateId id="796">
        <states>1 1 0 0 0 1 1 1 0 0</states>
    </stateId>
    <stateId id="797">
        <states>1 1 0 0 0 1 1 1 0 1</states>
    </stateId>
    <stateId id="798">
        <states>1 1 0 0 0 1 1 1 1 0</states>
    </stateId>
    <stateId id="799">
        <states>1 1 0 0 0 1 1 1 1 1</states>
    </stateId>
    <stateId id="800">
        <states>1 1 0 0 1 0 0 0 0 0</states>
    </stateId>
    <stateId id="801">
        <states>1 1 0 0 1 0 0 0 0 1</states>
    </stateId>
    <stateId id="802">
        <states>1 1 0 0 1 0 0 0 1 0</states>
    </stateId>
    <stateId id="803">
        <states>1 1 0 0 1 0 0 0 1 1</states>
    </stateId>
    <stateId id="804">
        <states>1 1 0 0 1 0 0 1 0 0</states>
    </stateId>
    <stateId id="805">
        <states>1 1 0 0 1 0 0 1 0 1</states>
    </stateId>
    <stateId id="806">
        <states>1 1 0 0 1 0 0 1 1 0</states>
    </stateId>
    <stateId id="807">
        <states>1 1 0 0 1 0 0 1 1 1</states>
    </stateId>
    <stateId id="808">
        <states>1 1 0 0 1 0 1 0 0 0</states>
    </stateId>
    <stateId id="809">
        <states>1 1 0 0 1 0 1 0 0 1</states>
    </stateId>
    <stateId id="810">
        <states>1 1 0 0 1 0 1 0 1 0</states>
    </stateId>
    <stateId id="811">
        <states>1 1 0 0 1 0 1 0 1 1</states>
    </stateId>
    <stateId id="812">
        <states>1 1 0 0 1 0 1 1 0 0</states>
    </stateId>
    <stateId id="813">
        <states>1 1 0 0 1 0 1 1 0 1</states>
    </stateId>
    <stateId id="814">
        <states>1 1 0 0 1 0 1 1 1 0</states>
    </stateId>
    <stateId id="815">
        <states>1 1 0 0 1 0 1 1 1 1</states>
    </stateId>
    <stateId id="816">
        <states>1 1 0 0 1 1 0 0 0 0</states>
    </stateId>
    <stateId id="817">
        <states>1 1 0 0 1 1 0 0 0 1</states>
    </stateId>
    <stateId id="818">
        <states>1 1 0 0 1 1 0 0 1 0</states>
    </stateId>
    <stateId id="819">
        <states>1 1 0 0 1 1 0 0 1 1</states>
    </stateId>
    <stateId id="820">
        <states>1 1 0 0 1 1 0 1 0 0</states>
    </stateId>
    <stateId id="821">
        <states>1 1 0 0 1 1 0 1 0 1</states>
    </stateId>
    <stateId id="822">
        <states>1 1 0 0 1 1 0 1 1 0</states>
    </stateId>
    <stateId id="823">
        <states>1 1 0 0 1 1 0 1 1 1</states>
    </stateId>
    <stateId id="824">
        <states>1 1 0 0 1 1 1 0 0 0</states>
    </stateId>
    <stateId id="825">
        <states>1 1 0 0 1 1 1 0 0 1</states>
    </stateId>
    <stateId id="826">
        <states>1 1 0 0 1 1 1 0 1 0</states>
    </stateId>
    <stateId id="827">
        <states>1 1 0 0 1 1 1 0 1 1</states>
    </stateId>
    <stateId id="828">
        <states>1 1 0 0 1 1 1 1 0 0</states>
    </stateId>
    <stateId id="829">
        <states>1 1 0 0 1 1 1 1 0 1</states>
    </stateId>
    <stateId id="830">
        <states>1 1 0 0 1 1 1 1 1 0</states>
    </stateId>
    <stateId id="831">
        <states>1 1 0 0 1 1 1 1 1 1</states>
    </stateId>
    <stateId id="832">
        <states>1 1 0 1 0 0 0 0 0 0</states>
    </stateId>
    <stateId id="833">
        <states>1 1 0 1 0 0 0 0 0 1</states>
    </stateId>
    <stateId id="834">
        <states>1 1 0 1 0 0 0 0 1 0</states>
    </stateId>
    <stateId id="835">
        <states>1 1 0 1 0 0 0 0 1 1</states>
    </stateId>
    <stateId id="836">
        <states>1 1 0 1 0 0 0 1 0 0</states>
    </stateId>
    <stateId id="837">
        <states>1 1 0 1 0 0 0 1 0 1</states>
    </stateId>
    <stateId id="838">
        <states>1 1 0 1 0 0 0 1 1 0</states>
    </stateId>
    <stateId id="839">
        <states>1 1 0 1 0 0 0 1 1 1</states>
    </stateId>
    <stateId id="840">
        <states>1 1 0 1 0 0 1 0 0 0</states>
    </stateId>
    <stateId id="841">
        <states>1 1 0 1 0 0 1 0 0 1</states>
    </stateId>
    <stateId id="842">
        <states>1 1 0 1 0 0 1 0 1 0</states>
    </stateId>
    <stateId id="843">
        <states>1 1 0 1 0 0 1 0 1 1</states>
    </stateId>
    <stateId id="844">
        <states>1 1 0 1 0 0 1 1 0 0</states>
    </stateId>
    <stateId id="845">
        <states>1 1 0 1 0 0 1 1 0 1</states>
    </stateId>
    <stateId id="846">
        <states>1 1 0 1 0 0 1 1 1 0</states>
    </stateId>
    <stateId id="847">
        <states>1 1 0 1 0 0 1 1 1 1</states>
    </stateId>
    <stateId id="848">
        <states>1 1 0 1 0 1 0 0 0 0</states>
    </stateId>
    <stateId id="849">
        <states>1 1 0 1 0 1 0 0 0 1</states>
    </stateId>
    <stateId id="850">
        <states>1 1 0 1 0 1 0 0 1 0</states>
    </stateId>
    <stateId id="851">
        <states>1 1 0 1 0 1 0 0 1 1</states>
    </stateId>
    <stateId id="852">
        <states>1 1 0 1 0 1 0 1 0 0</states>
    </stateId>
    <stateId id="853">
        <states>1 1 0 1 0 1 0 1 0 1</states>
    </stateId>
    <stateId id="854">
        <states>1 1 0 1 0 1 0 1 1 0</states>
    </stateId>
    <stateId id="855">
        <states>1 1 0 1 0 1 0 1 1 1</states>
    </stateId>
    <stateId id="856">
        <states>1 1 0 1 0 1 1 0 0 0</states>
    </stateId>
    <stateId id="857">
        <states>1 1 0 1 0 1 1 0 0 1</states>
    </stateId>
    <stateId id="858">
        <states>1 1 0 1 0 1 1 0 1 0</states>
    </stateId>
    <stateId id="859">
        <states>1 1 0 1 0 1 1 0 1 1</states>
    </stateId>
    <stateId id="860">
        <states>1 1 0 1 0 1 1 1 0 0</states>
    </stateId>
    <stateId id="861">
        <states>1 1 0 1 0 1 1 1 0 1</states>
    </stateId>
    <stateId id="862">
        <states>1 1 0 1 0 1 1 1 1 0</states>
    </stateId>
    <stateId id="863">
        <states>1 1 0 1 0 1 1 1 1 1</states>
    </stateId>
    <stateId id="864">
        <states>1 1 0 1 1 0 0 0 0 0</states>
    </stateId>
    <stateId id="865">
        <states>1 1 0 1 1 0 0 0 0 1</states>
    </stateId>
    <stateId id="866">
        <states>1 1 0 1 1 0 0 0 1 0</states>
    </stateId>
    <stateId id="867">
        <states>1 1 0 1 1 0 0 0 1 1</states>
    </stateId>
    <stateId id="868">
        <states>1 1 0 1 1 0 0 1 0 0</states>
    </stateId>
    <stateId id="869">
        <states>1 1 0 1 1 0 0 1 0 1</states>
    </stateId>
    <stateId id="870">
        <states>1 1 0 1 1 0 0 1 1 0</states>
    </stateId>
    <stateId id="871">
        <states>1 1 0 1 1 0 0 1 1 1</states>
    </stateId>
    <stateId id="872">
        <states>1 1 0 1 1 0 1 0 0 0</states>
    </stateId>
    <stateId id="873">
        <states>1 1 0 1 1 0 1 0 0 1</states>
    </stateId>
    <stateId id="874">
        <states>1 1 0 1 1 0 1 0 1 0</states>
    </stateId>
    <stateId id="875">
        <states>1 1 0 1 1 0 1 0 1 1</states>
    </stateId>
    <stateId id="876">
        <states>1 1 0 1 1 0 1 1 0 0</states>
    </stateId>
    <stateId id="877">
        <states>1 1 0 1 1 0 1 1 0 1</states>
    </stateId>
    <stateId id="878">
        <states>1 1 0 1 1 0 1 1 1 0</states>
    </stateId>
    <stateId id="879">
        <states>1 1 0 1 1 0 1 1 1 1</states>
    </stateId>
    <stateId id="880">
        <states>1 1 0 1 1 1 0 0 0 0</states>
    </stateId>
    <stateId id="881">
        <states>1 1 0 1 1 1 0 0 0 1</states>
    </stateId>
    <stateId id="882">
        <states>1 1 0 1 1 1 0 0 1 0</states>
    </stateId>
    <stateId id="883">
        <states>1 1 0 1 1 1 0 0 1 1</states>
    </stateId>
    <stateId id="884">
        <states>1 1 0 1 1 1 0 1 0 0</states>
    </stateId>
    <stateId id="885">
        <states>1 1 0 1 1 1 0 1 0 1</states>
    </stateId>
    <stateId id="886">
        <states>1 1 0 1 1 1 0 1 1 0</states>
    </stateId>
    <stateId id="887">
        <states>1 1 0 1 1 1 0 1 1 1</states>
    </stateId>
    <stateId id="888">
        <states>1 1 0 1 1 1 1 0 0 0</states>
    </stateId>
    <stateId id="889">
        <states>1 1 0 1 1 1 1 0 0 1</states>
    </stateId>
    <stateId id="890">
        <states>1 1 0 1 1 1 1 0 1 0</states>
    </stateId>
    <stateId id="891">
        <states>1 1 0 1 1 1 1 0 1 1</states>
    </stateId>
    <stateId id="892">
        <states>1 1 0 1 1 1 1 1 0 0</states>
    </stateId>
    <stateId id="893">
        <states>1 1 0 1 1 1 1 1 0 1</states>
    </stateId>
    <stateId id="894">
        <states>1 1 0 1 1 1 1 1 1 0</states>
    </stateId>
    <stateId id="895">
        <states>1 1 0 1 1 1 1 1 1 1</states>
    </stateId>
    <stateId id="896">
        <states>1 1 1 0 0 0 0 0 0 0</states>
    </stateId>
    <stateId id="897">
        <states>1 1 1 0 0 0 0 0 0 1</states>
    </stateId>
    <stateId id="898">
        <states>1 1 1 0 0 0 0 0 1 0</states>
    </stateId>
    <stateId id="899">
        <states>1 1 1 0 0 0 0 0 1 1</states>
    </stateId>
    <stateId id="900">
        <states>1 1 1 0 0 0 0 1 0 0</states>
    </stateId>
    <stateId id="901">
        <states>1 1 1 0 0 0 0 1 0 1</states>
    </stateId>
    <stateId id="902">
        <states>1 1 1 0 0 0 0 1 1 0</states>
    </stateId>
    <stateId id="903">
        <states>1 1 1 0 0 0 0 1 1 1</states>
    </stateId>
    <stateId id="904">
        <states>1 1 1 0 0 0 1 0 0 0</states>
    </stateId>
    <stateId id="905">
        <states>1 1 1 0 0 0 1 0 0 1</states>
    </stateId>
    <stateId id="906">
        <states>1 1 1 0 0 0 1 0 1 0</states>
    </stateId>
    <stateId id="907">
        <states>1 1 1 0 0 0 1 0 1 1</states>
    </stateId>
    <stateId id="908">
        <states>1 1 1 0 0 0 1 1 0 0</states>
    </stateId>
    <stateId id="909">
        <states>1 1 1 0 0 0 1 1 0 1</states>
    </stateId>
    <stateId id="910">
        <states>1 1 1 0 0 0 1 1 1 0</states>
    </stateId>
    <stateId id="911">
        <states>1 1 1 0 0 0 1 1 1 1</states>
    </stateId>
    <stateId id="912">
        <states>1 1 1 0 0 1 0 0 0 0</states>
    </stateId>
    <stateId id="913">
        <states>1 1 1 0 0 1 0 0 0 1</states>
    </stateId>
    <stateId id="914">
        <states>1 1 1 0 0 1 0 0 1 0</states>
    </stateId>
    <stateId id="915">
        <states>1 1 1 0 0 1 0 0 1 1</states>
    </stateId>
    <stateId id="916">
        <states>1 1 1 0 0 1 0 1 0 0</states>
    </stateId>
    <stateId id="917">
        <states>1 1 1 0 0 1 0 1 0 1</states>
    </stateId>
    <stateId id="918">
        <states>1 1 1 0 0 1 0 1 1 0</states>
    </stateId>
    <stateId id="919">
        <states>1 1 1 0 0 1 0 1 1 1</states>
    </stateId>
    <stateId id="920">
        <states>1 1 1 0 0 1 1 0 0 0</states>
    </stateId>
    <stateId id="921">
        <states>1 1 1 0 0 1 1 0 0 1</states>
    </stateId>
    <stateId id="922">
        <states>1 1 1 0 0 1 1 0 1 0</states>
    </stateId>
    <stateId id="923">
        <states>1 1 1 0 0 1 1 0 1 1</states>
    </stateId>
    <stateId id="924">
        <states>1 1 1 0 0 1 1 1 0 0</states>
    </stateId>
    <stateId id="925">
        <states>1 1 1 0 0 1 1 1 0 1</states>
    </stateId>
    <stateId id="926">
        <states>1 1 1 0 0 1 1 1 1 0</states>
    </stateId>
    <stateId id="927">
        <states>1 1 1 0 0 1 1 1 1 1</states>
    </stateId>
    <stateId id="928">
        <states>1 1 1 0 1 0 0 0 0 0</states>
    </stateId>
    <stateId id="929">
        <states>1 1 1 0 1 0 0 0 0 1</states>
    </stateId>
    <stateId id="930">
        <states>1 1 1 0 1 0 0 0 1 0</states>
    </stateId>
    <stateId id="931">
        <states>1 1 1 0 1 0 0 0 1 1</states>
    </stateId>
    <stateId id="932">
        <states>1 1 1 0 1 0 0 1 0 0</states>
    </stateId>
    <stateId id="933">
        <states>1 1 1 0 1 0 0 1 0 1</states>
    </stateId>
    <stateId id="934">
        <states>1 1 1 0 1 0 0 1 1 0</states>
    </stateId>
    <stateId id="935">
        <states>1 1 1 0 1 0 0 1 1 1</states>
    </stateId>
    <stateId id="936">
        <states>1 1 1 0 1 0 1 0 0 0</states>
    </stateId>
    <stateId id="937">
        <states>1 1 1 0 1 0 1 0 0 1</states>
    </stateId>
    <stateId id="938">
        <states>1 1 1 0 1 0 1 0 1 0</states>
    </stateId>
    <stateId id="939">
        <states>1 1 1 0 1 0 1 0 1 1</states>
    </stateId>
    <stateId id="940">
        <states>1 1 1 0 1 0 1 1 0 0</states>
    </stateId>
    <stateId id="941">
        <states>1 1 1 0 1 0 1 1 0 1</states>
    </stateId>
    <stateId id="942">
        <states>1 1 1 0 1 0 1 1 1 0</states>
    </stateId>
    <stateId id="943">
        <states>1 1 1 0 1 0 1 1 1 1</states>
    </stateId>
    <stateId id="944">
        <states>1 1 1 0 1 1 0 0 0 0</states>
    </stateId>
    <stateId id="945">
        <states>1 1 1 0 1 1 0 0 0 1</states>
    </stateId>
    <stateId id="946">
        <states>1 1 1 0 1 1 0 0 1 0</states>
    </stateId>
    <stateId id="947">
        <states>1 1 1 0 1 1 0 0 1 1</states>
    </stateId>
    <stateId id="948">
        <states>1 1 1 0 1 1 0 1 0 0</states>
    </stateId>
    <stateId id="949">
        <states>1 1 1 0 1 1 0 1 0 1</states>
    </stateId>
    <stateId id="950">
        <states>1 1 1 0 1 1 0 1 1 0</states>
    </stateId>
    <stateId id="951">
        <states>1 1 1 0 1 1 0 1 1 1</states>
    </stateId>
    <stateId id="952">
        <states>1 1 1 0 1 1 1 0 0 0</states>
    </stateId>
    <stateId id="953">
        <states>1 1 1 0 1 1 1 0 0 1</states>
    </stateId>
    <stateId id="954">
        <states>1 1 1 0 1 1 1 0 1 0</states>
    </stateId>
    <stateId id="955">
        <states>1 1 1 0 1 1 1 0 1 1</states>
    </stateId>
    <stateId id="956">
        <states>1 1 1 0 1 1 1 1 0 0</states>
    </stateId>
    <stateId id="957">
        <states>1 1 1 0 1 1 1 1 0 1</states>
    </stateId>
    <stateId id="958">
        <states>1 1 1 0 1 1 1 1 1 0</states>
    </stateId>
    <stateId id="959">
        <states>1 1 1 0 1 1 1 1 1 1</states>
    </stateId>
    <stateId id="960">
        <states>1 1 1 1 0 0 0 0 0 0</states>
    </stateId>
    <stateId id="961">
        <states>1 1 1 1 0 0 0 0 0 1</states>
    </stateId>
    <stateId id="962">
        <states>1 1 1 1 0 0 0 0 1 0</states>
    </stateId>
    <stateId id="963">
        <states>1 1 1 1 0 0 0 0 1 1</states>
    </stateId>
    <stateId id="964">
        <states>1 1 1 1 0 0 0 1 0 0</states>
    </stateId>
    <stateId id="965">
        <states>1 1 1 1 0 0 0 1 0 1</states>
    </stateId>
    <stateId id="966">
        <states>1 1 1 1 0 0 0 1 1 0</states>
    </stateId>
    <stateId id="967">
        <states>1 1 1 1 0 0 0 1 1 1</states>
    </stateId>
    <stateId id="968">
        <states>1 1 1 1 0 0 1 0 0 0</states>
    </stateId>
    <stateId id="969">
        <states>1 1 1 1 0 0 1 0 0 1</states>
    </stateId>
    <stateId id="970">
        <states>1 1 1 1 0 0 1 0 1 0</states>
    </stateId>
    <stateId id="971">
        <states>1 1 1 1 0 0 1 0 1 1</states>
    </stateId>
    <stateId id="972">
        <states>1 1 1 1 0 0 1 1 0 0</states>
    </stateId>
    <stateId id="973">
        <states>1 1 1 1 0 0 1 1 0 1</states>
    </stateId>
    <stateId id="974">
        <states>1 1 1 1 0 0 1 1 1 0</states>
    </stateId>
    <stateId id="975">
        <states>1 1 1 1 0 0 1 1 1 1</states>
    </stateId>
    <stateId id="976">
        <states>1 1 1 1 0 1 0 0 0 0</states>
    </stateId>
    <stateId id="977">
        <states>1 1 1 1 0 1 0 0 0 1</states>
    </stateId>
    <stateId id="978">
        <states>1 1 1 1 0 1 0 0 1 0</states>
    </stateId>
    <stateId id="979">
        <states>1 1 1 1 0 1 0 0 1 1</states>
    </stateId>
    <stateId id="980">
        <states>1 1 1 1 0 1 0 1 0 0</states>
    </stateId>
    <stateId id="981">
        <states>1 1 1 1 0 1 0 1 0 1</states>
    </stateId>
    <stateId id="982">
        <states>1 1 1 1 0 1 0 1 1 0</states>
    </stateId>
    <stateId id="983">
        <states>1 1 1 1 0 1 0 1 1 1</states>
    </stateId>
    <stateId id="984">
        <states>1 1 1 1 0 1 1 0 0 0</states>
    </stateId>
    <stateId id="985">
        <states>1 1 1 1 0 1 1 0 0 1</states>
    </stateId>
    <stateId id="986">
        <states>1 1 1 1 0 1 1 0 1 0</states>
    </stateId>
    <stateId id="987">
        <states>1 1 1 1 0 1 1 0 1 1</states>
    </stateId>
    <stateId id="988">
        <states>1 1 1 1 0 1 1 1 0 0</states>
    </stateId>
    <stateId id="989">
        <states>1 1 1 1 0 1 1 1 0 1</states>
    </stateId>
    <stateId id="990">
        <states>1 1 1 1 0 1 1 1 1 0</states>
    </stateId>
    <stateId id="991">
        <states>1 1 1 1 0 1 1 1 1 1</states>
    </stateId>
    <stateId id="992">
        <states>1 1 1 1 1 0 0 0 0 0</states>
    </stateId>
    <stateId id="993">
        <states>1 1 1 1 1 0 0 0 0 1</states>
    </stateId>
    <stateId id="994">
        <states>1 1 1 1 1 0 0 0 1 0</states>
    </stateId>
    <stateId id="995">
        <states>1 1 1 1 1 0 0 0 1 1</states>
    </stateId>
    <stateId id="996">
        <states>1 1 1 1 1 0 0 1 0 0</states>
    </stateId>
    <stateId id="997">
        <states>1 1 1 1 1 0 0 1 0 1</states>
    </stateId>
    <stateId id="998">
        <states>1 1 1 1 1 0 0 1 1 0</states>
    </stateId>
    <stateId id="999">
        <states>1 1 1 1 1 0 0 1 1 1</states>
    </stateId>
    <stateId id="1000">
        <states>1 1 1 1 1 0 1 0 0 0</states>
    </stateId>
    <stateId id="1001">
        <states>1 1 1 1 1 0 1 0 0 1</states>
    </stateId>
    <stateId id="1002">
        <states>1 1 1 1 1 0 1 0 1 0</states>
    </stateId>
    <stateId id="1003">
        <states>1 1 1 1 1 0 1 0 1 1</states>
    </stateId>
    <stateId id="1004">
        <states>1 1 1 1 1 0 1 1 0 0</states>
    </stateId>
    <stateId id="1005">
        <states>1 1 1 1 1 0 1 1 0 1</states>
    </stateId>
    <stateId id="1006">
        <states>1 1 1 1 1 0 1 1 1 0</states>
    </stateId>
    <stateId id="1007">
        <states>1 1 1 1 1 0 1 1 1 1</states>
    </stateId>
    <stateId id="1008">
        <states>1 1 1 1 1 1 0 0 0 0</states>
    </stateId>
    <stateId id="1009">
        <states>1 1 1 1 1 1 0 0 0 1</states>
    </stateId>
    <stateId id="1010">
        <states>1 1 1 1 1 1 0 0 1 0</states>
    </stateId>
    <stateId id="1011">
        <states>1 1 1 1 1 1 0 0 1 1</states>
    </stateId>
    <stateId id="1012">
        <states>1 1 1 1 1 1 0 1 0 0</states>
    </stateId>
    <stateId id="1013">
        <states>1 1 1 1 1 1 0 1 0 1</states>
    </stateId>
    <stateId id="1014">
        <states>1 1 1 1 1 1 0 1 1 0</states>
    </stateId>
    <stateId id="1015">
        <states>1 1 1 1 1 1 0 1 1 1</states>
    </stateId>
    <stateId id="1016">
        <states>1 1 1 1 1 1 1 0 0 0</states>
    </stateId>
    <stateId id="1017">
        <states>1 1 1 1 1 1 1 0 0 1</states>
    </stateId>
    <stateId id="1018">
        <states>1 1 1 1 1 1 1 0 1 0</states>
    </stateId>
    <stateId id="1019">
        <states>1 1 1 1 1 1 1 0 1 1</states>
    </stateId>
    <stateId id="1020">
        <states>1 1 1 1 1 1 1 1 0 0</states>
    </stateId>
    <stateId id="1021">
        <states>1 1 1 1 1 1 1 1 0 1</states>
    </stateId>
    <stateId id="1022">
        <states>1 1 1 1 1 1 1 1 1 0</states>
    </stateId>
    <stateId id="1023">
        <states>1 1 1 1 1 1 1 1 1 1</states>
    </stateId>
</systemStates>

<functionalEquivalence>
    <numEquivClasses>1</numEquivClasses>
    <classId id="0">
        <numElements>1</numElements>
        <elements>0</elements>
    </classId>
</functionalEquivalence>

<systemStateTransitions>
    <numFunctionalEquivClasses>1</numFunctionalEquivClasses>
    <permutation id="0">
        <edge>0 0</edge>
        <edge>1 2</edge>
        <edge>2 5</edge>
        <edge>3 4</edge>
        <edge>4 138</edge>
        <edge>5 138</edge>
        <edge>6 137</edge>
        <edge>7 138</edge>
        <edge>8 20</edge>
        <edge>9 22</edge>
        <edge>10 21</edge>
        <edge>11 20</edge>
        <edge>12 146</edge>
        <edge>13 146</edge>
        <edge>14 149</edge>
        <edge>15 150</edge>
        <edge>16 8</edge>
        <edge>17 10</edge>
        <edge>18 13</edge>
        <edge>19 12</edge>
        <edge>20 138</edge>
        <edge>21 138</edge>
        <edge>22 137</edge>
        <edge>23 138</edge>
        <edge>24 4</edge>
        <edge>25 6</edge>
        <edge>26 5</edge>
        <edge>27 4</edge>
        <edge>28 138</edge>
        <edge>29 138</edge>
        <edge>30 141</edge>
        <edge>31 142</edge>
        <edge>32 64</edge>
        <edge>33 66</edge>
        <edge>34 69</edge>
        <edge>35 68</edge>
        <edge>36 202</edge>
        <edge>37 202</edge>
        <edge>38 201</edge>
        <edge>39 202</edge>
        <edge>40 84</edge>
        <edge>41 86</edge>
        <edge>42 85</edge>
        <edge>43 84</edge>
        <edge>44 210</edge>
        <edge>45 210</edge>
        <edge>46 213</edge>
        <edge>47 214</edge>
        <edge>48 72</edge>
        <edge>49 74</edge>
        <edge>50 77</edge>
        <edge>51 76</edge>
        <edge>52 202</edge>
        <edge>53 202</edge>
        <edge>54 201</edge>
        <edge>55 202</edge>
        <edge>56 68</edge>
        <edge>57 70</edge>
        <edge>58 69</edge>
        <edge>59 68</edge>
        <edge>60 202</edge>
        <edge>61 202</edge>
        <edge>62 205</edge>
        <edge>63 206</edge>
        <edge>64 160</edge>
        <edge>65 162</edge>
        <edge>66 165</edge>
        <edge>67 164</edge>
        <edge>68 170</edge>
        <edge>69 170</edge>
        <edge>70 169</edge>
        <edge>71 170</edge>
        <edge>72 180</edge>
        <edge>73 182</edge>
        <edge>74 181</edge>
        <edge>75 180</edge>
        <edge>76 178</edge>
        <edge>77 178</edge>
        <edge>78 181</edge>
        <edge>79 182</edge>
        <edge>80 168</edge>
        <edge>81 170</edge>
        <edge>82 173</edge>
        <edge>83 172</edge>
        <edge>84 170</edge>
        <edge>85 170</edge>
        <edge>86 169</edge>
        <edge>87 170</edge>
        <edge>88 164</edge>
        <edge>89 166</edge>
        <edge>90 165</edge>
        <edge>91 164</edge>
        <edge>92 170</edge>
        <edge>93 170</edge>
        <edge>94 173</edge>
        <edge>95 174</edge>
        <edge>96 128</edge>
        <edge>97 130</edge>
        <edge>98 133</edge>
        <edge>99 132</edge>
        <edge>100 138</edge>
        <edge>101 138</edge>
        <edge>102 137</edge>
        <edge>103 138</edge>
        <edge>104 148</edge>
        <edge>105 150</edge>
        <edge>106 149</edge>
        <edge>107 148</edge>
        <edge>108 146</edge>
        <edge>109 146</edge>
        <edge>110 149</edge>
        <edge>111 150</edge>
        <edge>112 136</edge>
        <edge>113 138</edge>
        <edge>114 141</edge>
        <edge>115 140</edge>
        <edge>116 138</edge>
        <edge>117 138</edge>
        <edge>118 137</edge>
        <edge>119 138</edge>
        <edge>120 132</edge>
        <edge>121 134</edge>
        <edge>122 133</edge>
        <edge>123 132</edge>
        <edge>124 138</edge>
        <edge>125 138</edge>
        <edge>126 141</edge>
        <edge>127 142</edge>
        <edge>128 324</edge>
        <edge>129 326</edge>
        <edge>130 325</edge>
        <edge>131 324</edge>
        <edge>132 330</edge>
        <edge>133 330</edge>
        <edge>134 333</edge>
        <edge>135 334</edge>
        <edge>136 340</edge>
        <edge>137 342</edge>
        <edge>138 341</edge>
        <edge>139 340</edge>
        <edge>140 342</edge>
        <edge>141 342</edge>
        <edge>142 341</edge>
        <edge>143 342</edge>
        <edge>144 332</edge>
        <edge>145 334</edge>
        <edge>146 333</edge>
        <edge>147 332</edge>
        <edge>148 330</edge>
        <edge>149 330</edge>
        <edge>150 333</edge>
        <edge>151 334</edge>
        <edge>152 324</edge>
        <edge>153 326</edge>
        <edge>154 325</edge>
        <edge>155 324</edge>
        <edge>156 334</edge>
        <edge>157 334</edge>
        <edge>158 333</edge>
        <edge>159 334</edge>
        <edge>160 324</edge>
        <edge>161 326</edge>
        <edge>162 325</edge>
        <edge>163 324</edge>
        <edge>164 330</edge>
        <edge>165 330</edge>
        <edge>166 333</edge>
        <edge>167 334</edge>
        <edge>168 340</edge>
        <edge>169 342</edge>
        <edge>170 341</edge>
        <edge>171 340</edge>
        <edge>172 342</edge>
        <edge>173 342</edge>
        <edge>174 341</edge>
        <edge>175 342</edge>
        <edge>176 332</edge>
        <edge>177 334</edge>
        <edge>178 333</edge>
        <edge>179 332</edge>
        <edge>180 330</edge>
        <edge>181 330</edge>
        <edge>182 333</edge>
        <edge>183 334</edge>
        <edge>184 324</edge>
        <edge>185 326</edge>
        <edge>186 325</edge>
        <edge>187 324</edge>
        <edge>188 334</edge>
        <edge>189 334</edge>
        <edge>190 333</edge>
        <edge>191 334</edge>
        <edge>192 292</edge>
        <edge>193 294</edge>
        <edge>194 293</edge>
        <edge>195 292</edge>
        <edge>196 426</edge>
        <edge>197 426</edge>
        <edge>198 429</edge>
        <edge>199 430</edge>
        <edge>200 308</edge>
        <edge>201 310</edge>
        <edge>202 309</edge>
        <edge>203 308</edge>
        <edge>204 438</edge>
        <edge>205 438</edge>
        <edge>206 437</edge>
        <edge>207 438</edge>
        <edge>208 300</edge>
        <edge>209 302</edge>
        <edge>210 301</edge>
        <edge>211 300</edge>
        <edge>212 426</edge>
        <edge>213 426</edge>
        <edge>214 429</edge>
        <edge>215 430</edge>
        <edge>216 292</edge>
        <edge>217 294</edge>
        <edge>218 293</edge>
        <edge>219 292</edge>
        <edge>220 430</edge>
        <edge>221 430</edge>
        <edge>222 429</edge>
        <edge>223 430</edge>
        <edge>224 324</edge>
        <edge>225 326</edge>
        <edge>226 325</edge>
        <edge>227 324</edge>
        <edge>228 458</edge>
        <edge>229 458</edge>
        <edge>230 461</edge>
        <edge>231 462</edge>
        <edge>232 340</edge>
        <edge>233 342</edge>
        <edge>234 341</edge>
        <edge>235 340</edge>
        <edge>236 470</edge>
        <edge>237 470</edge>
        <edge>238 469</edge>
        <edge>239 470</edge>
        <edge>240 332</edge>
        <edge>241 334</edge>
        <edge>242 333</edge>
        <edge>243 332</edge>
        <edge>244 458</edge>
        <edge>245 458</edge>
        <edge>246 461</edge>
        <edge>247 462</edge>
        <edge>248 324</edge>
        <edge>249 326</edge>
        <edge>250 325</edge>
        <edge>251 324</edge>
        <edge>252 462</edge>
        <edge>253 462</edge>
        <edge>254 461</edge>
        <edge>255 462</edge>
        <edge>256 640</edge>
        <edge>257 642</edge>
        <edge>258 645</edge>
        <edge>259 644</edge>
        <edge>260 650</edge>
        <edge>261 650</edge>
        <edge>262 649</edge>
        <edge>263 650</edge>
        <edge>264 660</edge>
        <edge>265 662</edge>
        <edge>266 661</edge>
        <edge>267 660</edge>
        <edge>268 658</edge>
        <edge>269 658</edge>
        <edge>270 661</edge>
        <edge>271 662</edge>
        <edge>272 648</edge>
        <edge>273 650</edge>
        <edge>274 653</edge>
        <edge>275 652</edge>
        <edge>276 650</edge>
        <edge>277 650</edge>
        <edge>278 649</edge>
        <edge>279 650</edge>
        <edge>280 644</edge>
        <edge>281 646</edge>
        <edge>282 645</edge>
        <edge>283 644</edge>
        <edge>284 650</edge>
        <edge>285 650</edge>
        <edge>286 653</edge>
        <edge>287 654</edge>
        <edge>288 704</edge>
        <edge>289 706</edge>
        <edge>290 709</edge>
        <edge>291 708</edge>
        <edge>292 714</edge>
        <edge>293 714</edge>
        <edge>294 713</edge>
        <edge>295 714</edge>
        <edge>296 724</edge>
        <edge>297 726</edge>
        <edge>298 725</edge>
        <edge>299 724</edge>
        <edge>300 722</edge>
        <edge>301 722</edge>
        <edge>302 725</edge>
        <edge>303 726</edge>
        <edge>304 712</edge>
        <edge>305 714</edge>
        <edge>306 717</edge>
        <edge>307 716</edge>
        <edge>308 714</edge>
        <edge>309 714</edge>
        <edge>310 713</edge>
        <edge>311 714</edge>
        <edge>312 708</edge>
        <edge>313 710</edge>
        <edge>314 709</edge>
        <edge>315 708</edge>
        <edge>316 714</edge>
        <edge>317 714</edge>
        <edge>318 717</edge>
        <edge>319 718</edge>
        <edge>320 672</edge>
        <edge>321 674</edge>
        <edge>322 677</edge>
        <edge>323 676</edge>
        <edge>324 682</edge>
        <edge>325 682</edge>
        <edge>326 681</edge>
        <edge>327 682</edge>
        <edge>328 692</edge>
        <edge>329 694</edge>
        <edge>330 693</edge>
        <edge>331 692</edge>
        <edge>332 690</edge>
        <edge>333 690</edge>
        <edge>334 693</edge>
        <edge>335 694</edge>
        <edge>336 680</edge>
        <edge>337 682</edge>
        <edge>338 685</edge>
        <edge>339 684</edge>
        <edge>340 682</edge>
        <edge>341 682</edge>
        <edge>342 681</edge>
        <edge>343 682</edge>
        <edge>344 676</edge>
        <edge>345 678</edge>
        <edge>346 677</edge>
        <edge>347 676</edge>
        <edge>348 682</edge>
        <edge>349 682</edge>
        <edge>350 685</edge>
        <edge>351 686</edge>
        <edge>352 640</edge>
        <edge>353 642</edge>
        <edge>354 645</edge>
        <edge>355 644</edge>
        <edge>356 650</edge>
        <edge>357 650</edge>
        <edge>358 649</edge>
        <edge>359 650</edge>
        <edge>360 660</edge>
        <edge>361 662</edge>
        <edge>362 661</edge>
        <edge>363 660</edge>
        <edge>364 658</edge>
        <edge>365 658</edge>
        <edge>366 661</edge>
        <edge>367 662</edge>
        <edge>368 648</edge>
        <edge>369 650</edge>
        <edge>370 653</edge>
        <edge>371 652</edge>
        <edge>372 650</edge>
        <edge>373 650</edge>
        <edge>374 649</edge>
        <edge>375 650</edge>
        <edge>376 644</edge>
        <edge>377 646</edge>
        <edge>378 645</edge>
        <edge>379 644</edge>
        <edge>380 650</edge>
        <edge>381 650</edge>
        <edge>382 653</edge>
        <edge>383 654</edge>
        <edge>384 580</edge>
        <edge>385 582</edge>
        <edge>386 581</edge>
        <edge>387 580</edge>
        <edge>388 714</edge>
        <edge>389 714</edge>
        <edge>390 717</edge>
        <edge>391 718</edge>
        <edge>392 596</edge>
        <edge>393 598</edge>
        <edge>394 597</edge>
        <edge>395 596</edge>
        <edge>396 726</edge>
        <edge>397 726</edge>
        <edge>398 725</edge>
        <edge>399 726</edge>
        <edge>400 588</edge>
        <edge>401 590</edge>
        <edge>402 589</edge>
        <edge>403 588</edge>
        <edge>404 714</edge>
        <edge>405 714</edge>
        <edge>406 717</edge>
        <edge>407 718</edge>
        <edge>408 580</edge>
        <edge>409 582</edge>
        <edge>410 581</edge>
        <edge>411 580</edge>
        <edge>412 718</edge>
        <edge>413 718</edge>
        <edge>414 717</edge>
        <edge>415 718</edge>
        <edge>416 580</edge>
        <edge>417 582</edge>
        <edge>418 581</edge>
        <edge>419 580</edge>
        <edge>420 714</edge>
        <edge>421 714</edge>
        <edge>422 717</edge>
        <edge>423 718</edge>
        <edge>424 596</edge>
        <edge>425 598</edge>
        <edge>426 597</edge>
        <edge>427 596</edge>
        <edge>428 726</edge>
        <edge>429 726</edge>
        <edge>430 725</edge>
        <edge>431 726</edge>
        <edge>432 588</edge>
        <edge>433 590</edge>
        <edge>434 589</edge>
        <edge>435 588</edge>
        <edge>436 714</edge>
        <edge>437 714</edge>
        <edge>438 717</edge>
        <edge>439 718</edge>
        <edge>440 580</edge>
        <edge>441 582</edge>
        <edge>442 581</edge>
        <edge>443 580</edge>
        <edge>444 718</edge>
        <edge>445 718</edge>
        <edge>446 717</edge>
        <edge>447 718</edge>
        <edge>448 676</edge>
        <edge>449 678</edge>
        <edge>450 677</edge>
        <edge>451 676</edge>
        <edge>452 682</edge>
        <edge>453 682</edge>
        <edge>454 685</edge>
        <edge>455 686</edge>
        <edge>456 692</edge>
        <edge>457 694</edge>
        <edge>458 693</edge>
        <edge>459 692</edge>
        <edge>460 694</edge>
        <edge>461 694</edge>
        <edge>462 693</edge>
        <edge>463 694</edge>
        <edge>464 684</edge>
        <edge>465 686</edge>
        <edge>466 685</edge>
        <edge>467 684</edge>
        <edge>468 682</edge>
        <edge>469 682</edge>
        <edge>470 685</edge>
        <edge>471 686</edge>
        <edge>472 676</edge>
        <edge>473 678</edge>
        <edge>474 677</edge>
        <edge>475 676</edge>
        <edge>476 686</edge>
        <edge>477 686</edge>
        <edge>478 685</edge>
        <edge>479 686</edge>
        <edge>480 708</edge>
        <edge>481 710</edge>
        <edge>482 709</edge>
        <edge>483 708</edge>
        <edge>484 714</edge>
        <edge>485 714</edge>
        <edge>486 717</edge>
        <edge>487 718</edge>
        <edge>488 724</edge>
        <edge>489 726</edge>
        <edge>490 725</edge>
        <edge>491 724</edge>
        <edge>492 726</edge>
        <edge>493 726</edge>
        <edge>494 725</edge>
        <edge>495 726</edge>
        <edge>496 716</edge>
        <edge>497 718</edge>
        <edge>498 717</edge>
        <edge>499 716</edge>
        <edge>500 714</edge>
        <edge>501 714</edge>
        <edge>502 717</edge>
        <edge>503 718</edge>
        <edge>504 708</edge>
        <edge>505 710</edge>
        <edge>506 709</edge>
        <edge>507 708</edge>
        <edge>508 718</edge>
        <edge>509 718</edge>
        <edge>510 717</edge>
        <edge>511 718</edge>
        <edge>512 256</edge>
        <edge>513 258</edge>
        <edge>514 261</edge>
        <edge>515 260</edge>
        <edge>516 394</edge>
        <edge>517 394</edge>
        <edge>518 393</edge>
        <edge>519 394</edge>
        <edge>520 276</edge>
        <edge>521 278</edge>
        <edge>522 277</edge>
        <edge>523 276</edge>
        <edge>524 402</edge>
        <edge>525 402</edge>
        <edge>526 405</edge>
        <edge>527 406</edge>
        <edge>528 264</edge>
        <edge>529 266</edge>
        <edge>530 269</edge>
        <edge>531 268</edge>
        <edge>532 394</edge>
        <edge>533 394</edge>
        <edge>534 393</edge>
        <edge>535 394</edge>
        <edge>536 260</edge>
        <edge>537 262</edge>
        <edge>538 261</edge>
        <edge>539 260</edge>
        <edge>540 394</edge>
        <edge>541 394</edge>
        <edge>542 397</edge>
        <edge>543 398</edge>
        <edge>544 320</edge>
        <edge>545 322</edge>
        <edge>546 325</edge>
        <edge>547 324</edge>
        <edge>548 458</edge>
        <edge>549 458</edge>
        <edge>550 457</edge>
        <edge>551 458</edge>
        <edge>552 340</edge>
        <edge>553 342</edge>
        <edge>554 341</edge>
        <edge>555 340</edge>
        <edge>556 466</edge>
        <edge>557 466</edge>
        <edge>558 469</edge>
        <edge>559 470</edge>
        <edge>560 328</edge>
        <edge>561 330</edge>
        <edge>562 333</edge>
        <edge>563 332</edge>
        <edge>564 458</edge>
        <edge>565 458</edge>
        <edge>566 457</edge>
        <edge>567 458</edge>
        <edge>568 324</edge>
        <edge>569 326</edge>
        <edge>570 325</edge>
        <edge>571 324</edge>
        <edge>572 458</edge>
        <edge>573 458</edge>
        <edge>574 461</edge>
        <edge>575 462</edge>
        <edge>576 416</edge>
        <edge>577 418</edge>
        <edge>578 421</edge>
        <edge>579 420</edge>
        <edge>580 426</edge>
        <edge>581 426</edge>
        <edge>582 425</edge>
        <edge>583 426</edge>
        <edge>584 436</edge>
        <edge>585 438</edge>
        <edge>586 437</edge>
        <edge>587 436</edge>
        <edge>588 434</edge>
        <edge>589 434</edge>
        <edge>590 437</edge>
        <edge>591 438</edge>
        <edge>592 424</edge>
        <edge>593 426</edge>
        <edge>594 429</edge>
        <edge>595 428</edge>
        <edge>596 426</edge>
        <edge>597 426</edge>
        <edge>598 425</edge>
        <edge>599 426</edge>
        <edge>600 420</edge>
        <edge>601 422</edge>
        <edge>602 421</edge>
        <edge>603 420</edge>
        <edge>604 426</edge>
        <edge>605 426</edge>
        <edge>606 429</edge>
        <edge>607 430</edge>
        <edge>608 384</edge>
        <edge>609 386</edge>
        <edge>610 389</edge>
        <edge>611 388</edge>
        <edge>612 394</edge>
        <edge>613 394</edge>
        <edge>614 393</edge>
        <edge>615 394</edge>
        <edge>616 404</edge>
        <edge>617 406</edge>
        <edge>618 405</edge>
        <edge>619 404</edge>
        <edge>620 402</edge>
        <edge>621 402</edge>
        <edge>622 405</edge>
        <edge>623 406</edge>
        <edge>624 392</edge>
        <edge>625 394</edge>
        <edge>626 397</edge>
        <edge>627 396</edge>
        <edge>628 394</edge>
        <edge>629 394</edge>
        <edge>630 393</edge>
        <edge>631 394</edge>
        <edge>632 388</edge>
        <edge>633 390</edge>
        <edge>634 389</edge>
        <edge>635 388</edge>
        <edge>636 394</edge>
        <edge>637 394</edge>
        <edge>638 397</edge>
        <edge>639 398</edge>
        <edge>640 324</edge>
        <edge>641 326</edge>
        <edge>642 325</edge>
        <edge>643 324</edge>
        <edge>644 330</edge>
        <edge>645 330</edge>
        <edge>646 333</edge>
        <edge>647 334</edge>
        <edge>648 340</edge>
        <edge>649 342</edge>
        <edge>650 341</edge>
        <edge>651 340</edge>
        <edge>652 342</edge>
        <edge>653 342</edge>
        <edge>654 341</edge>
        <edge>655 342</edge>
        <edge>656 332</edge>
        <edge>657 334</edge>
        <edge>658 333</edge>
        <edge>659 332</edge>
        <edge>660 330</edge>
        <edge>661 330</edge>
        <edge>662 333</edge>
        <edge>663 334</edge>
        <edge>664 324</edge>
        <edge>665 326</edge>
        <edge>666 325</edge>
        <edge>667 324</edge>
        <edge>668 334</edge>
        <edge>669 334</edge>
        <edge>670 333</edge>
        <edge>671 334</edge>
        <edge>672 324</edge>
        <edge>673 326</edge>
        <edge>674 325</edge>
        <edge>675 324</edge>
        <edge>676 330</edge>
        <edge>677 330</edge>
        <edge>678 333</edge>
        <edge>679 334</edge>
        <edge>680 340</edge>
        <edge>681 342</edge>
        <edge>682 341</edge>
        <edge>683 340</edge>
        <edge>684 342</edge>
        <edge>685 342</edge>
        <edge>686 341</edge>
        <edge>687 342</edge>
        <edge>688 332</edge>
        <edge>689 334</edge>
        <edge>690 333</edge>
        <edge>691 332</edge>
        <edge>692 330</edge>
        <edge>693 330</edge>
        <edge>694 333</edge>
        <edge>695 334</edge>
        <edge>696 324</edge>
        <edge>697 326</edge>
        <edge>698 325</edge>
        <edge>699 324</edge>
        <edge>700 334</edge>
        <edge>701 334</edge>
        <edge>702 333</edge>
        <edge>703 334</edge>
        <edge>704 292</edge>
        <edge>705 294</edge>
        <edge>706 293</edge>
        <edge>707 292</edge>
        <edge>708 426</edge>
        <edge>709 426</edge>
        <edge>710 429</edge>
        <edge>711 430</edge>
        <edge>712 308</edge>
        <edge>713 310</edge>
        <edge>714 309</edge>
        <edge>715 308</edge>
        <edge>716 438</edge>
        <edge>717 438</edge>
        <edge>718 437</edge>
        <edge>719 438</edge>
        <edge>720 300</edge>
        <edge>721 302</edge>
        <edge>722 301</edge>
        <edge>723 300</edge>
        <edge>724 426</edge>
        <edge>725 426</edge>
        <edge>726 429</edge>
        <edge>727 430</edge>
        <edge>728 292</edge>
        <edge>729 294</edge>
        <edge>730 293</edge>
        <edge>731 292</edge>
        <edge>732 430</edge>
        <edge>733 430</edge>
        <edge>734 429</edge>
        <edge>735 430</edge>
        <edge>736 324</edge>
        <edge>737 326</edge>
        <edge>738 325</edge>
        <edge>739 324</edge>
        <edge>740 458</edge>
        <edge>741 458</edge>
        <edge>742 461</edge>
        <edge>743 462</edge>
        <edge>744 340</edge>
        <edge>745 342</edge>
        <edge>746 341</edge>
        <edge>747 340</edge>
        <edge>748 470</edge>
        <edge>749 470</edge>
        <edge>750 469</edge>
        <edge>751 470</edge>
        <edge>752 332</edge>
        <edge>753 334</edge>
        <edge>754 333</edge>
        <edge>755 332</edge>
        <edge>756 458</edge>
        <edge>757 458</edge>
        <edge>758 461</edge>
        <edge>759 462</edge>
        <edge>760 324</edge>
        <edge>761 326</edge>
        <edge>762 325</edge>
        <edge>763 324</edge>
        <edge>764 462</edge>
        <edge>765 462</edge>
        <edge>766 461</edge>
        <edge>767 462</edge>
        <edge>768 128</edge>
        <edge>769 130</edge>
        <edge>770 133</edge>
        <edge>771 132</edge>
        <edge>772 138</edge>
        <edge>773 138</edge>
        <edge>774 137</edge>
        <edge>775 138</edge>
        <edge>776 148</edge>
        <edge>777 150</edge>
        <edge>778 149</edge>
        <edge>779 148</edge>
        <edge>780 146</edge>
        <edge>781 146</edge>
        <edge>782 149</edge>
        <edge>783 150</edge>
        <edge>784 136</edge>
        <edge>785 138</edge>
        <edge>786 141</edge>
        <edge>787 140</edge>
        <edge>788 138</edge>
        <edge>789 138</edge>
        <edge>790 137</edge>
        <edge>791 138</edge>
        <edge>792 132</edge>
        <edge>793 134</edge>
        <edge>794 133</edge>
        <edge>795 132</edge>
        <edge>796 138</edge>
        <edge>797 138</edge>
        <edge>798 141</edge>
        <edge>799 142</edge>
        <edge>800 192</edge>
        <edge>801 194</edge>
        <edge>802 197</edge>
        <edge>803 196</edge>
        <edge>804 202</edge>
        <edge>805 202</edge>
        <edge>806 201</edge>
        <edge>807 202</edge>
        <edge>808 212</edge>
        <edge>809 214</edge>
        <edge>810 213</edge>
        <edge>811 212</edge>
        <edge>812 210</edge>
        <edge>813 210</edge>
        <edge>814 213</edge>
        <edge>815 214</edge>
        <edge>816 200</edge>
        <edge>817 202</edge>
        <edge>818 205</edge>
        <edge>819 204</edge>
        <edge>820 202</edge>
        <edge>821 202</edge>
        <edge>822 201</edge>
        <edge>823 202</edge>
        <edge>824 196</edge>
        <edge>825 198</edge>
        <edge>826 197</edge>
        <edge>827 196</edge>
        <edge>828 202</edge>
        <edge>829 202</edge>
        <edge>830 205</edge>
        <edge>831 206</edge>
        <edge>832 160</edge>
        <edge>833 162</edge>
        <edge>834 165</edge>
        <edge>835 164</edge>
        <edge>836 170</edge>
        <edge>837 170</edge>
        <edge>838 169</edge>
        <edge>839 170</edge>
        <edge>840 180</edge>
        <edge>841 182</edge>
        <edge>842 181</edge>
        <edge>843 180</edge>
        <edge>844 178</edge>
        <edge>845 178</edge>
        <edge>846 181</edge>
        <edge>847 182</edge>
        <edge>848 168</edge>
        <edge>849 170</edge>
        <edge>850 173</edge>
        <edge>851 172</edge>
        <edge>852 170</edge>
        <edge>853 170</edge>
        <edge>854 169</edge>
        <edge>855 170</edge>
        <edge>856 164</edge>
        <edge>857 166</edge>
        <edge>858 165</edge>
        <edge>859 164</edge>
        <edge>860 170</edge>
        <edge>861 170</edge>
        <edge>862 173</edge>
        <edge>863 174</edge>
        <edge>864 128</edge>
        <edge>865 130</edge>
        <edge>866 133</edge>
        <edge>867 132</edge>
        <edge>868 138</edge>
        <edge>869 138</edge>
        <edge>870 137</edge>
        <edge>871 138</edge>
        <edge>872 148</edge>
        <edge>873 150</edge>
        <edge>874 149</edge>
        <edge>875 148</edge>
        <edge>876 146</edge>
        <edge>877 146</edge>
        <edge>878 149</edge>
        <edge>879 150</edge>
        <edge>880 136</edge>
        <edge>881 138</edge>
        <edge>882 141</edge>
        <edge>883 140</edge>
        <edge>884 138</edge>
        <edge>885 138</edge>
        <edge>886 137</edge>
        <edge>887 138</edge>
        <edge>888 132</edge>
        <edge>889 134</edge>
        <edge>890 133</edge>
        <edge>891 132</edge>
        <edge>892 138</edge>
        <edge>893 138</edge>
        <edge>894 141</edge>
        <edge>895 142</edge>
        <edge>896 324</edge>
        <edge>897 326</edge>
        <edge>898 325</edge>
        <edge>899 324</edge>
        <edge>900 458</edge>
        <edge>901 458</edge>
        <edge>902 461</edge>
        <edge>903 462</edge>
        <edge>904 340</edge>
        <edge>905 342</edge>
        <edge>906 341</edge>
        <edge>907 340</edge>
        <edge>908 470</edge>
        <edge>909 470</edge>
        <edge>910 469</edge>
        <edge>911 470</edge>
        <edge>912 332</edge>
        <edge>913 334</edge>
        <edge>914 333</edge>
        <edge>915 332</edge>
        <edge>916 458</edge>
        <edge>917 458</edge>
        <edge>918 461</edge>
        <edge>919 462</edge>
        <edge>920 324</edge>
        <edge>921 326</edge>
        <edge>922 325</edge>
        <edge>923 324</edge>
        <edge>924 462</edge>
        <edge>925 462</edge>
        <edge>926 461</edge>
        <edge>927 462</edge>
        <edge>928 324</edge>
        <edge>929 326</edge>
        <edge>930 325</edge>
        <edge>931 324</edge>
        <edge>932 458</edge>
        <edge>933 458</edge>
        <edge>934 461</edge>
        <edge>935 462</edge>
        <edge>936 340</edge>
        <edge>937 342</edge>
        <edge>938 341</edge>
        <edge>939 340</edge>
        <edge>940 470</edge>
        <edge>941 470</edge>
        <edge>942 469</edge>
        <edge>943 470</edge>
        <edge>944 332</edge>
        <edge>945 334</edge>
        <edge>946 333</edge>
        <edge>947 332</edge>
        <edge>948 458</edge>
        <edge>949 458</edge>
        <edge>950 461</edge>
        <edge>951 462</edge>
        <edge>952 324</edge>
        <edge>953 326</edge>
        <edge>954 325</edge>
        <edge>955 324</edge>
        <edge>956 462</edge>
        <edge>957 462</edge>
        <edge>958 461</edge>
        <edge>959 462</edge>
        <edge>960 420</edge>
        <edge>961 422</edge>
        <edge>962 421</edge>
        <edge>963 420</edge>
        <edge>964 426</edge>
        <edge>965 426</edge>
        <edge>966 429</edge>
        <edge>967 430</edge>
        <edge>968 436</edge>
        <edge>969 438</edge>
        <edge>970 437</edge>
        <edge>971 436</edge>
        <edge>972 438</edge>
        <edge>973 438</edge>
        <edge>974 437</edge>
        <edge>975 438</edge>
        <edge>976 428</edge>
        <edge>977 430</edge>
        <edge>978 429</edge>
        <edge>979 428</edge>
        <edge>980 426</edge>
        <edge>981 426</edge>
        <edge>982 429</edge>
        <edge>983 430</edge>
        <edge>984 420</edge>
        <edge>985 422</edge>
        <edge>986 421</edge>
        <edge>987 420</edge>
        <edge>988 430</edge>
        <edge>989 430</edge>
        <edge>990 429</edge>
        <edge>991 430</edge>
        <edge>992 452</edge>
        <edge>993 454</edge>
        <edge>994 453</edge>
        <edge>995 452</edge>
        <edge>996 458</edge>
        <edge>997 458</edge>
        <edge>998 461</edge>
        <edge>999 462</edge>
        <edge>1000 468</edge>
        <edge>1001 470</edge>
        <edge>1002 469</edge>
        <edge>1003 468</edge>
        <edge>1004 470</edge>
        <edge>1005 470</edge>
        <edge>1006 469</edge>
        <edge>1007 470</edge>
        <edge>1008 460</edge>
        <edge>1009 462</edge>
        <edge>1010 461</edge>
        <edge>1011 460</edge>
        <edge>1012 458</edge>
        <edge>1013 458</edge>
        <edge>1014 461</edge>
        <edge>1015 462</edge>
        <edge>1016 452</edge>
        <edge>1017 454</edge>
        <edge>1018 453</edge>
        <edge>1019 452</edge>
        <edge>1020 462</edge>
        <edge>1021 462</edge>
        <edge>1022 461</edge>
        <edge>1023 462</edge>
    </permutation>
</systemStateTransitions>

<cycleStructures>
    <permutationIdx id="0">
        <numDistinctCycleLengths num="2">
            <cycleLength length="1"   numLimitSets="1">
                <limitSet>0</limitSet>
            </cycleLength>
            <cycleLength length="2"   numLimitSets="12">
                <limitSet>341 682</limitSet>
                <limitSet>342 681</limitSet>
                <limitSet>333 690</limitSet>
                <limitSet>330 693</limitSet>
                <limitSet>309 714</limitSet>
                <limitSet>310 713</limitSet>
                <limitSet>301 722</limitSet>
                <limitSet>426 597</limitSet>
                <limitSet>429 726</limitSet>
                <limitSet>438 717</limitSet>
                <limitSet>425 598</limitSet>
                <limitSet>434 589</limitSet>
            </cycleLength>
        </numDistinctCycleLengths>
    </permutationIdx>
</cycleStructures>

<cycleEquivalence>
    <numEquivalenceClasses>1</numEquivalenceClasses>
    <permutation id="0">
        <numElements>1</numElements>
        <elements>0</elements>
    </permutation>
</cycleEquivalence>
</gdsc>
