# Supplementary material for: GDSCalc: A Web-Based Application for Evaluating Discrete Graph Dynamical Systems
Source: PLoS One. 2015 Aug 11;10(8):e0133660. doi: 10.1371/journal.pone.0133660 (PMC4532456; doi:10.1371/journal.pone.0133660)
Supplement: S3 File — (GZ) [file pone.0133660.s003.gz › trees/h-trees/bit.bin.h.14.nodes.syn.01.inp]

is fixed seed; if so, value : 0  17
analysis type : 0
input file name : ./h.14.uel
is graph directed (0 is undirected graph; 1 is directed) : 0
input graph format (1 is uel)  : 1
number of states : 2 
is heterogeneous functions, X-local function ID or file (4 is bithreshold) : 0  4
update scheme (0 means sequential; 1 is synch; 2 is block seq.) : 1
node int properties (num values and filename) :  2 ../thr.1.3.14.nodes.int.node.traits
node double properties (num values and filename) : 
permutations input file (if blank, analyze all permutations) : 
initial states input file (if blank, analyze all initial states) :
for trajectory, do max transitions, maximum number of transitions : -1 -1
output file name : ./bit.bin.h.14.nodes.syn.01.out
XML file name (just leave blank if not writing file) : ./bit.bin.h.14.nodes.syn.01.xml
timing output file name : ./bit.bin.h.14.nodes.syn.01.timing.out
output file for max cycle size : ./gds.14.maxcyclelength.out
