# Supplementary material for: GDSCalc: A Web-Based Application for Evaluating Discrete Graph Dynamical Systems
Source: PLoS One. 2015 Aug 11;10(8):e0133660. doi: 10.1371/journal.pone.0133660 (PMC4532456; doi:10.1371/journal.pone.0133660)
Supplement: S3 File — (GZ) [file pone.0133660.s003.gz › trees/h-trees/h.18.uel]

0 1
1 2
2 3
3 4
4 5
5 6
6 7
7 8
9 10
10 11
11 12
12 13
13 14
14 15
15 16
16 17
4 13
