# Supplementary material for: GDSCalc: A Web-Based Application for Evaluating Discrete Graph Dynamical Systems
Source: PLoS One. 2015 Aug 11;10(8):e0133660. doi: 10.1371/journal.pone.0133660 (PMC4532456; doi:10.1371/journal.pone.0133660)
Supplement: S3 File — (GZ) [file pone.0133660.s003.gz › trees/h-trees/run.all.h.trees]

/home/simsci/users/ckuhlman/codes/gds-ps/bin/gds-eval   bit.bin.h.6.nodes.seq.01.inp
/home/simsci/users/ckuhlman/codes/gds-ps/bin/gds-eval   bit.bin.h.10.nodes.seq.01.inp
/home/simsci/users/ckuhlman/codes/gds-ps/bin/gds-eval   bit.bin.h.14.nodes.seq.01.inp
/home/simsci/users/ckuhlman/codes/gds-ps/bin/gds-eval   bit.bin.h.18.nodes.seq.01.inp
