# Supplementary material for: GDSCalc: A Web-Based Application for Evaluating Discrete Graph Dynamical Systems
Source: PLoS One. 2015 Aug 11;10(8):e0133660. doi: 10.1371/journal.pone.0133660 (PMC4532456; doi:10.1371/journal.pone.0133660)
Supplement: S3 File — (GZ) [file pone.0133660.s003.gz › trees/h-trees/bit.bin.h.6.nodes.seq.01.xml]

<?xml version="1.0"?>
<gdsc>

<codeVersion>v0.00.00.01</codeVersion>

<updateScheme>sequential</updateScheme>

<graph>
    <numNodes>6</numNodes>
</graph>

<permutations>
    <numPermutations>1</numPermutations>
    <permutation id="0">
        <individBlocks>0 1 2 3 4 5</individBlocks>
    </permutation>
</permutations>

<systemStates>
    <stateId id="0">
        <states>0 0 0 0 0 0</states>
    </stateId>
    <stateId id="1">
        <states>0 0 0 0 0 1</states>
    </stateId>
    <stateId id="2">
        <states>0 0 0 0 1 0</states>
    </stateId>
    <stateId id="3">
        <states>0 0 0 0 1 1</states>
    </stateId>
    <stateId id="4">
        <states>0 0 0 1 0 0</states>
    </stateId>
    <stateId id="5">
        <states>0 0 0 1 0 1</states>
    </stateId>
    <stateId id="6">
        <states>0 0 0 1 1 0</states>
    </stateId>
    <stateId id="7">
        <states>0 0 0 1 1 1</states>
    </stateId>
    <stateId id="8">
        <states>0 0 1 0 0 0</states>
    </stateId>
    <stateId id="9">
        <states>0 0 1 0 0 1</states>
    </stateId>
    <stateId id="10">
        <states>0 0 1 0 1 0</states>
    </stateId>
    <stateId id="11">
        <states>0 0 1 0 1 1</states>
    </stateId>
    <stateId id="12">
        <states>0 0 1 1 0 0</states>
    </stateId>
    <stateId id="13">
        <states>0 0 1 1 0 1</states>
    </stateId>
    <stateId id="14">
        <states>0 0 1 1 1 0</states>
    </stateId>
    <stateId id="15">
        <states>0 0 1 1 1 1</states>
    </stateId>
    <stateId id="16">
        <states>0 1 0 0 0 0</states>
    </stateId>
    <stateId id="17">
        <states>0 1 0 0 0 1</states>
    </stateId>
    <stateId id="18">
        <states>0 1 0 0 1 0</states>
    </stateId>
    <stateId id="19">
        <states>0 1 0 0 1 1</states>
    </stateId>
    <stateId id="20">
        <states>0 1 0 1 0 0</states>
    </stateId>
    <stateId id="21">
        <states>0 1 0 1 0 1</states>
    </stateId>
    <stateId id="22">
        <states>0 1 0 1 1 0</states>
    </stateId>
    <stateId id="23">
        <states>0 1 0 1 1 1</states>
    </stateId>
    <stateId id="24">
        <states>0 1 1 0 0 0</states>
    </stateId>
    <stateId id="25">
        <states>0 1 1 0 0 1</states>
    </stateId>
    <stateId id="26">
        <states>0 1 1 0 1 0</states>
    </stateId>
    <stateId id="27">
        <states>0 1 1 0 1 1</states>
    </stateId>
    <stateId id="28">
        <states>0 1 1 1 0 0</states>
    </stateId>
    <stateId id="29">
        <states>0 1 1 1 0 1</states>
    </stateId>
    <stateId id="30">
        <states>0 1 1 1 1 0</states>
    </stateId>
    <stateId id="31">
        <states>0 1 1 1 1 1</states>
    </stateId>
    <stateId id="32">
        <states>1 0 0 0 0 0</states>
    </stateId>
    <stateId id="33">
        <states>1 0 0 0 0 1</states>
    </stateId>
    <stateId id="34">
        <states>1 0 0 0 1 0</states>
    </stateId>
    <stateId id="35">
        <states>1 0 0 0 1 1</states>
    </stateId>
    <stateId id="36">
        <states>1 0 0 1 0 0</states>
    </stateId>
    <stateId id="37">
        <states>1 0 0 1 0 1</states>
    </stateId>
    <stateId id="38">
        <states>1 0 0 1 1 0</states>
    </stateId>
    <stateId id="39">
        <states>1 0 0 1 1 1</states>
    </stateId>
    <stateId id="40">
        <states>1 0 1 0 0 0</states>
    </stateId>
    <stateId id="41">
        <states>1 0 1 0 0 1</states>
    </stateId>
    <stateId id="42">
        <states>1 0 1 0 1 0</states>
    </stateId>
    <stateId id="43">
        <states>1 0 1 0 1 1</states>
    </stateId>
    <stateId id="44">
        <states>1 0 1 1 0 0</states>
    </stateId>
    <stateId id="45">
        <states>1 0 1 1 0 1</states>
    </stateId>
    <stateId id="46">
        <states>1 0 1 1 1 0</states>
    </stateId>
    <stateId id="47">
        <states>1 0 1 1 1 1</states>
    </stateId>
    <stateId id="48">
        <states>1 1 0 0 0 0</states>
    </stateId>
    <stateId id="49">
        <states>1 1 0 0 0 1</states>
    </stateId>
    <stateId id="50">
        <states>1 1 0 0 1 0</states>
    </stateId>
    <stateId id="51">
        <states>1 1 0 0 1 1</states>
    </stateId>
    <stateId id="52">
        <states>1 1 0 1 0 0</states>
    </stateId>
    <stateId id="53">
        <states>1 1 0 1 0 1</states>
    </stateId>
    <stateId id="54">
        <states>1 1 0 1 1 0</states>
    </stateId>
    <stateId id="55">
        <states>1 1 0 1 1 1</states>
    </stateId>
    <stateId id="56">
        <states>1 1 1 0 0 0</states>
    </stateId>
    <stateId id="57">
        <states>1 1 1 0 0 1</states>
    </stateId>
    <stateId id="58">
        <states>1 1 1 0 1 0</states>
    </stateId>
    <stateId id="59">
        <states>1 1 1 0 1 1</states>
    </stateId>
    <stateId id="60">
        <states>1 1 1 1 0 0</states>
    </stateId>
    <stateId id="61">
        <states>1 1 1 1 0 1</states>
    </stateId>
    <stateId id="62">
        <states>1 1 1 1 1 0</states>
    </stateId>
    <stateId id="63">
        <states>1 1 1 1 1 1</states>
    </stateId>
</systemStates>

<functionalEquivalence>
    <numEquivClasses>1</numEquivClasses>
    <classId id="0">
        <numElements>1</numElements>
        <elements>0</elements>
    </classId>
</functionalEquivalence>

<systemStateTransitions>
    <numFunctionalEquivClasses>1</numFunctionalEquivClasses>
    <permutation id="0">
        <edge>0 0</edge>
        <edge>1 2</edge>
        <edge>2 31</edge>
        <edge>3 30</edge>
        <edge>4 0</edge>
        <edge>5 2</edge>
        <edge>6 24</edge>
        <edge>7 26</edge>
        <edge>8 19</edge>
        <edge>9 18</edge>
        <edge>10 23</edge>
        <edge>11 22</edge>
        <edge>12 19</edge>
        <edge>13 18</edge>
        <edge>14 16</edge>
        <edge>15 18</edge>
        <edge>16 32</edge>
        <edge>17 34</edge>
        <edge>18 63</edge>
        <edge>19 62</edge>
        <edge>20 32</edge>
        <edge>21 34</edge>
        <edge>22 56</edge>
        <edge>23 58</edge>
        <edge>24 51</edge>
        <edge>25 50</edge>
        <edge>26 55</edge>
        <edge>27 54</edge>
        <edge>28 51</edge>
        <edge>29 50</edge>
        <edge>30 48</edge>
        <edge>31 50</edge>
        <edge>32 0</edge>
        <edge>33 2</edge>
        <edge>34 31</edge>
        <edge>35 30</edge>
        <edge>36 0</edge>
        <edge>37 2</edge>
        <edge>38 24</edge>
        <edge>39 26</edge>
        <edge>40 19</edge>
        <edge>41 18</edge>
        <edge>42 23</edge>
        <edge>43 22</edge>
        <edge>44 19</edge>
        <edge>45 18</edge>
        <edge>46 16</edge>
        <edge>47 18</edge>
        <edge>48 0</edge>
        <edge>49 2</edge>
        <edge>50 4</edge>
        <edge>51 6</edge>
        <edge>52 0</edge>
        <edge>53 2</edge>
        <edge>54 0</edge>
        <edge>55 0</edge>
        <edge>56 0</edge>
        <edge>57 2</edge>
        <edge>58 23</edge>
        <edge>59 22</edge>
        <edge>60 0</edge>
        <edge>61 2</edge>
        <edge>62 16</edge>
        <edge>63 18</edge>
    </permutation>
</systemStateTransitions>

<cycleStructures>
    <permutationIdx id="0">
        <numDistinctCycleLengths num="3">
            <cycleLength length="1"   numLimitSets="1">
                <limitSet>0</limitSet>
            </cycleLength>
            <cycleLength length="2"   numLimitSets="2">
                <limitSet>18 63</limitSet>
                <limitSet>23 58</limitSet>
            </cycleLength>
            <cycleLength length="3"   numLimitSets="1">
                <limitSet>6 24 51</limitSet>
            </cycleLength>
        </numDistinctCycleLengths>
    </permutationIdx>
</cycleStructures>

<cycleEquivalence>
    <numEquivalenceClasses>1</numEquivalenceClasses>
    <permutation id="0">
        <numElements>1</numElements>
        <elements>0</elements>
    </permutation>
</cycleEquivalence>
</gdsc>
