# Supplementary material for: GDSCalc: A Web-Based Application for Evaluating Discrete Graph Dynamical Systems
Source: PLoS One. 2015 Aug 11;10(8):e0133660. doi: 10.1371/journal.pone.0133660 (PMC4532456; doi:10.1371/journal.pone.0133660)
Supplement: S4 File — (GZ) [file pone.0133660.s004.gz]

Archive with 45 entries (44 files):
- multi-state
- multi-state/3st.k01.2.circ.5.nodes.seq.01.timing
- multi-state/3st.k01.2.circ.5.nodes.seq.01.gds.maxcyclelength.out
- multi-state/thr.1.3.10.nodes.int.node.traits
- multi-state/3st.k01.1.circ.15.nodes.seq.01.inp
- multi-state/run.k01.1.3.state
- multi-state/3st.k01.1.circ.15.nodes.seq.01.out
- multi-state/3st.k01.2.circ.5.nodes.seq.01.inp
- multi-state/3st.k01.1.circ.5.nodes.seq.01.timing
- multi-state/tree.5.nodes.perms
- multi-state/thr.1.3.6.6.4.5.15.nodes.int.node.traits
- multi-state/circ.10.uel
- multi-state/thr.2.3.6.6.4.5.10.nodes.int.node.traits
- multi-state/3st.k01.1.circ.5.nodes.seq.01.xml
- multi-state/3st.k01.2.circ.15.nodes.seq.01.gds.maxcyclelength.out
- multi-state/thr.1.3.6.6.4.5.5.nodes.int.node.traits
- multi-state/tree.10.nodes.perms
- multi-state/run.all.3.state
- multi-state/3st.k01.2.circ.15.nodes.seq.01.out
- multi-state/3st.k01.2.circ.15.nodes.seq.01.timing
- multi-state/3st.k01.1.circ.10.nodes.seq.01.out
- multi-state/3st.k01.1.circ.10.nodes.seq.01.xml
- multi-state/3st.k01.1.circ.15.nodes.seq.01.timing
- multi-state/circ.5.uel
- multi-state/3st.k01.2.circ.5.nodes.seq.01.xml
- multi-state/3st.k01.1.circ.15.nodes.seq.01.gds.maxcyclelength.out
- multi-state/3st.k01.2.circ.10.nodes.seq.01.inp
- multi-state/3st.k01.2.circ.10.nodes.seq.01.out
- multi-state/3st.k01.2.circ.10.nodes.seq.01.timing
- multi-state/3st.k01.2.circ.10.nodes.seq.01.xml
- multi-state/3st.k01.2.circ.10.nodes.seq.01.gds.maxcyclelength.out
- multi-state/thr.2.3.6.6.4.5.5.nodes.int.node.traits
- multi-state/circ.15.uel
- multi-state/3st.k01.1.circ.5.nodes.seq.01.out
- multi-state/3st.k01.2.circ.5.nodes.seq.01.out
- multi-state/3st.k01.1.circ.5.nodes.seq.01.gds.maxcyclelength.out
- multi-state/thr.1.3.6.6.4.5.10.nodes.int.node.traits
- multi-state/run.k01.1.2.circ.5.3.state
- multi-state/3st.k01.2.circ.15.nodes.seq.01.inp
- multi-state/tree.15.nodes.perms
- multi-state/3st.k01.1.circ.10.nodes.seq.01.inp
- multi-state/3st.k01.1.circ.10.nodes.seq.01.timing
- multi-state/3st.k01.1.circ.10.nodes.seq.01.gds.maxcyclelength.out
- multi-state/3st.k01.1.circ.5.nodes.seq.01.inp
- multi-state/thr.2.3.6.6.4.5.15.nodes.int.node.traits
