# Supplementary material for: GDSCalc: A Web-Based Application for Evaluating Discrete Graph Dynamical Systems
Source: PLoS One. 2015 Aug 11;10(8):e0133660. doi: 10.1371/journal.pone.0133660 (PMC4532456; doi:10.1371/journal.pone.0133660)
Supplement: S4 File — (GZ) [file pone.0133660.s004.gz › multi-state/circ.10.uel]

0 1
1 2
2 3
3 4
4 5
5 6
6 7
7 8
8 9
9 0
