# Supplementary material for: GDSCalc: A Web-Based Application for Evaluating Discrete Graph Dynamical Systems
Source: PLoS One. 2015 Aug 11;10(8):e0133660. doi: 10.1371/journal.pone.0133660 (PMC4532456; doi:10.1371/journal.pone.0133660)
Supplement: S4 File — (GZ) [file pone.0133660.s004.gz › multi-state/3st.k01.1.circ.5.nodes.seq.01.xml]

<?xml version="1.0"?>
<gdsc>

<codeVersion>v0.00.00.01</codeVersion>

<updateScheme>sequential</updateScheme>

<graph>
    <numNodes>5</numNodes>
</graph>

<permutations>
    <numPermutations>1</numPermutations>
    <permutation id="0">
        <individBlocks>0 1 2 3 4</individBlocks>
    </permutation>
</permutations>

<systemStates>
    <stateId id="0">
        <states>0 0 0 0 0</states>
    </stateId>
    <stateId id="1">
        <states>0 0 0 0 1</states>
    </stateId>
    <stateId id="2">
        <states>0 0 0 0 2</states>
    </stateId>
    <stateId id="3">
        <states>0 0 0 1 0</states>
    </stateId>
    <stateId id="4">
        <states>0 0 0 1 1</states>
    </stateId>
    <stateId id="5">
        <states>0 0 0 1 2</states>
    </stateId>
    <stateId id="6">
        <states>0 0 0 2 0</states>
    </stateId>
    <stateId id="7">
        <states>0 0 0 2 1</states>
    </stateId>
    <stateId id="8">
        <states>0 0 0 2 2</states>
    </stateId>
    <stateId id="9">
        <states>0 0 1 0 0</states>
    </stateId>
    <stateId id="10">
        <states>0 0 1 0 1</states>
    </stateId>
    <stateId id="11">
        <states>0 0 1 0 2</states>
    </stateId>
    <stateId id="12">
        <states>0 0 1 1 0</states>
    </stateId>
    <stateId id="13">
        <states>0 0 1 1 1</states>
    </stateId>
    <stateId id="14">
        <states>0 0 1 1 2</states>
    </stateId>
    <stateId id="15">
        <states>0 0 1 2 0</states>
    </stateId>
    <stateId id="16">
        <states>0 0 1 2 1</states>
    </stateId>
    <stateId id="17">
        <states>0 0 1 2 2</states>
    </stateId>
    <stateId id="18">
        <states>0 0 2 0 0</states>
    </stateId>
    <stateId id="19">
        <states>0 0 2 0 1</states>
    </stateId>
    <stateId id="20">
        <states>0 0 2 0 2</states>
    </stateId>
    <stateId id="21">
        <states>0 0 2 1 0</states>
    </stateId>
    <stateId id="22">
        <states>0 0 2 1 1</states>
    </stateId>
    <stateId id="23">
        <states>0 0 2 1 2</states>
    </stateId>
    <stateId id="24">
        <states>0 0 2 2 0</states>
    </stateId>
    <stateId id="25">
        <states>0 0 2 2 1</states>
    </stateId>
    <stateId id="26">
        <states>0 0 2 2 2</states>
    </stateId>
    <stateId id="27">
        <states>0 1 0 0 0</states>
    </stateId>
    <stateId id="28">
        <states>0 1 0 0 1</states>
    </stateId>
    <stateId id="29">
        <states>0 1 0 0 2</states>
    </stateId>
    <stateId id="30">
        <states>0 1 0 1 0</states>
    </stateId>
    <stateId id="31">
        <states>0 1 0 1 1</states>
    </stateId>
    <stateId id="32">
        <states>0 1 0 1 2</states>
    </stateId>
    <stateId id="33">
        <states>0 1 0 2 0</states>
    </stateId>
    <stateId id="34">
        <states>0 1 0 2 1</states>
    </stateId>
    <stateId id="35">
        <states>0 1 0 2 2</states>
    </stateId>
    <stateId id="36">
        <states>0 1 1 0 0</states>
    </stateId>
    <stateId id="37">
        <states>0 1 1 0 1</states>
    </stateId>
    <stateId id="38">
        <states>0 1 1 0 2</states>
    </stateId>
    <stateId id="39">
        <states>0 1 1 1 0</states>
    </stateId>
    <stateId id="40">
        <states>0 1 1 1 1</states>
    </stateId>
    <stateId id="41">
        <states>0 1 1 1 2</states>
    </stateId>
    <stateId id="42">
        <states>0 1 1 2 0</states>
    </stateId>
    <stateId id="43">
        <states>0 1 1 2 1</states>
    </stateId>
    <stateId id="44">
        <states>0 1 1 2 2</states>
    </stateId>
    <stateId id="45">
        <states>0 1 2 0 0</states>
    </stateId>
    <stateId id="46">
        <states>0 1 2 0 1</states>
    </stateId>
    <stateId id="47">
        <states>0 1 2 0 2</states>
    </stateId>
    <stateId id="48">
        <states>0 1 2 1 0</states>
    </stateId>
    <stateId id="49">
        <states>0 1 2 1 1</states>
    </stateId>
    <stateId id="50">
        <states>0 1 2 1 2</states>
    </stateId>
    <stateId id="51">
        <states>0 1 2 2 0</states>
    </stateId>
    <stateId id="52">
        <states>0 1 2 2 1</states>
    </stateId>
    <stateId id="53">
        <states>0 1 2 2 2</states>
    </stateId>
    <stateId id="54">
        <states>0 2 0 0 0</states>
    </stateId>
    <stateId id="55">
        <states>0 2 0 0 1</states>
    </stateId>
    <stateId id="56">
        <states>0 2 0 0 2</states>
    </stateId>
    <stateId id="57">
        <states>0 2 0 1 0</states>
    </stateId>
    <stateId id="58">
        <states>0 2 0 1 1</states>
    </stateId>
    <stateId id="59">
        <states>0 2 0 1 2</states>
    </stateId>
    <stateId id="60">
        <states>0 2 0 2 0</states>
    </stateId>
    <stateId id="61">
        <states>0 2 0 2 1</states>
    </stateId>
    <stateId id="62">
        <states>0 2 0 2 2</states>
    </stateId>
    <stateId id="63">
        <states>0 2 1 0 0</states>
    </stateId>
    <stateId id="64">
        <states>0 2 1 0 1</states>
    </stateId>
    <stateId id="65">
        <states>0 2 1 0 2</states>
    </stateId>
    <stateId id="66">
        <states>0 2 1 1 0</states>
    </stateId>
    <stateId id="67">
        <states>0 2 1 1 1</states>
    </stateId>
    <stateId id="68">
        <states>0 2 1 1 2</states>
    </stateId>
    <stateId id="69">
        <states>0 2 1 2 0</states>
    </stateId>
    <stateId id="70">
        <states>0 2 1 2 1</states>
    </stateId>
    <stateId id="71">
        <states>0 2 1 2 2</states>
    </stateId>
    <stateId id="72">
        <states>0 2 2 0 0</states>
    </stateId>
    <stateId id="73">
        <states>0 2 2 0 1</states>
    </stateId>
    <stateId id="74">
        <states>0 2 2 0 2</states>
    </stateId>
    <stateId id="75">
        <states>0 2 2 1 0</states>
    </stateId>
    <stateId id="76">
        <states>0 2 2 1 1</states>
    </stateId>
    <stateId id="77">
        <states>0 2 2 1 2</states>
    </stateId>
    <stateId id="78">
        <states>0 2 2 2 0</states>
    </stateId>
    <stateId id="79">
        <states>0 2 2 2 1</states>
    </stateId>
    <stateId id="80">
        <states>0 2 2 2 2</states>
    </stateId>
    <stateId id="81">
        <states>1 0 0 0 0</states>
    </stateId>
    <stateId id="82">
        <states>1 0 0 0 1</states>
    </stateId>
    <stateId id="83">
        <states>1 0 0 0 2</states>
    </stateId>
    <stateId id="84">
        <states>1 0 0 1 0</states>
    </stateId>
    <stateId id="85">
        <states>1 0 0 1 1</states>
    </stateId>
    <stateId id="86">
        <states>1 0 0 1 2</states>
    </stateId>
    <stateId id="87">
        <states>1 0 0 2 0</states>
    </stateId>
    <stateId id="88">
        <states>1 0 0 2 1</states>
    </stateId>
    <stateId id="89">
        <states>1 0 0 2 2</states>
    </stateId>
    <stateId id="90">
        <states>1 0 1 0 0</states>
    </stateId>
    <stateId id="91">
        <states>1 0 1 0 1</states>
    </stateId>
    <stateId id="92">
        <states>1 0 1 0 2</states>
    </stateId>
    <stateId id="93">
        <states>1 0 1 1 0</states>
    </stateId>
    <stateId id="94">
        <states>1 0 1 1 1</states>
    </stateId>
    <stateId id="95">
        <states>1 0 1 1 2</states>
    </stateId>
    <stateId id="96">
        <states>1 0 1 2 0</states>
    </stateId>
    <stateId id="97">
        <states>1 0 1 2 1</states>
    </stateId>
    <stateId id="98">
        <states>1 0 1 2 2</states>
    </stateId>
    <stateId id="99">
        <states>1 0 2 0 0</states>
    </stateId>
    <stateId id="100">
        <states>1 0 2 0 1</states>
    </stateId>
    <stateId id="101">
        <states>1 0 2 0 2</states>
    </stateId>
    <stateId id="102">
        <states>1 0 2 1 0</states>
    </stateId>
    <stateId id="103">
        <states>1 0 2 1 1</states>
    </stateId>
    <stateId id="104">
        <states>1 0 2 1 2</states>
    </stateId>
    <stateId id="105">
        <states>1 0 2 2 0</states>
    </stateId>
    <stateId id="106">
        <states>1 0 2 2 1</states>
    </stateId>
    <stateId id="107">
        <states>1 0 2 2 2</states>
    </stateId>
    <stateId id="108">
        <states>1 1 0 0 0</states>
    </stateId>
    <stateId id="109">
        <states>1 1 0 0 1</states>
    </stateId>
    <stateId id="110">
        <states>1 1 0 0 2</states>
    </stateId>
    <stateId id="111">
        <states>1 1 0 1 0</states>
    </stateId>
    <stateId id="112">
        <states>1 1 0 1 1</states>
    </stateId>
    <stateId id="113">
        <states>1 1 0 1 2</states>
    </stateId>
    <stateId id="114">
        <states>1 1 0 2 0</states>
    </stateId>
    <stateId id="115">
        <states>1 1 0 2 1</states>
    </stateId>
    <stateId id="116">
        <states>1 1 0 2 2</states>
    </stateId>
    <stateId id="117">
        <states>1 1 1 0 0</states>
    </stateId>
    <stateId id="118">
        <states>1 1 1 0 1</states>
    </stateId>
    <stateId id="119">
        <states>1 1 1 0 2</states>
    </stateId>
    <stateId id="120">
        <states>1 1 1 1 0</states>
    </stateId>
    <stateId id="121">
        <states>1 1 1 1 1</states>
    </stateId>
    <stateId id="122">
        <states>1 1 1 1 2</states>
    </stateId>
    <stateId id="123">
        <states>1 1 1 2 0</states>
    </stateId>
    <stateId id="124">
        <states>1 1 1 2 1</states>
    </stateId>
    <stateId id="125">
        <states>1 1 1 2 2</states>
    </stateId>
    <stateId id="126">
        <states>1 1 2 0 0</states>
    </stateId>
    <stateId id="127">
        <states>1 1 2 0 1</states>
    </stateId>
    <stateId id="128">
        <states>1 1 2 0 2</states>
    </stateId>
    <stateId id="129">
        <states>1 1 2 1 0</states>
    </stateId>
    <stateId id="130">
        <states>1 1 2 1 1</states>
    </stateId>
    <stateId id="131">
        <states>1 1 2 1 2</states>
    </stateId>
    <stateId id="132">
        <states>1 1 2 2 0</states>
    </stateId>
    <stateId id="133">
        <states>1 1 2 2 1</states>
    </stateId>
    <stateId id="134">
        <states>1 1 2 2 2</states>
    </stateId>
    <stateId id="135">
        <states>1 2 0 0 0</states>
    </stateId>
    <stateId id="136">
        <states>1 2 0 0 1</states>
    </stateId>
    <stateId id="137">
        <states>1 2 0 0 2</states>
    </stateId>
    <stateId id="138">
        <states>1 2 0 1 0</states>
    </stateId>
    <stateId id="139">
        <states>1 2 0 1 1</states>
    </stateId>
    <stateId id="140">
        <states>1 2 0 1 2</states>
    </stateId>
    <stateId id="141">
        <states>1 2 0 2 0</states>
    </stateId>
    <stateId id="142">
        <states>1 2 0 2 1</states>
    </stateId>
    <stateId id="143">
        <states>1 2 0 2 2</states>
    </stateId>
    <stateId id="144">
        <states>1 2 1 0 0</states>
    </stateId>
    <stateId id="145">
        <states>1 2 1 0 1</states>
    </stateId>
    <stateId id="146">
        <states>1 2 1 0 2</states>
    </stateId>
    <stateId id="147">
        <states>1 2 1 1 0</states>
    </stateId>
    <stateId id="148">
        <states>1 2 1 1 1</states>
    </stateId>
    <stateId id="149">
        <states>1 2 1 1 2</states>
    </stateId>
    <stateId id="150">
        <states>1 2 1 2 0</states>
    </stateId>
    <stateId id="151">
        <states>1 2 1 2 1</states>
    </stateId>
    <stateId id="152">
        <states>1 2 1 2 2</states>
    </stateId>
    <stateId id="153">
        <states>1 2 2 0 0</states>
    </stateId>
    <stateId id="154">
        <states>1 2 2 0 1</states>
    </stateId>
    <stateId id="155">
        <states>1 2 2 0 2</states>
    </stateId>
    <stateId id="156">
        <states>1 2 2 1 0</states>
    </stateId>
    <stateId id="157">
        <states>1 2 2 1 1</states>
    </stateId>
    <stateId id="158">
        <states>1 2 2 1 2</states>
    </stateId>
    <stateId id="159">
        <states>1 2 2 2 0</states>
    </stateId>
    <stateId id="160">
        <states>1 2 2 2 1</states>
    </stateId>
    <stateId id="161">
        <states>1 2 2 2 2</states>
    </stateId>
    <stateId id="162">
        <states>2 0 0 0 0</states>
    </stateId>
    <stateId id="163">
        <states>2 0 0 0 1</states>
    </stateId>
    <stateId id="164">
        <states>2 0 0 0 2</states>
    </stateId>
    <stateId id="165">
        <states>2 0 0 1 0</states>
    </stateId>
    <stateId id="166">
        <states>2 0 0 1 1</states>
    </stateId>
    <stateId id="167">
        <states>2 0 0 1 2</states>
    </stateId>
    <stateId id="168">
        <states>2 0 0 2 0</states>
    </stateId>
    <stateId id="169">
        <states>2 0 0 2 1</states>
    </stateId>
    <stateId id="170">
        <states>2 0 0 2 2</states>
    </stateId>
    <stateId id="171">
        <states>2 0 1 0 0</states>
    </stateId>
    <stateId id="172">
        <states>2 0 1 0 1</states>
    </stateId>
    <stateId id="173">
        <states>2 0 1 0 2</states>
    </stateId>
    <stateId id="174">
        <states>2 0 1 1 0</states>
    </stateId>
    <stateId id="175">
        <states>2 0 1 1 1</states>
    </stateId>
    <stateId id="176">
        <states>2 0 1 1 2</states>
    </stateId>
    <stateId id="177">
        <states>2 0 1 2 0</states>
    </stateId>
    <stateId id="178">
        <states>2 0 1 2 1</states>
    </stateId>
    <stateId id="179">
        <states>2 0 1 2 2</states>
    </stateId>
    <stateId id="180">
        <states>2 0 2 0 0</states>
    </stateId>
    <stateId id="181">
        <states>2 0 2 0 1</states>
    </stateId>
    <stateId id="182">
        <states>2 0 2 0 2</states>
    </stateId>
    <stateId id="183">
        <states>2 0 2 1 0</states>
    </stateId>
    <stateId id="184">
        <states>2 0 2 1 1</states>
    </stateId>
    <stateId id="185">
        <states>2 0 2 1 2</states>
    </stateId>
    <stateId id="186">
        <states>2 0 2 2 0</states>
    </stateId>
    <stateId id="187">
        <states>2 0 2 2 1</states>
    </stateId>
    <stateId id="188">
        <states>2 0 2 2 2</states>
    </stateId>
    <stateId id="189">
        <states>2 1 0 0 0</states>
    </stateId>
    <stateId id="190">
        <states>2 1 0 0 1</states>
    </stateId>
    <stateId id="191">
        <states>2 1 0 0 2</states>
    </stateId>
    <stateId id="192">
        <states>2 1 0 1 0</states>
    </stateId>
    <stateId id="193">
        <states>2 1 0 1 1</states>
    </stateId>
    <stateId id="194">
        <states>2 1 0 1 2</states>
    </stateId>
    <stateId id="195">
        <states>2 1 0 2 0</states>
    </stateId>
    <stateId id="196">
        <states>2 1 0 2 1</states>
    </stateId>
    <stateId id="197">
        <states>2 1 0 2 2</states>
    </stateId>
    <stateId id="198">
        <states>2 1 1 0 0</states>
    </stateId>
    <stateId id="199">
        <states>2 1 1 0 1</states>
    </stateId>
    <stateId id="200">
        <states>2 1 1 0 2</states>
    </stateId>
    <stateId id="201">
        <states>2 1 1 1 0</states>
    </stateId>
    <stateId id="202">
        <states>2 1 1 1 1</states>
    </stateId>
    <stateId id="203">
        <states>2 1 1 1 2</states>
    </stateId>
    <stateId id="204">
        <states>2 1 1 2 0</states>
    </stateId>
    <stateId id="205">
        <states>2 1 1 2 1</states>
    </stateId>
    <stateId id="206">
        <states>2 1 1 2 2</states>
    </stateId>
    <stateId id="207">
        <states>2 1 2 0 0</states>
    </stateId>
    <stateId id="208">
        <states>2 1 2 0 1</states>
    </stateId>
    <stateId id="209">
        <states>2 1 2 0 2</states>
    </stateId>
    <stateId id="210">
        <states>2 1 2 1 0</states>
    </stateId>
    <stateId id="211">
        <states>2 1 2 1 1</states>
    </stateId>
    <stateId id="212">
        <states>2 1 2 1 2</states>
    </stateId>
    <stateId id="213">
        <states>2 1 2 2 0</states>
    </stateId>
    <stateId id="214">
        <states>2 1 2 2 1</states>
    </stateId>
    <stateId id="215">
        <states>2 1 2 2 2</states>
    </stateId>
    <stateId id="216">
        <states>2 2 0 0 0</states>
    </stateId>
    <stateId id="217">
        <states>2 2 0 0 1</states>
    </stateId>
    <stateId id="218">
        <states>2 2 0 0 2</states>
    </stateId>
    <stateId id="219">
        <states>2 2 0 1 0</states>
    </stateId>
    <stateId id="220">
        <states>2 2 0 1 1</states>
    </stateId>
    <stateId id="221">
        <states>2 2 0 1 2</states>
    </stateId>
    <stateId id="222">
        <states>2 2 0 2 0</states>
    </stateId>
    <stateId id="223">
        <states>2 2 0 2 1</states>
    </stateId>
    <stateId id="224">
        <states>2 2 0 2 2</states>
    </stateId>
    <stateId id="225">
        <states>2 2 1 0 0</states>
    </stateId>
    <stateId id="226">
        <states>2 2 1 0 1</states>
    </stateId>
    <stateId id="227">
        <states>2 2 1 0 2</states>
    </stateId>
    <stateId id="228">
        <states>2 2 1 1 0</states>
    </stateId>
    <stateId id="229">
        <states>2 2 1 1 1</states>
    </stateId>
    <stateId id="230">
        <states>2 2 1 1 2</states>
    </stateId>
    <stateId id="231">
        <states>2 2 1 2 0</states>
    </stateId>
    <stateId id="232">
        <states>2 2 1 2 1</states>
    </stateId>
    <stateId id="233">
        <states>2 2 1 2 2</states>
    </stateId>
    <stateId id="234">
        <states>2 2 2 0 0</states>
    </stateId>
    <stateId id="235">
        <states>2 2 2 0 1</states>
    </stateId>
    <stateId id="236">
        <states>2 2 2 0 2</states>
    </stateId>
    <stateId id="237">
        <states>2 2 2 1 0</states>
    </stateId>
    <stateId id="238">
        <states>2 2 2 1 1</states>
    </stateId>
    <stateId id="239">
        <states>2 2 2 1 2</states>
    </stateId>
    <stateId id="240">
        <states>2 2 2 2 0</states>
    </stateId>
    <stateId id="241">
        <states>2 2 2 2 1</states>
    </stateId>
    <stateId id="242">
        <states>2 2 2 2 2</states>
    </stateId>
</systemStates>

<functionalEquivalence>
    <numEquivClasses>1</numEquivClasses>
    <classId id="0">
        <numElements>1</numElements>
        <elements>0</elements>
    </classId>
</functionalEquivalence>

<systemStateTransitions>
    <numFunctionalEquivClasses>1</numFunctionalEquivClasses>
    <permutation id="0">
        <edge>0 0</edge>
        <edge>1 121</edge>
        <edge>2 120</edge>
        <edge>3 9</edge>
        <edge>4 121</edge>
        <edge>5 120</edge>
        <edge>6 9</edge>
        <edge>7 117</edge>
        <edge>8 120</edge>
        <edge>9 27</edge>
        <edge>10 112</edge>
        <edge>11 111</edge>
        <edge>12 36</edge>
        <edge>13 121</edge>
        <edge>14 120</edge>
        <edge>15 36</edge>
        <edge>16 117</edge>
        <edge>17 120</edge>
        <edge>18 27</edge>
        <edge>19 112</edge>
        <edge>20 111</edge>
        <edge>21 27</edge>
        <edge>22 108</edge>
        <edge>23 111</edge>
        <edge>24 36</edge>
        <edge>25 117</edge>
        <edge>26 120</edge>
        <edge>27 82</edge>
        <edge>28 85</edge>
        <edge>29 84</edge>
        <edge>30 91</edge>
        <edge>31 94</edge>
        <edge>32 93</edge>
        <edge>33 91</edge>
        <edge>34 90</edge>
        <edge>35 93</edge>
        <edge>36 109</edge>
        <edge>37 112</edge>
        <edge>38 111</edge>
        <edge>39 118</edge>
        <edge>40 121</edge>
        <edge>41 120</edge>
        <edge>42 118</edge>
        <edge>43 117</edge>
        <edge>44 120</edge>
        <edge>45 109</edge>
        <edge>46 112</edge>
        <edge>47 111</edge>
        <edge>48 109</edge>
        <edge>49 108</edge>
        <edge>50 111</edge>
        <edge>51 118</edge>
        <edge>52 117</edge>
        <edge>53 120</edge>
        <edge>54 82</edge>
        <edge>55 85</edge>
        <edge>56 166</edge>
        <edge>57 91</edge>
        <edge>58 94</edge>
        <edge>59 175</edge>
        <edge>60 91</edge>
        <edge>61 90</edge>
        <edge>62 175</edge>
        <edge>63 82</edge>
        <edge>64 85</edge>
        <edge>65 193</edge>
        <edge>66 82</edge>
        <edge>67 81</edge>
        <edge>68 202</edge>
        <edge>69 91</edge>
        <edge>70 90</edge>
        <edge>71 202</edge>
        <edge>72 109</edge>
        <edge>73 112</edge>
        <edge>74 220</edge>
        <edge>75 109</edge>
        <edge>76 108</edge>
        <edge>77 229</edge>
        <edge>78 118</edge>
        <edge>79 117</edge>
        <edge>80 242</edge>
        <edge>81 0</edge>
        <edge>82 3</edge>
        <edge>83 120</edge>
        <edge>84 9</edge>
        <edge>85 12</edge>
        <edge>86 120</edge>
        <edge>87 9</edge>
        <edge>88 9</edge>
        <edge>89 120</edge>
        <edge>90 27</edge>
        <edge>91 30</edge>
        <edge>92 111</edge>
        <edge>93 36</edge>
        <edge>94 39</edge>
        <edge>95 120</edge>
        <edge>96 36</edge>
        <edge>97 36</edge>
        <edge>98 120</edge>
        <edge>99 27</edge>
        <edge>100 30</edge>
        <edge>101 111</edge>
        <edge>102 27</edge>
        <edge>103 27</edge>
        <edge>104 111</edge>
        <edge>105 36</edge>
        <edge>106 36</edge>
        <edge>107 120</edge>
        <edge>108 0</edge>
        <edge>109 85</edge>
        <edge>110 84</edge>
        <edge>111 9</edge>
        <edge>112 94</edge>
        <edge>113 93</edge>
        <edge>114 9</edge>
        <edge>115 90</edge>
        <edge>116 93</edge>
        <edge>117 0</edge>
        <edge>118 112</edge>
        <edge>119 111</edge>
        <edge>120 0</edge>
        <edge>121 121</edge>
        <edge>122 120</edge>
        <edge>123 9</edge>
        <edge>124 117</edge>
        <edge>125 120</edge>
        <edge>126 27</edge>
        <edge>127 112</edge>
        <edge>128 111</edge>
        <edge>129 27</edge>
        <edge>130 108</edge>
        <edge>131 111</edge>
        <edge>132 36</edge>
        <edge>133 117</edge>
        <edge>134 120</edge>
        <edge>135 82</edge>
        <edge>136 85</edge>
        <edge>137 84</edge>
        <edge>138 91</edge>
        <edge>139 94</edge>
        <edge>140 93</edge>
        <edge>141 91</edge>
        <edge>142 90</edge>
        <edge>143 93</edge>
        <edge>144 82</edge>
        <edge>145 85</edge>
        <edge>146 84</edge>
        <edge>147 82</edge>
        <edge>148 81</edge>
        <edge>149 84</edge>
        <edge>150 91</edge>
        <edge>151 90</edge>
        <edge>152 93</edge>
        <edge>153 109</edge>
        <edge>154 112</edge>
        <edge>155 111</edge>
        <edge>156 109</edge>
        <edge>157 108</edge>
        <edge>158 111</edge>
        <edge>159 118</edge>
        <edge>160 117</edge>
        <edge>161 120</edge>
        <edge>162 0</edge>
        <edge>163 3</edge>
        <edge>164 3</edge>
        <edge>165 9</edge>
        <edge>166 12</edge>
        <edge>167 12</edge>
        <edge>168 9</edge>
        <edge>169 9</edge>
        <edge>170 12</edge>
        <edge>171 27</edge>
        <edge>172 30</edge>
        <edge>173 30</edge>
        <edge>174 36</edge>
        <edge>175 39</edge>
        <edge>176 39</edge>
        <edge>177 36</edge>
        <edge>178 36</edge>
        <edge>179 39</edge>
        <edge>180 27</edge>
        <edge>181 30</edge>
        <edge>182 30</edge>
        <edge>183 27</edge>
        <edge>184 27</edge>
        <edge>185 30</edge>
        <edge>186 36</edge>
        <edge>187 36</edge>
        <edge>188 39</edge>
        <edge>189 0</edge>
        <edge>190 3</edge>
        <edge>191 84</edge>
        <edge>192 9</edge>
        <edge>193 12</edge>
        <edge>194 93</edge>
        <edge>195 9</edge>
        <edge>196 9</edge>
        <edge>197 93</edge>
        <edge>198 0</edge>
        <edge>199 3</edge>
        <edge>200 111</edge>
        <edge>201 0</edge>
        <edge>202 0</edge>
        <edge>203 120</edge>
        <edge>204 9</edge>
        <edge>205 9</edge>
        <edge>206 120</edge>
        <edge>207 27</edge>
        <edge>208 30</edge>
        <edge>209 111</edge>
        <edge>210 27</edge>
        <edge>211 27</edge>
        <edge>212 111</edge>
        <edge>213 36</edge>
        <edge>214 36</edge>
        <edge>215 120</edge>
        <edge>216 0</edge>
        <edge>217 85</edge>
        <edge>218 166</edge>
        <edge>219 9</edge>
        <edge>220 94</edge>
        <edge>221 175</edge>
        <edge>222 9</edge>
        <edge>223 90</edge>
        <edge>224 175</edge>
        <edge>225 0</edge>
        <edge>226 85</edge>
        <edge>227 193</edge>
        <edge>228 0</edge>
        <edge>229 81</edge>
        <edge>230 202</edge>
        <edge>231 9</edge>
        <edge>232 90</edge>
        <edge>233 202</edge>
        <edge>234 0</edge>
        <edge>235 112</edge>
        <edge>236 220</edge>
        <edge>237 0</edge>
        <edge>238 108</edge>
        <edge>239 229</edge>
        <edge>240 0</edge>
        <edge>241 117</edge>
        <edge>242 242</edge>
    </permutation>
</systemStateTransitions>

<cycleStructures>
    <permutationIdx id="0">
        <numDistinctCycleLengths num="3">
            <cycleLength length="1"   numLimitSets="3">
                <limitSet>0</limitSet>
                <limitSet>121</limitSet>
                <limitSet>242</limitSet>
            </cycleLength>
            <cycleLength length="2"   numLimitSets="1">
                <limitSet>30 91</limitSet>
            </cycleLength>
            <cycleLength length="4"   numLimitSets="3">
                <limitSet>3 9 27 82</limitSet>
                <limitSet>39 118 112 94</limitSet>
                <limitSet>12 36 109 85</limitSet>
            </cycleLength>
        </numDistinctCycleLengths>
    </permutationIdx>
</cycleStructures>

<cycleEquivalence>
    <numEquivalenceClasses>1</numEquivalenceClasses>
    <permutation id="0">
        <numElements>1</numElements>
        <elements>0</elements>
    </permutation>
</cycleEquivalence>
</gdsc>
