# Supplementary material for: GDSCalc: A Web-Based Application for Evaluating Discrete Graph Dynamical Systems
Source: PLoS One. 2015 Aug 11;10(8):e0133660. doi: 10.1371/journal.pone.0133660 (PMC4532456; doi:10.1371/journal.pone.0133660)
Supplement: S4 File — (GZ) [file pone.0133660.s004.gz › multi-state/3st.k01.2.circ.15.nodes.seq.01.inp]

is fixed seed; if so, value : 1  17
analysis type :  0
input file name : ./circ.15.uel
is graph directed (0 is undirected graph; 1 is directed) : 0
input graph format (1 is uel)  : 1
number of states : 3
is heterogeneous functions, X-local function ID or file (1 is nor; 4 is bithreshold)  : 0  11
node update scheme (0 seq, 1 synch, 2 block seq) : 0
node int properties (num values and filename) :  6 thr.2.3.6.6.4.5.15.nodes.int.node.traits
node double properties (num values and filename) : 
permutations input file (if blank, analyze all permutations) :  0  tree.15.nodes.perms
initial states input file (if blank, analyze all initial states) :
for trajectory, do max transitions, maximum number of transitions : -1 -1
output file name : ./3st.k01.2.circ.15.nodes.seq.01.out
XML file name (just leave blank if not writing file) :   ./3st.k01.2.circ.15.nodes.seq.01.xml
timing output file name : ./3st.k01.2.circ.15.nodes.seq.01.timing
output file for max cycle size : ./3st.k01.2.circ.15.nodes.seq.01.gds.maxcyclelength.out
