# Supplementary material for: GDSCalc: A Web-Based Application for Evaluating Discrete Graph Dynamical Systems
Source: PLoS One. 2015 Aug 11;10(8):e0133660. doi: 10.1371/journal.pone.0133660 (PMC4532456; doi:10.1371/journal.pone.0133660)
Supplement: S4 File — (GZ) [file pone.0133660.s004.gz › multi-state/thr.2.3.6.6.4.5.15.nodes.int.node.traits]

0     2 6 4 3 6 5
1     2 6 4 3 6 5
2     2 6 4 3 6 5
3     2 6 4 3 6 5
4     2 6 4 3 6 5
5     2 6 4 3 6 5
6     2 6 4 3 6 5
7     2 6 4 3 6 5
8     2 6 4 3 6 5
9     2 6 4 3 6 5
10     2 6 4 3 6 5
11     2 6 4 3 6 5
12     2 6 4 3 6 5
13     2 6 4 3 6 5
14     2 6 4 3 6 5
