# Supplementary material for: GDSCalc: A Web-Based Application for Evaluating Discrete Graph Dynamical Systems
Source: PLoS One. 2015 Aug 11;10(8):e0133660. doi: 10.1371/journal.pone.0133660 (PMC4532456; doi:10.1371/journal.pone.0133660)
Supplement: S5 File — (GZ) [file pone.0133660.s005.gz]

Archive with 9 entries (8 files):
- bithreshold-seq-phase-space
- bithreshold-seq-phase-space/circ.4.uel
- bithreshold-seq-phase-space/thresholds.4.nodes.01.int.inp
- bithreshold-seq-phase-space/bit.bin.1.3.circ.4.seq.01.inp
- bithreshold-seq-phase-space/run.bithreshold
- bithreshold-seq-phase-space/bit.bin.1.3.circ.4.seq.01.out
- bithreshold-seq-phase-space/bit.bin.1.3.circ.4.seq.01.timing.out
- bithreshold-seq-phase-space/bit.bin.1.3.circ.4.seq.01.xml
- bithreshold-seq-phase-space/bit.bin.1.3.circ.4.seq.01.gds.maxcyclelength.out
