# Supplementary material for: GDSCalc: A Web-Based Application for Evaluating Discrete Graph Dynamical Systems
Source: PLoS One. 2015 Aug 11;10(8):e0133660. doi: 10.1371/journal.pone.0133660 (PMC4532456; doi:10.1371/journal.pone.0133660)
Supplement: S5 File — (GZ) [file pone.0133660.s005.gz › bithreshold-seq-phase-space/bit.bin.1.3.circ.4.seq.01.out]

  ========================================
                 Echo Inputs
  ========================================
    central input file: bit.bin.1.3.circ.4.seq.01.inp

    is fixed seed for stochasticity: 1
    seed for random number generation: 17
    analysis type (0 phase space, 1 trajectory): 0
    UEL graph file: circ.4.uel
    is graph directed: 0
    number of states for a node (radixx): 2
    are local function IDs heterogeneous: 0
     homogeneous local function ID: 4
    output file: ./bit.bin.1.3.circ.4.seq.01.out
    XML output file: ./bit.bin.1.3.circ.4.seq.01.xml
    timing data output file: ./bit.bin.1.3.circ.4.seq.01.timing.out
    node update scheme ID (0 seq; 1 synch; 2 block seq): 0
    int node traits filename: thresholds.4.nodes.01.int.inp
    double node traits filename: 
    num int node traits to read in: 2
    num double node traits to read in: 0
    isEdgeTraits: 0
    file containing permutations to analyze (no file means do all perms.): 
    file containing initial states to analyze (no file means do all initial states): 
    file for max cycle length: ./bit.bin.1.3.circ.4.seq.01.gds.maxcyclelength.out
    for trajectory analysis, do maximum number of transitions: -1
    for trajectory analysis, maximum number of state transitions: -1
  ========================================
              End Echo Inputs
  ========================================

  ========================================
        Functional Equivalence 
  ========================================

  Number of distinct (different) functionally-equivalent equivalence classes: 14

 equivalence class 0 of permutations: [( 0 1 2 3)]
     other 0 permutations in class:
 equivalence class 1 of permutations: [( 0 1 3 2)]
     other 1 permutations in class:
         ( 0 3 1 2)
 equivalence class 2 of permutations: [( 0 2 1 3)]
     other 3 permutations in class:
         ( 0 2 3 1)
         ( 2 0 1 3)
         ( 2 0 3 1)
 equivalence class 3 of permutations: [( 0 3 2 1)]
     other 0 permutations in class:
 equivalence class 4 of permutations: [( 1 0 2 3)]
     other 1 permutations in class:
         ( 1 2 0 3)
 equivalence class 5 of permutations: [( 1 0 3 2)]
     other 0 permutations in class:
 equivalence class 6 of permutations: [( 1 2 3 0)]
     other 0 permutations in class:
 equivalence class 7 of permutations: [( 1 3 0 2)]
     other 3 permutations in class:
         ( 1 3 2 0)
         ( 3 1 0 2)
         ( 3 1 2 0)
 equivalence class 8 of permutations: [( 2 1 0 3)]
     other 0 permutations in class:
 equivalence class 9 of permutations: [( 2 1 3 0)]
     other 1 permutations in class:
         ( 2 3 1 0)
 equivalence class 10 of permutations: [( 2 3 0 1)]
     other 0 permutations in class:
 equivalence class 11 of permutations: [( 3 0 1 2)]
     other 0 permutations in class:
 equivalence class 12 of permutations: [( 3 0 2 1)]
     other 1 permutations in class:
         ( 3 2 0 1)
 equivalence class 13 of permutations: [( 3 2 1 0)]
     other 0 permutations in class:

  ==============================================================
                Limit Cycles/Orbits of Phase Space 
        for each Functionally Equivalent Equivalence Class 
  ==============================================================

   number of permutations to evaluate for cycle equivalence: 14


 ------     permutation:  0 1 2 3      ------ 
       Cycle summary.
 maximum cycle length : 3
      cycle_length      num_cycles
           1            2
           2            0
           3            2

  total number of cycles: 4

 printing fixed point states : 
 number of fixed points : 2
 0 0 0 0
 1 1 1 1
 printing cycles of length > 1: 
 cycle length : 3
 0 0 1 0   ->  0 1 0 0   ->  1 0 0 1  
 cycle length : 3
 0 1 1 0   ->  1 1 0 1   ->  1 0 1 1  

 ------     permutation:  0 1 3 2      ------ 
       Cycle summary.
 maximum cycle length : 2
      cycle_length      num_cycles
           1            2
           2            2

  total number of cycles: 4

 printing fixed point states : 
 number of fixed points : 2
 0 0 0 0
 1 1 1 1
 printing cycles of length > 1: 
 cycle length : 2
 0 0 0 1   ->  1 1 1 0  
 cycle length : 2
 0 1 0 0   ->  1 0 1 1  

 ------     permutation:  0 2 1 3      ------ 
       Cycle summary.
 maximum cycle length : 2
      cycle_length      num_cycles
           1            2
           2            2

  total number of cycles: 4

 printing fixed point states : 
 number of fixed points : 2
 0 0 0 0
 1 1 1 1
 printing cycles of length > 1: 
 cycle length : 2
 0 0 1 1   ->  1 1 0 0  
 cycle length : 2
 0 1 1 0   ->  1 0 0 1  

 ------     permutation:  0 3 2 1      ------ 
       Cycle summary.
 maximum cycle length : 3
      cycle_length      num_cycles
           1            2
           2            0
           3            2

  total number of cycles: 4

 printing fixed point states : 
 number of fixed points : 2
 0 0 0 0
 1 1 1 1
 printing cycles of length > 1: 
 cycle length : 3
 0 0 0 1   ->  1 1 0 0   ->  0 0 1 0  
 cycle length : 3
 0 0 1 1   ->  1 1 0 1   ->  1 1 1 0  

 ------     permutation:  1 0 2 3      ------ 
       Cycle summary.
 maximum cycle length : 2
      cycle_length      num_cycles
           1            2
           2            2

  total number of cycles: 4

 printing fixed point states : 
 number of fixed points : 2
 0 0 0 0
 1 1 1 1
 printing cycles of length > 1: 
 cycle length : 2
 0 0 1 0   ->  1 1 0 1  
 cycle length : 2
 0 1 1 1   ->  1 0 0 0  

 ------     permutation:  1 0 3 2      ------ 
       Cycle summary.
 maximum cycle length : 3
      cycle_length      num_cycles
           1            2
           2            0
           3            2

  total number of cycles: 4

 printing fixed point states : 
 number of fixed points : 2
 0 0 0 0
 1 1 1 1
 printing cycles of length > 1: 
 cycle length : 3
 0 0 0 1   ->  1 0 0 0   ->  0 1 1 0  
 cycle length : 3
 0 1 1 1   ->  1 0 0 1   ->  1 1 1 0  

 ------     permutation:  1 2 3 0      ------ 
       Cycle summary.
 maximum cycle length : 3
      cycle_length      num_cycles
           1            2
           2            0
           3            2

  total number of cycles: 4

 printing fixed point states : 
 number of fixed points : 2
 0 0 0 0
 1 1 1 1
 printing cycles of length > 1: 
 cycle length : 3
 0 0 0 1   ->  0 0 1 0   ->  1 1 0 0  
 cycle length : 3
 0 0 1 1   ->  1 1 1 0   ->  1 1 0 1  

 ------     permutation:  1 3 0 2      ------ 
       Cycle summary.
 maximum cycle length : 2
      cycle_length      num_cycles
           1            2
           2            2

  total number of cycles: 4

 printing fixed point states : 
 number of fixed points : 2
 0 0 0 0
 1 1 1 1
 printing cycles of length > 1: 
 cycle length : 2
 0 0 1 1   ->  1 1 0 0  
 cycle length : 2
 0 1 1 0   ->  1 0 0 1  

 ------     permutation:  2 1 0 3      ------ 
       Cycle summary.
 maximum cycle length : 3
      cycle_length      num_cycles
           1            2
           2            0
           3            2

  total number of cycles: 4

 printing fixed point states : 
 number of fixed points : 2
 0 0 0 0
 1 1 1 1
 printing cycles of length > 1: 
 cycle length : 3
 0 0 1 1   ->  1 0 0 0   ->  0 1 0 0  
 cycle length : 3
 0 1 1 1   ->  1 0 1 1   ->  1 1 0 0  

 ------     permutation:  2 1 3 0      ------ 
       Cycle summary.
 maximum cycle length : 2
      cycle_length      num_cycles
           1            2
           2            2

  total number of cycles: 4

 printing fixed point states : 
 number of fixed points : 2
 0 0 0 0
 1 1 1 1
 printing cycles of length > 1: 
 cycle length : 2
 0 0 0 1   ->  1 1 1 0  
 cycle length : 2
 0 1 0 0   ->  1 0 1 1  

 ------     permutation:  2 3 0 1      ------ 
       Cycle summary.
 maximum cycle length : 3
      cycle_length      num_cycles
           1            2
           2            0
           3            2

  total number of cycles: 4

 printing fixed point states : 
 number of fixed points : 2
 0 0 0 0
 1 1 1 1
 printing cycles of length > 1: 
 cycle length : 3
 0 0 0 1   ->  0 1 1 0   ->  1 0 0 0  
 cycle length : 3
 0 1 1 1   ->  1 1 1 0   ->  1 0 0 1  

 ------     permutation:  3 0 1 2      ------ 
       Cycle summary.
 maximum cycle length : 3
      cycle_length      num_cycles
           1            2
           2            0
           3            2

  total number of cycles: 4

 printing fixed point states : 
 number of fixed points : 2
 0 0 0 0
 1 1 1 1
 printing cycles of length > 1: 
 cycle length : 3
 0 0 1 1   ->  0 1 0 0   ->  1 0 0 0  
 cycle length : 3
 0 1 1 1   ->  1 1 0 0   ->  1 0 1 1  

 ------     permutation:  3 0 2 1      ------ 
       Cycle summary.
 maximum cycle length : 2
      cycle_length      num_cycles
           1            2
           2            2

  total number of cycles: 4

 printing fixed point states : 
 number of fixed points : 2
 0 0 0 0
 1 1 1 1
 printing cycles of length > 1: 
 cycle length : 2
 0 0 1 0   ->  1 1 0 1  
 cycle length : 2
 0 1 1 1   ->  1 0 0 0  

 ------     permutation:  3 2 1 0      ------ 
       Cycle summary.
 maximum cycle length : 3
      cycle_length      num_cycles
           1            2
           2            0
           3            2

  total number of cycles: 4

 printing fixed point states : 
 number of fixed points : 2
 0 0 0 0
 1 1 1 1
 printing cycles of length > 1: 
 cycle length : 3
 0 0 1 0   ->  1 0 0 1   ->  0 1 0 0  
 cycle length : 3
 0 1 1 0   ->  1 0 1 1   ->  1 1 0 1  

  ================================================
        Cycle Equivalent Equivalence Classes 
  ================================================


 ----------------------------------------------------
 (1) Cycle-equivalent equivalence classes (CEECs).
 (2) For each CEEC, cycle structure and multiplicities.
 ----------------------------------------------------


      Number of cycle-equivalent equivalence classes: 2

 Section (1)

( 0 1 2 3)
         ( 0 3 2 1)
         ( 1 0 3 2)
         ( 1 2 3 0)
         ( 2 1 0 3)
         ( 2 3 0 1)
         ( 3 0 1 2)
         ( 3 2 1 0)
( 0 1 3 2)
         ( 0 2 1 3)
         ( 1 0 2 3)
         ( 1 3 0 2)
         ( 2 1 3 0)
         ( 3 0 2 1)

 --------------------- 

 Section (2)

 0 1 2 3
        cycle_length    multiplicity
        ----------------------------
            1  2
            3  2
 0 1 3 2
        cycle_length    multiplicity
        ----------------------------
            1  2
            2  2

  ========================================
               End Analysis
  ========================================
