# Supplementary material for: GDSCalc: A Web-Based Application for Evaluating Discrete Graph Dynamical Systems
Source: PLoS One. 2015 Aug 11;10(8):e0133660. doi: 10.1371/journal.pone.0133660 (PMC4532456; doi:10.1371/journal.pone.0133660)
Supplement: S5 File — (GZ) [file pone.0133660.s005.gz › bithreshold-seq-phase-space/bit.bin.1.3.circ.4.seq.01.xml]

<?xml version="1.0"?>
<gdsc>

<codeVersion>v0.00.00.01</codeVersion>

<updateScheme>sequential</updateScheme>

<graph>
    <numNodes>4</numNodes>
</graph>

<permutations>
    <numPermutations>24</numPermutations>
    <permutation id="0">
        <individBlocks>0 1 2 3</individBlocks>
    </permutation>
    <permutation id="1">
        <individBlocks>0 1 3 2</individBlocks>
    </permutation>
    <permutation id="2">
        <individBlocks>0 2 1 3</individBlocks>
    </permutation>
    <permutation id="3">
        <individBlocks>0 2 3 1</individBlocks>
    </permutation>
    <permutation id="4">
        <individBlocks>0 3 1 2</individBlocks>
    </permutation>
    <permutation id="5">
        <individBlocks>0 3 2 1</individBlocks>
    </permutation>
    <permutation id="6">
        <individBlocks>1 0 2 3</individBlocks>
    </permutation>
    <permutation id="7">
        <individBlocks>1 0 3 2</individBlocks>
    </permutation>
    <permutation id="8">
        <individBlocks>1 2 0 3</individBlocks>
    </permutation>
    <permutation id="9">
        <individBlocks>1 2 3 0</individBlocks>
    </permutation>
    <permutation id="10">
        <individBlocks>1 3 0 2</individBlocks>
    </permutation>
    <permutation id="11">
        <individBlocks>1 3 2 0</individBlocks>
    </permutation>
    <permutation id="12">
        <individBlocks>2 0 1 3</individBlocks>
    </permutation>
    <permutation id="13">
        <individBlocks>2 0 3 1</individBlocks>
    </permutation>
    <permutation id="14">
        <individBlocks>2 1 0 3</individBlocks>
    </permutation>
    <permutation id="15">
        <individBlocks>2 1 3 0</individBlocks>
    </permutation>
    <permutation id="16">
        <individBlocks>2 3 0 1</individBlocks>
    </permutation>
    <permutation id="17">
        <individBlocks>2 3 1 0</individBlocks>
    </permutation>
    <permutation id="18">
        <individBlocks>3 0 1 2</individBlocks>
    </permutation>
    <permutation id="19">
        <individBlocks>3 0 2 1</individBlocks>
    </permutation>
    <permutation id="20">
        <individBlocks>3 1 0 2</individBlocks>
    </permutation>
    <permutation id="21">
        <individBlocks>3 1 2 0</individBlocks>
    </permutation>
    <permutation id="22">
        <individBlocks>3 2 0 1</individBlocks>
    </permutation>
    <permutation id="23">
        <individBlocks>3 2 1 0</individBlocks>
    </permutation>
</permutations>

<systemStates>
    <stateId id="0">
        <states>0 0 0 0</states>
    </stateId>
    <stateId id="1">
        <states>0 0 0 1</states>
    </stateId>
    <stateId id="2">
        <states>0 0 1 0</states>
    </stateId>
    <stateId id="3">
        <states>0 0 1 1</states>
    </stateId>
    <stateId id="4">
        <states>0 1 0 0</states>
    </stateId>
    <stateId id="5">
        <states>0 1 0 1</states>
    </stateId>
    <stateId id="6">
        <states>0 1 1 0</states>
    </stateId>
    <stateId id="7">
        <states>0 1 1 1</states>
    </stateId>
    <stateId id="8">
        <states>1 0 0 0</states>
    </stateId>
    <stateId id="9">
        <states>1 0 0 1</states>
    </stateId>
    <stateId id="10">
        <states>1 0 1 0</states>
    </stateId>
    <stateId id="11">
        <states>1 0 1 1</states>
    </stateId>
    <stateId id="12">
        <states>1 1 0 0</states>
    </stateId>
    <stateId id="13">
        <states>1 1 0 1</states>
    </stateId>
    <stateId id="14">
        <states>1 1 1 0</states>
    </stateId>
    <stateId id="15">
        <states>1 1 1 1</states>
    </stateId>
</systemStates>

<functionalEquivalence>
    <numEquivClasses>14</numEquivClasses>
    <classId id="0">
        <numElements>1</numElements>
        <elements>0</elements>
    </classId>
    <classId id="1">
        <numElements>2</numElements>
        <elements>1 4</elements>
    </classId>
    <classId id="2">
        <numElements>4</numElements>
        <elements>2 3 12 13</elements>
    </classId>
    <classId id="5">
        <numElements>1</numElements>
        <elements>5</elements>
    </classId>
    <classId id="6">
        <numElements>2</numElements>
        <elements>6 8</elements>
    </classId>
    <classId id="7">
        <numElements>1</numElements>
        <elements>7</elements>
    </classId>
    <classId id="9">
        <numElements>1</numElements>
        <elements>9</elements>
    </classId>
    <classId id="10">
        <numElements>4</numElements>
        <elements>10 11 20 21</elements>
    </classId>
    <classId id="14">
        <numElements>1</numElements>
        <elements>14</elements>
    </classId>
    <classId id="15">
        <numElements>2</numElements>
        <elements>15 17</elements>
    </classId>
    <classId id="16">
        <numElements>1</numElements>
        <elements>16</elements>
    </classId>
    <classId id="18">
        <numElements>1</numElements>
        <elements>18</elements>
    </classId>
    <classId id="19">
        <numElements>2</numElements>
        <elements>19 22</elements>
    </classId>
    <classId id="23">
        <numElements>1</numElements>
        <elements>23</elements>
    </classId>
</functionalEquivalence>

<systemStateTransitions>
    <numFunctionalEquivClasses>14</numFunctionalEquivClasses>
    <permutation id="0">
        <edge>0 0</edge>
        <edge>1 15</edge>
        <edge>2 4</edge>
        <edge>3 15</edge>
        <edge>4 9</edge>
        <edge>5 11</edge>
        <edge>6 13</edge>
        <edge>7 15</edge>
        <edge>8 0</edge>
        <edge>9 2</edge>
        <edge>10 4</edge>
        <edge>11 6</edge>
        <edge>12 0</edge>
        <edge>13 11</edge>
        <edge>14 0</edge>
        <edge>15 15</edge>
    </permutation>
    <permutation id="1">
        <edge>0 0</edge>
        <edge>1 14</edge>
        <edge>2 7</edge>
        <edge>3 15</edge>
        <edge>4 11</edge>
        <edge>5 8</edge>
        <edge>6 15</edge>
        <edge>7 15</edge>
        <edge>8 0</edge>
        <edge>9 0</edge>
        <edge>10 7</edge>
        <edge>11 4</edge>
        <edge>12 0</edge>
        <edge>13 8</edge>
        <edge>14 1</edge>
        <edge>15 15</edge>
    </permutation>
    <permutation id="2">
        <edge>0 0</edge>
        <edge>1 15</edge>
        <edge>2 0</edge>
        <edge>3 12</edge>
        <edge>4 15</edge>
        <edge>5 15</edge>
        <edge>6 9</edge>
        <edge>7 15</edge>
        <edge>8 0</edge>
        <edge>9 6</edge>
        <edge>10 0</edge>
        <edge>11 0</edge>
        <edge>12 3</edge>
        <edge>13 15</edge>
        <edge>14 0</edge>
        <edge>15 15</edge>
    </permutation>
    <permutation id="5">
        <edge>0 0</edge>
        <edge>1 12</edge>
        <edge>2 1</edge>
        <edge>3 13</edge>
        <edge>4 15</edge>
        <edge>5 14</edge>
        <edge>6 15</edge>
        <edge>7 15</edge>
        <edge>8 0</edge>
        <edge>9 0</edge>
        <edge>10 1</edge>
        <edge>11 0</edge>
        <edge>12 2</edge>
        <edge>13 14</edge>
        <edge>14 3</edge>
        <edge>15 15</edge>
    </permutation>
    <permutation id="6">
        <edge>0 0</edge>
        <edge>1 11</edge>
        <edge>2 13</edge>
        <edge>3 15</edge>
        <edge>4 0</edge>
        <edge>5 11</edge>
        <edge>6 0</edge>
        <edge>7 8</edge>
        <edge>8 7</edge>
        <edge>9 15</edge>
        <edge>10 4</edge>
        <edge>11 15</edge>
        <edge>12 0</edge>
        <edge>13 2</edge>
        <edge>14 4</edge>
        <edge>15 15</edge>
    </permutation>
    <permutation id="7">
        <edge>0 0</edge>
        <edge>1 8</edge>
        <edge>2 15</edge>
        <edge>3 15</edge>
        <edge>4 0</edge>
        <edge>5 8</edge>
        <edge>6 1</edge>
        <edge>7 9</edge>
        <edge>8 6</edge>
        <edge>9 14</edge>
        <edge>10 7</edge>
        <edge>11 15</edge>
        <edge>12 0</edge>
        <edge>13 0</edge>
        <edge>14 7</edge>
        <edge>15 15</edge>
    </permutation>
    <permutation id="9">
        <edge>0 0</edge>
        <edge>1 2</edge>
        <edge>2 12</edge>
        <edge>3 14</edge>
        <edge>4 0</edge>
        <edge>5 2</edge>
        <edge>6 0</edge>
        <edge>7 0</edge>
        <edge>8 15</edge>
        <edge>9 15</edge>
        <edge>10 13</edge>
        <edge>11 15</edge>
        <edge>12 1</edge>
        <edge>13 3</edge>
        <edge>14 13</edge>
        <edge>15 15</edge>
    </permutation>
    <permutation id="10">
        <edge>0 0</edge>
        <edge>1 0</edge>
        <edge>2 15</edge>
        <edge>3 12</edge>
        <edge>4 0</edge>
        <edge>5 0</edge>
        <edge>6 9</edge>
        <edge>7 0</edge>
        <edge>8 15</edge>
        <edge>9 6</edge>
        <edge>10 15</edge>
        <edge>11 15</edge>
        <edge>12 3</edge>
        <edge>13 0</edge>
        <edge>14 15</edge>
        <edge>15 15</edge>
    </permutation>
    <permutation id="14">
        <edge>0 0</edge>
        <edge>1 15</edge>
        <edge>2 0</edge>
        <edge>3 8</edge>
        <edge>4 3</edge>
        <edge>5 11</edge>
        <edge>6 0</edge>
        <edge>7 11</edge>
        <edge>8 4</edge>
        <edge>9 15</edge>
        <edge>10 4</edge>
        <edge>11 12</edge>
        <edge>12 7</edge>
        <edge>13 15</edge>
        <edge>14 0</edge>
        <edge>15 15</edge>
    </permutation>
    <permutation id="15">
        <edge>0 0</edge>
        <edge>1 14</edge>
        <edge>2 0</edge>
        <edge>3 0</edge>
        <edge>4 11</edge>
        <edge>5 2</edge>
        <edge>6 0</edge>
        <edge>7 2</edge>
        <edge>8 13</edge>
        <edge>9 15</edge>
        <edge>10 13</edge>
        <edge>11 4</edge>
        <edge>12 15</edge>
        <edge>13 15</edge>
        <edge>14 1</edge>
        <edge>15 15</edge>
    </permutation>
    <permutation id="16">
        <edge>0 0</edge>
        <edge>1 6</edge>
        <edge>2 0</edge>
        <edge>3 0</edge>
        <edge>4 15</edge>
        <edge>5 14</edge>
        <edge>6 8</edge>
        <edge>7 14</edge>
        <edge>8 1</edge>
        <edge>9 7</edge>
        <edge>10 1</edge>
        <edge>11 0</edge>
        <edge>12 15</edge>
        <edge>13 15</edge>
        <edge>14 9</edge>
        <edge>15 15</edge>
    </permutation>
    <permutation id="18">
        <edge>0 0</edge>
        <edge>1 0</edge>
        <edge>2 15</edge>
        <edge>3 4</edge>
        <edge>4 8</edge>
        <edge>5 8</edge>
        <edge>6 15</edge>
        <edge>7 12</edge>
        <edge>8 3</edge>
        <edge>9 0</edge>
        <edge>10 7</edge>
        <edge>11 7</edge>
        <edge>12 11</edge>
        <edge>13 0</edge>
        <edge>14 15</edge>
        <edge>15 15</edge>
    </permutation>
    <permutation id="19">
        <edge>0 0</edge>
        <edge>1 0</edge>
        <edge>2 13</edge>
        <edge>3 0</edge>
        <edge>4 14</edge>
        <edge>5 14</edge>
        <edge>6 15</edge>
        <edge>7 8</edge>
        <edge>8 7</edge>
        <edge>9 0</edge>
        <edge>10 1</edge>
        <edge>11 1</edge>
        <edge>12 15</edge>
        <edge>13 2</edge>
        <edge>14 15</edge>
        <edge>15 15</edge>
    </permutation>
    <permutation id="23">
        <edge>0 0</edge>
        <edge>1 0</edge>
        <edge>2 9</edge>
        <edge>3 0</edge>
        <edge>4 2</edge>
        <edge>5 2</edge>
        <edge>6 11</edge>
        <edge>7 0</edge>
        <edge>8 15</edge>
        <edge>9 4</edge>
        <edge>10 13</edge>
        <edge>11 13</edge>
        <edge>12 15</edge>
        <edge>13 6</edge>
        <edge>14 15</edge>
        <edge>15 15</edge>
    </permutation>
</systemStateTransitions>

<cycleStructures>
    <permutationIdx id="0">
        <numDistinctCycleLengths num="2">
            <cycleLength length="1"   numLimitSets="2">
                <limitSet>0</limitSet>
                <limitSet>15</limitSet>
            </cycleLength>
            <cycleLength length="3"   numLimitSets="2">
                <limitSet>2 4 9</limitSet>
                <limitSet>6 13 11</limitSet>
            </cycleLength>
        </numDistinctCycleLengths>
    </permutationIdx>
    <permutationIdx id="1">
        <numDistinctCycleLengths num="2">
            <cycleLength length="1"   numLimitSets="2">
                <limitSet>0</limitSet>
                <limitSet>15</limitSet>
            </cycleLength>
            <cycleLength length="2"   numLimitSets="2">
                <limitSet>1 14</limitSet>
                <limitSet>4 11</limitSet>
            </cycleLength>
        </numDistinctCycleLengths>
    </permutationIdx>
    <permutationIdx id="2">
        <numDistinctCycleLengths num="2">
            <cycleLength length="1"   numLimitSets="2">
                <limitSet>0</limitSet>
                <limitSet>15</limitSet>
            </cycleLength>
            <cycleLength length="2"   numLimitSets="2">
                <limitSet>3 12</limitSet>
                <limitSet>6 9</limitSet>
            </cycleLength>
        </numDistinctCycleLengths>
    </permutationIdx>
    <permutationIdx id="5">
        <numDistinctCycleLengths num="2">
            <cycleLength length="1"   numLimitSets="2">
                <limitSet>0</limitSet>
                <limitSet>15</limitSet>
            </cycleLength>
            <cycleLength length="3"   numLimitSets="2">
                <limitSet>1 12 2</limitSet>
                <limitSet>3 13 14</limitSet>
            </cycleLength>
        </numDistinctCycleLengths>
    </permutationIdx>
    <permutationIdx id="6">
        <numDistinctCycleLengths num="2">
            <cycleLength length="1"   numLimitSets="2">
                <limitSet>0</limitSet>
                <limitSet>15</limitSet>
            </cycleLength>
            <cycleLength length="2"   numLimitSets="2">
                <limitSet>2 13</limitSet>
                <limitSet>7 8</limitSet>
            </cycleLength>
        </numDistinctCycleLengths>
    </permutationIdx>
    <permutationIdx id="7">
        <numDistinctCycleLengths num="2">
            <cycleLength length="1"   numLimitSets="2">
                <limitSet>0</limitSet>
                <limitSet>15</limitSet>
            </cycleLength>
            <cycleLength length="3"   numLimitSets="2">
                <limitSet>1 8 6</limitSet>
                <limitSet>7 9 14</limitSet>
            </cycleLength>
        </numDistinctCycleLengths>
    </permutationIdx>
    <permutationIdx id="9">
        <numDistinctCycleLengths num="2">
            <cycleLength length="1"   numLimitSets="2">
                <limitSet>0</limitSet>
                <limitSet>15</limitSet>
            </cycleLength>
            <cycleLength length="3"   numLimitSets="2">
                <limitSet>1 2 12</limitSet>
                <limitSet>3 14 13</limitSet>
            </cycleLength>
        </numDistinctCycleLengths>
    </permutationIdx>
    <permutationIdx id="10">
        <numDistinctCycleLengths num="2">
            <cycleLength length="1"   numLimitSets="2">
                <limitSet>0</limitSet>
                <limitSet>15</limitSet>
            </cycleLength>
            <cycleLength length="2"   numLimitSets="2">
                <limitSet>3 12</limitSet>
                <limitSet>6 9</limitSet>
            </cycleLength>
        </numDistinctCycleLengths>
    </permutationIdx>
    <permutationIdx id="14">
        <numDistinctCycleLengths num="2">
            <cycleLength length="1"   numLimitSets="2">
                <limitSet>0</limitSet>
                <limitSet>15</limitSet>
            </cycleLength>
            <cycleLength length="3"   numLimitSets="2">
                <limitSet>3 8 4</limitSet>
                <limitSet>7 11 12</limitSet>
            </cycleLength>
        </numDistinctCycleLengths>
    </permutationIdx>
    <permutationIdx id="15">
        <numDistinctCycleLengths num="2">
            <cycleLength length="1"   numLimitSets="2">
                <limitSet>0</limitSet>
                <limitSet>15</limitSet>
            </cycleLength>
            <cycleLength length="2"   numLimitSets="2">
                <limitSet>1 14</limitSet>
                <limitSet>4 11</limitSet>
            </cycleLength>
        </numDistinctCycleLengths>
    </permutationIdx>
    <permutationIdx id="16">
        <numDistinctCycleLengths num="2">
            <cycleLength length="1"   numLimitSets="2">
                <limitSet>0</limitSet>
                <limitSet>15</limitSet>
            </cycleLength>
            <cycleLength length="3"   numLimitSets="2">
                <limitSet>1 6 8</limitSet>
                <limitSet>7 14 9</limitSet>
            </cycleLength>
        </numDistinctCycleLengths>
    </permutationIdx>
    <permutationIdx id="18">
        <numDistinctCycleLengths num="2">
            <cycleLength length="1"   numLimitSets="2">
                <limitSet>0</limitSet>
                <limitSet>15</limitSet>
            </cycleLength>
            <cycleLength length="3"   numLimitSets="2">
                <limitSet>3 4 8</limitSet>
                <limitSet>7 12 11</limitSet>
            </cycleLength>
        </numDistinctCycleLengths>
    </permutationIdx>
    <permutationIdx id="19">
        <numDistinctCycleLengths num="2">
            <cycleLength length="1"   numLimitSets="2">
                <limitSet>0</limitSet>
                <limitSet>15</limitSet>
            </cycleLength>
            <cycleLength length="2"   numLimitSets="2">
                <limitSet>2 13</limitSet>
                <limitSet>7 8</limitSet>
            </cycleLength>
        </numDistinctCycleLengths>
    </permutationIdx>
    <permutationIdx id="23">
        <numDistinctCycleLengths num="2">
            <cycleLength length="1"   numLimitSets="2">
                <limitSet>0</limitSet>
                <limitSet>15</limitSet>
            </cycleLength>
            <cycleLength length="3"   numLimitSets="2">
                <limitSet>2 9 4</limitSet>
                <limitSet>6 11 13</limitSet>
            </cycleLength>
        </numDistinctCycleLengths>
    </permutationIdx>
</cycleStructures>

<cycleEquivalence>
    <numEquivalenceClasses>2</numEquivalenceClasses>
    <permutation id="0">
        <numElements>8</numElements>
        <elements>0 5 7 9 14 16 18 23</elements>
    </permutation>
    <permutation id="1">
        <numElements>6</numElements>
        <elements>1 2 6 10 15 19</elements>
    </permutation>
</cycleEquivalence>
</gdsc>
