# Supplementary material for: GDSCalc: A Web-Based Application for Evaluating Discrete Graph Dynamical Systems
Source: PLoS One. 2015 Aug 11;10(8):e0133660. doi: 10.1371/journal.pone.0133660 (PMC4532456; doi:10.1371/journal.pone.0133660)
Supplement: S6 File — (GZ) [file pone.0133660.s006.gz]

Archive with 24 entries (23 files):
- ergodic
- ergodic/bi.thr.x.y.18.nodes.int.traits
- ergodic/run.bit.bin.5.5.2.k6.syn.01
- ergodic/bit.bin.5.5.2.k6.syn.01.inp
- ergodic/bit.bin.5.5.2.k6.syn.01.out
- ergodic/bit.bin.5.5.2.k6.syn.01.timing.out
- ergodic/2.k6.uel
- ergodic/bi.thr.5.5.12.nodes.int.traits
- ergodic/bit.bin.5.5.2.k6.syn.01.xml
- ergodic/bit.bin.5.5.2.k6.syn.01.gds.maxcyclelength.out
- ergodic/4.k5.uel
- ergodic/2.k6.1.k5.uel
- ergodic/bit.bin.4.4.4.k5.syn.01.inp
- ergodic/bit.bin.4.4.4.k5.syn.01.out
- ergodic/bit.bin.4.4.4.k5.syn.01.timing.out
- ergodic/bi.thr.4.4.20.nodes.int.traits
- ergodic/bit.bin.4.4.4.k5.syn.01.xml
- ergodic/nohup.out
- ergodic/bit.bin.4.4.4.k5.syn.01.gds.maxcyclelength.out
- ergodic/bit.bin.x.y.2.k6.1.k5.syn.01.inp
- ergodic/bit.bin.x.y.2.k6.1.k5.syn.01.out
- ergodic/bit.bin.x.y.2.k6.1.k5.syn.01.timing.out
- ergodic/bit.bin.x.y.2.k6.1.k5.syn.01.xml
- ergodic/bit.bin.x.y.2.k6.1.k5.syn.01.gds.maxcyclelength.out
