# Supplementary material for: GDSCalc: A Web-Based Application for Evaluating Discrete Graph Dynamical Systems
Source: PLoS One. 2015 Aug 11;10(8):e0133660. doi: 10.1371/journal.pone.0133660 (PMC4532456; doi:10.1371/journal.pone.0133660)
Supplement: S6 File — (GZ) [file pone.0133660.s006.gz › ergodic/bi.thr.x.y.18.nodes.int.traits]

0  5 5
1  5 5
2  5 5
3  5 5
4  5 5
5  5 5
6  5 5
7  5 5
8  5 5
9  5 5
10  5 5
11  5 5
12  4 4 
13  4 4 
14  4 4 
15  4 4 
16  4 4 
