# Supplementary material for: GDSCalc: A Web-Based Application for Evaluating Discrete Graph Dynamical Systems
Source: PLoS One. 2015 Aug 11;10(8):e0133660. doi: 10.1371/journal.pone.0133660 (PMC4532456; doi:10.1371/journal.pone.0133660)
Supplement: S6 File — (GZ) [file pone.0133660.s006.gz › ergodic/run.bit.bin.5.5.2.k6.syn.01]

## /home/simsci/users/ckuhlman/codes/gds-ps/bin/gds-eval    bit.bin.5.5.2.k6.syn.01.inp 
## nohup /home/simsci/users/ckuhlman/codes/gds-ps/bin/gds-eval    bit.bin.4.4.4.k5.syn.01.inp &

/home/simsci/users/ckuhlman/codes/gds-ps/bin/gds-eval    bit.bin.x.y.2.k6.1.k5.syn.01.inp


## nohup /home/simsci/users/ckuhlman/codes/gds-ps/bin/gds-eval    bit.bin.1.3.circ.9.seq.01.inp  &
## nohup /home/simsci/users/ckuhlman/codes/gds-ps/bin/gds-eval    bit.bin.1.3.circ.10.seq.01.inp  &
