# Supplementary material for: GDSCalc: A Web-Based Application for Evaluating Discrete Graph Dynamical Systems
Source: PLoS One. 2015 Aug 11;10(8):e0133660. doi: 10.1371/journal.pone.0133660 (PMC4532456; doi:10.1371/journal.pone.0133660)
Supplement: S6 File — (GZ) [file pone.0133660.s006.gz › ergodic/2.k6.uel]

0 1
0 2
0 3
0 4
0 5
1 2
1 3
1 4
1 5
2 3
2 4
2 5
3 4
3 5
4 5
6 7
6 8
6 9
6 10
6 11
7 8
7 9
7 10
7 11
8 9
8 10
8 11
9 10
9 11
10 11
0 6
1 6
2 6
5 11
5 10
5 9
5 8
