# Supplementary material for: GDSCalc: A Web-Based Application for Evaluating Discrete Graph Dynamical Systems
Source: PLoS One. 2015 Aug 11;10(8):e0133660. doi: 10.1371/journal.pone.0133660 (PMC4532456; doi:10.1371/journal.pone.0133660)
Supplement: S6 File — (GZ) [file pone.0133660.s006.gz › ergodic/4.k5.uel]

0 1
0 2
0 3
0 4
1 2
1 3
1 4
2 3
2 4
3 4
5 6
5 7
5 8
5 9
6 7
6 8
6 9
7 8
7 9
8 9
10 11
10 12
10 13
10 14
11 12
11 13
11 14
12 13
12 14
13 14
15 16
15 17
15 18
15 19
16 17
16 18
16 19
17 18
17 19
18 19
2 8
8 14
14 16
16 2
2 14
8 16
