# Supplementary material for: GDSCalc: A Web-Based Application for Evaluating Discrete Graph Dynamical Systems
Source: PLoS One. 2015 Aug 11;10(8):e0133660. doi: 10.1371/journal.pone.0133660 (PMC4532456; doi:10.1371/journal.pone.0133660)
Supplement: S6 File — (GZ) [file pone.0133660.s006.gz › ergodic/bi.thr.4.4.20.nodes.int.traits]

0  4 4
1  4 4
2  4 4
3  4 4
4  4 4
5  4 4
6  4 4
7  4 4
8  4 4
9  4 4
10  4 4
11  4 4
12  4 4
13  4 4
14  4 4
15  4 4
16  4 4
17  4 4
18  4 4
19  4 4
