# Supplementary material for: GDSCalc: A Web-Based Application for Evaluating Discrete Graph Dynamical Systems
Source: PLoS One. 2015 Aug 11;10(8):e0133660. doi: 10.1371/journal.pone.0133660 (PMC4532456; doi:10.1371/journal.pone.0133660)
Supplement: S6 File — (GZ) [file pone.0133660.s006.gz › ergodic/nohup.out]

 0 1 2 3 4 5 6 7 8 9 10 11 12 13 14 15 16 17 18 19
   ---- good/normal termination at end of code ----
