# Supplementary material for: GDSCalc: A Web-Based Application for Evaluating Discrete Graph Dynamical Systems
Source: PLoS One. 2015 Aug 11;10(8):e0133660. doi: 10.1371/journal.pone.0133660 (PMC4532456; doi:10.1371/journal.pone.0133660)
Supplement: S7 File — (GZ) [file pone.0133660.s007.gz]

Archive with 15 entries (14 files):
- biology
- biology/biology.del
- biology/thresholds.12.nodes.traits
- biology/biology.lt.12.nodes.syn.01.out
- biology/biology.lt.12.nodes.syn.01.timing
- biology/biology.lt.12.nodes.syn.01.xml
- biology/biology.lt.12.nodes.syn.01.inp
- biology/biology.lt.12.nodes.syn.01.gds.maxcyclelength.out
- biology/biology.lt.12.nodes.seq.01.inp
- biology/12.nodes.perm
- biology/run.biology
- biology/biology.lt.12.nodes.seq.01.out
- biology/biology.lt.12.nodes.seq.01.timing
- biology/biology.lt.12.nodes.seq.01.xml
- biology/biology.lt.12.nodes.seq.01.gds.maxcyclelength.out
