# Supplementary material for: GDSCalc: A Web-Based Application for Evaluating Discrete Graph Dynamical Systems
Source: PLoS One. 2015 Aug 11;10(8):e0133660. doi: 10.1371/journal.pone.0133660 (PMC4532456; doi:10.1371/journal.pone.0133660)
Supplement: S7 File — (GZ) [file pone.0133660.s007.gz › biology/biology.del]

0 0   0 1   1
0 1   0 1   1
2 1   0 1   -2
2 3   0 1   5
8 3   0 1   -2
0 3   0 1   -2
2 4   0 1   2
9 7   0 1   1
10 7   0 1   1
2 8   0 1   1
1 8   0 1   -2
3 8   0 1   -2
5 8   0 1   -1
2 9   0 1   3
6 9   0 1   2
11 9   0 1   -2
7 9   0 1   1
2 10   0 1   4
6 10   0 1   1
11 10   0 1   -1
7 10   0 1   1
