# Supplementary material for: GDSCalc: A Web-Based Application for Evaluating Discrete Graph Dynamical Systems
Source: PLoS One. 2015 Aug 11;10(8):e0133660. doi: 10.1371/journal.pone.0133660 (PMC4532456; doi:10.1371/journal.pone.0133660)
Supplement: S7 File — (GZ) [file pone.0133660.s007.gz › biology/thresholds.12.nodes.traits]

0   0 
1   0
2   0
3   -2
4   1
5   0
6   0
7   1
8   -1
9   0
10   0
11   0
