# Supplementary material for: GDSCalc: A Web-Based Application for Evaluating Discrete Graph Dynamical Systems
Source: PLoS One. 2015 Aug 11;10(8):e0133660. doi: 10.1371/journal.pone.0133660 (PMC4532456; doi:10.1371/journal.pone.0133660)
Supplement: S7 File — (GZ) [file pone.0133660.s007.gz › biology/biology.lt.12.nodes.syn.01.inp]

is fixed seed; if so, value : 1  17
analysis type :  0
input file name (0=not weighted; 1=weighted) : 1   ./biology.del
is graph directed (0 is undirected graph; 1 is directed) : 1
input graph format (1 is uel)  : 1
number of states : 2
is heterogeneous functions, X-local function ID or file (1 is nor; 16 is linear threshold)  : 0  16
node update scheme (0 seq, 1 synch, 2 block seq) : 1
node int properties (num values and filename) : 
node double properties (num values and filename) :  1 thresholds.12.nodes.traits
permutations input file (if blank, analyze all permutations) :  
initial states input file (if blank, analyze all initial states) :
for trajectory, do max transitions, maximum number of transitions : -1 -1
output file name : ./biology.lt.12.nodes.syn.01.out
XML file name (just leave blank if not writing file) :   ./biology.lt.12.nodes.syn.01.xml
timing output file name : ./biology.lt.12.nodes.syn.01.timing
output file for max cycle size : ./biology.lt.12.nodes.syn.01.gds.maxcyclelength.out
