# Supplementary material for: GDSCalc: A Web-Based Application for Evaluating Discrete Graph Dynamical Systems
Source: PLoS One. 2015 Aug 11;10(8):e0133660. doi: 10.1371/journal.pone.0133660 (PMC4532456; doi:10.1371/journal.pone.0133660)
Supplement: S7 File — (GZ) [file pone.0133660.s007.gz › biology/run.biology]

## /home/simsci/users/ckuhlman/codes/gds-ps/bin/gds-eval    biology.lt.12.nodes.syn.01.inp
/home/simsci/users/ckuhlman/codes/gds-ps/bin/gds-eval    biology.lt.12.nodes.seq.01.inp
