# Supplementary material for: GDSCalc: A Web-Based Application for Evaluating Discrete Graph Dynamical Systems
Source: PLoS One. 2015 Aug 11;10(8):e0133660. doi: 10.1371/journal.pone.0133660 (PMC4532456; doi:10.1371/journal.pone.0133660)
Supplement: S7 File — (GZ) [file pone.0133660.s007.gz › biology/biology.lt.12.nodes.seq.01.timing]

  ========================================
                 Echo Inputs
  ========================================
    central input file: biology.lt.12.nodes.seq.01.inp

    is fixed seed for stochasticity: 1
    seed for random number generation: 17
    analysis type (0 phase space, 1 trajectory): 0
    UEL graph file: ./biology.del
    is graph directed: 1
    number of states for a node (radixx): 2
    are local function IDs heterogeneous: 0
     homogeneous local function ID: 16
    output file: ./biology.lt.12.nodes.seq.01.out
    timing data output file: ./biology.lt.12.nodes.seq.01.timing
    node update scheme ID (0 seq; 1 synch; 2 block seq): 0
    int node traits filename: 
    double node traits filename: thresholds.12.nodes.traits
    num int node traits to read in: 0
    num double node traits to read in: 1
    isEdgeTraits: 1
    file containing permutations to analyze (no file means do all perms.): 12.nodes.perm
    file containing initial states to analyze (no file means do all initial states): 
    file for max cycle length: ./biology.lt.12.nodes.seq.01.gds.maxcyclelength.out
    for trajectory analysis, do maximum number of transitions: -1
    for trajectory analysis, maximum number of state transitions: -1
  ========================================
              End Echo Inputs
  ========================================
  Generating permutations. 
  Permutations complete. 
  Num permutations: 1
  Duration (hours): 1.66667e-08
  -------
  Generating states. 
  States complete. 
  Num states: 4096
  Duration (hours): 2.91333e-06
  -------
  Computing all next states and FEECs, over all permutations. 
  Next states computations complete over all permutations. 
  Num state transitions per permutation: 4096
  Duration (hours): 2.82761e-05
  -------
  FEECs. 
  Num permutations: 1
  Num FEECs: 1
  Duration (hours): 1.62306e-06
  -------
  Finished computing all next states and FEECs, over all permutations. 
  Duration (hours): 2.99106e-05
  -------
  Determine CEECS and cycle structures of CEECs. 
  Determination complete.
  Num of permutations in CEECs (num equiv. classes): 1
  Duration (hours): 7.43611e-06
  -------
  total time for complete run:
  Duration (hrs): 5.05253e-05
